# Supplementary material for: Sequencing Illustrates the Transcriptional Response of Legionella pneumophila during Infection and Identifies Seventy Novel Small Non-Coding RNAs
Source: PLoS One. 2011 Mar 3;6(3):e17570. doi: 10.1371/journal.pone.0017570 (PMC3048289; doi:10.1371/journal.pone.0017570)
Supplement: Table S3 — Coding genes up-regulated in PE. (XLS) [file pone.0017570.s003.xls]

## Sheet: p values
	Expression counts of the transcriptome - up-regulation of coding genes at the post-exponential stage
	E and PE represents exponential and post-exponetial growth of L. pneumophila Phil-1 grown in broth (T7 and T12)
	RP and TP represents replicative phase and transmissive phase of L. pneumophila Phil-1 grown inside of A. castellanii (T11 and T14)
	Red color shows up-regulation and green color down-regulation at late infection or broth growth time points (TP and PE)
	RPM = reads per million
GeneNames	Type	Pos	Strand	Length	PID	Gene	Synonym	COG	Product	t11 raw counts	t14 raw counts	t7 raw counts	t12 raw counts	RP - RPM	TP - RPM	E - RPM	PE - RPM	M RP vs TP	M E vs PE	M normalized RP vs TP	M normalized E vs PE	p RP vs TP	p E vs PE	q RP vs TP	q E vs PE	q < 0.0001 RP vs TP	q < 0.0001 E vs PE
1478135_1479562_gene	gene	1478135..1479562	-	475	52628681	fliC	lpg1340	COG1344N	flagellin	106	4943	9571	497702	136.364	4239.62	2692.7	144310	-5.54325	-5.70047	-4.9584	-5.74397	0	0	0	0	TRUE	TRUE
1476083_1477708_gene	gene	1476083..1477708	-	541	52628679	fliD	lpg1338	COG1345N	flagellar hook associated protein 2 FliD	34	279	365	13808	43.7395	239.299	102.689	4003.65	-3.03666	-5.24146	-2.4518	-5.28496	5.3671e-31	0	2.77307e-30	0	TRUE	TRUE
1352183_1353418_gene	gene	1352183..1353418	+	411	52628569	flgL	lpg1226	COG1344N	flagellar hook associated protein type 3 FlgL	16	379	124	4454	20.5833	325.069	34.8861	1291.44	-4.56605	-5.16669	-3.9812	-5.21019	1.87357e-62	0	2.29628e-61	0	TRUE	TRUE
722245_723009_gene	gene	722245..723009	+	254	52628020	-	lpg0672	COG4689Q	acetoacetate decarboxylase ADC	9	359	37	1290	11.5781	307.915	10.4096	374.038	-5.31792	-5.1237	-4.73306	-5.1672	3.8243e-64	0	4.74225e-63	0	TRUE	TRUE
945420_946286_gene	gene	945420..946286	-	288	52628218	-	lpg0871	-	hypothetical protein	1	53	17	550	1.28645	45.4582	4.78277	159.473	-5.72792	-5.01582	-5.14307	-5.05933	2.7327e-09	3.94072e-126	4.83278e-09	1.81991e-126	TRUE	TRUE
1350230_1352179_gene	gene	1350230..1352179	+	649	52628568	flgK	lpg1225	COG1256N	flagellar hook associated protein 1 FlgK	17	408	82	2194	21.8697	349.942	23.0698	636.154	-4.58496	-4.7418	-4.00011	-4.7853	1.10264e-67	0	1.49002e-66	0	TRUE	TRUE
1344444_1345757_gene	gene	1344444..1345757	+	437	52628562	flgE	lpg1219	COG1749N	flagellar hook protein FlgE	37	1033	228	6061	47.5988	886.005	64.1454	1757.4	-4.80317	-4.73245	-4.21832	-4.77595	6.94372e-190	0	4.30522e-188	0	TRUE	TRUE
2474359_2474886_gene	gene	2474359..2474886	+	175	52629515	ibpA	lpg2191	COG0071O	global stress protein GspA	15	39	99	2505	19.2968	33.4504	27.8526	726.329	-1.37851	-4.66124	-0.793658	-4.70474	0.0608997	0	0.0389738	0	FALSE	TRUE
1475663_1476073_gene	gene	1475663..1476073	-	136	52628678	fliS	lpg1337	COG1516NUO	flagellar protein FliS	3	14	19	471	3.85936	12.0078	5.34545	136.567	-2.22239	-4.63166	-1.63754	-4.67516	0.0952574	1.2904e-105	0.0569829	4.96613e-106	FALSE	TRUE
2475025_2475591_gene	gene	2475025..2475591	+	188	52629516	-	lpg2192	COG0071O	small HspC2 heat shock protein	1	4	39	897	1.28645	3.43081	10.9722	260.087	-2	-4.52356	-1.41515	-4.56706	0.467234	1.78227e-211	0.203587	1.34133e-211	FALSE	TRUE
2912523_2912861_gene	gene	2912523..2912861	+	112	52629900	-	lpg2583	COG2257S	flagellar protein FlhB	0	3	3	61	0	2.5731	0.844018	17.687	NA	-4.34577	NA	-4.38928	NA	8.19799e-13	NA	9.1329e-14	FALSE	TRUE
538358_539695_gene	gene	538358..539695	-	445	52627855	-	lpg0499	COG0793M	carboxy-terminal protease	20	619	452	8578	25.7291	530.917	127.165	2487.21	-4.95187	-4.24625	-4.36701	-4.28975	2.9844e-109	0	8.98754e-108	0	TRUE	TRUE
1477771_1478052_gene	gene	1477771..1478052	-	93	52628680	-	lpg1339	-	hypothetical protein	0	26	161	2653	0	22.3002	45.2957	769.242	-5.70044	-4.04249	-5.11559	-4.08599	2.09424e-05	0	2.57872e-05	0	TRUE	TRUE
723047_723319_gene	gene	723047..723319	+	90	52628021	-	lpg0673	COG5572S	signal peptide protein	10	148	16	261	12.8645	126.94	4.50143	75.6774	-3.88753	-4.02791	-3.30267	-4.07141	1.02097e-22	4.12543e-54	3.88496e-22	9.20188e-55	TRUE	TRUE
1532786_1533163_gene	gene	1532786..1533163	-	125	52628726	-	lpg1385	-	hypothetical protein	7	169	28	437	9.00518	144.952	7.8775	126.709	-4.59352	-3.96413	-4.00867	-4.00763	1.00472e-29	1.16576e-91	4.99528e-29	4.00817e-92	TRUE	TRUE
977598_978500_gene	gene	977598..978500	+	300	52628248	-	lpg0902	-	hypothetical protein	30	453	345	5204	38.5936	388.539	97.0621	1508.91	-3.91648	-3.91495	-3.33162	-3.95845	2.15826e-67	0	2.87957e-66	0	TRUE	TRUE
2721767_2723764_gene	gene	2721767..2723764	+	665	52629730	-	lpg2410	COG1752R	hypothetical, patatin-like phospholipase	6	18	23	342	7.71873	15.4386	6.47081	99.1635	-1.58496	-3.89429	-1.00011	-3.93779	0.179218	2.76829e-70	0.0967729	7.49027e-71	FALSE	TRUE
13059_13316_gene	gene	13059..13316	+	85	52627376	hfq	lpg0009	COG1923R	host factor-I protein for bacteriophage Q beta replication	2	138	69	958	2.57291	118.363	19.4124	277.774	-6.10852	-3.79536	-5.52367	-3.83886	2.14628e-24	1.87721e-206	8.76835e-24	1.37708e-206	TRUE	TRUE
1345768_1346514_gene	gene	1345768..1346514	+	248	52628563	flgF	lpg1220	COG4787N	flagellar basal body rod protein FlgF	26	587	170	2338	33.4478	503.471	47.8277	677.907	-4.49678	-3.78167	-3.91192	-3.82517	3.51072e-98	0	8.60557e-97	0	TRUE	TRUE
2637405_2637683_gene	gene	2637405..2637683	-	92	52629655	-	lpg2334	-	hypothetical protein	0	42	26	351	0	36.0235	7.31483	101.773	-6.39232	-3.75489	-5.80746	-3.79839	7.15953e-08	6.62195e-71	1.11963e-07	1.81346e-71	TRUE	TRUE
1346661_1347446_gene	gene	1346661..1347446	+	261	52628564	flgG	lpg1221	COG4786N	flagellar basal body rod protein FlgG	11	354	97	1202	14.151	303.626	27.2899	348.522	-5.00817	-3.63131	-4.42332	-3.67481	1.99186e-61	2.81878e-244	2.38577e-60	2.61543e-244	TRUE	TRUE
976937_977593_gene	gene	976937..977593	+	218	52628247	-	lpg0901	-	hypothetical protein NMA0899	18	280	264	3120	23.1562	240.156	74.2736	904.649	-3.95936	-3.56294	-3.3745	-3.60644	3.04674e-41	0	2.21472e-40	0	TRUE	TRUE
2726509_2726946_gene	gene	2726509..2726946	+	145	52629733	-	lpg2413	-	hypothetical protein	56	426	129	1508	72.0415	365.381	36.2928	437.247	-2.92735	-3.54719	-2.3425	-3.59069	5.43936e-46	1.98529e-294	4.81784e-45	2.27917e-294	TRUE	TRUE
1640925_1641326_gene	gene	1640925..1641326	-	133	52628826	-	lpg1485	-	hypothetical protein	6	34	28	293	7.71873	29.1618	7.8775	84.9558	-2.5025	-3.3874	-1.91765	-3.4309	0.00147884	5.86791e-55	0.00137941	1.31753e-55	FALSE	TRUE
2705662_2706054_gene	gene	2705662..2706054	+	130	52629715	-	lpg2395	-	hypothetical protein	7	29	42	422	9.00518	24.8733	11.8163	122.36	-2.05063	-3.32878	-1.46577	-3.37228	0.0160354	1.41149e-79	0.0119956	4.21789e-80	FALSE	TRUE
1347459_1348151_gene	gene	1347459..1348151	+	230	52628565	flgH	lpg1222	COG2063N	flagellar L-ring protein FlgH	21	355	142	1384	27.0156	304.484	39.9502	401.293	-4.07936	-3.28488	-3.4945	-3.32838	4.19612e-54	1.8292e-254	4.4675e-53	1.76998e-254	TRUE	TRUE
1513119_1514696_gene	gene	1513119..1514696	+	525	52628709	-	lpg1368	-	hypothetical protein	17	248	122	1124	21.8697	212.71	34.3234	325.906	-3.86673	-3.20369	-3.28188	-3.24719	7.12883e-36	2.87566e-206	4.41999e-35	2.10193e-206	TRUE	TRUE
1349296_1350180_gene	gene	1349296..1350180	+	294	52628567	-	lpg1224	COG1705NU,COG3951MNO	muramidase, peptidoglycan hydrolase FlgJ	18	284	110	1009	23.1562	243.587	30.9473	292.561	-3.97982	-3.19735	-3.39497	-3.24085	5.12126e-42	2.54245e-186	3.88341e-41	1.67194e-186	TRUE	TRUE
1991351_1992511_gene	gene	1991351..1992511	-	386	52629122	-	lpg1784	COG1419N	flagellar GTP-binding protein FlhF	43	587	287	2486	55.3176	503.471	80.7444	720.82	-3.77095	-3.1147	-3.1861	-3.1582	7.68914e-87	0	1.50084e-85	0	TRUE	TRUE
3352158_3353057_gene	gene	3352158..3353057	-	299	52630267	-	lpg2962	COG2885M	sodium-type flagellar protein	2	32	118	907	2.57291	27.4464	33.1981	262.986	-4	-2.94232	-3.41515	-2.98582	3.89783e-05	3.69709e-156	4.61101e-05	1.99801e-156	TRUE	TRUE
1348109_1349293_gene	gene	1348109..1349293	+	394	52628566	flgI	lpg1223	COG1706N	flagellar P-ring protein (precursor) FlgI	20	403	143	1083	25.7291	345.654	40.2315	314.018	-4.33271	-2.92095	-3.74785	-2.96445	1.0438e-64	8.35212e-182	1.30976e-63	5.32026e-182	TRUE	TRUE
1343653_1344330_gene	gene	1343653..1344330	+	225	52628561	flgD	lpg1218	COG1843N	flagellar basal body rod modification protein FlgD	50	1091	576	4197	64.3227	935.752	162.052	1216.93	-4.44758	-2.86522	-3.86273	-2.90872	7.55782e-191	0	4.97884e-189	0	TRUE	TRUE
2352473_2352970_gene	gene	2352473..2352970	-	165	52629430	-	lpg2105	COG2259S	transmembrane protein	4	42	53	385	5.14582	36.0235	14.911	111.631	-3.39232	-2.86079	-2.80746	-2.90429	8.86172e-06	3.66122e-64	1.14467e-05	9.17341e-65	TRUE	TRUE
2233519_2234397_gene	gene	2233519..2234397	+	292	52629321	-	lpg1993	COG0726G	polysaccharide deacetylase	1	201	83	590	1.28645	172.398	23.3512	171.071	-7.65105	-2.82953	-7.0662	-2.87303	1.49241e-32	6.93034e-101	8.27915e-32	2.54198e-101	TRUE	TRUE
1426213_1426413_gene	gene	1426213..1426413	-	66	52628640	-	lpg1298	-	hypothetical protein	2	29	20	141	2.57291	24.8733	5.62679	40.8832	-3.85798	-2.81762	-3.27313	-2.86112	0.000129932	5.20456e-23	0.000143405	7.26355e-24	FALSE	TRUE
2810340_2810834_gene	gene	2810340..2810834	+	164	52629812	-	lpg2493	COG0071O	small heat shock protein HspC2	12	155	78	542	15.4375	132.944	21.9445	157.154	-3.69116	-2.79675	-3.10631	-2.84025	2.40667e-22	1.8289e-91	9.02737e-22	6.27761e-92	TRUE	TRUE
880677_881675_gene	gene	880677..881675	-	332	52628151	-	lpg0804	COG3049M	choloylglycine hydrolase	30	165	140	957	38.5936	141.521	39.3875	277.484	-2.45943	-2.77309	-1.87458	-2.81659	1.26089e-13	6.738e-154	3.11243e-13	3.57486e-154	TRUE	TRUE
1105579_1105974_gene	gene	1105579..1105974	-	131	52628356	-	lpg1011	COG3439S	hypothetical protein	1	79	30	204	1.28645	67.7584	8.44018	59.1501	-6.30378	-2.76553	-5.71893	-2.80904	1.24117e-13	5.07994e-32	3.07095e-13	8.32459e-33	TRUE	TRUE
3360082_3361752_gene	gene	3360082..3361752	+	556	52630276	maeA	lpg2971	COG0281C	malate dehydrogenase (NAD-linked), malic enzyme	39	633	448	2982	50.1717	542.925	126.04	864.636	-4.02066	-2.73471	-3.43581	-2.77821	2.16142e-99	0	5.42427e-98	0	TRUE	TRUE
1836560_1838041_gene	gene	1836560..1838041	+	493	52628999	legL3	lpg1660	-	leucine-rich repeat-containing protein	6	49	19	124	7.71873	42.0274	5.34545	35.954	-3.02975	-2.70627	-2.44489	-2.74977	4.98038e-06	9.55625e-20	6.64487e-06	1.23605e-20	TRUE	TRUE
2493393_2493923_gene	gene	2493393..2493923	+	176	52629533	-	lpg2209	COG1881R	hypothetical protein	1	11	9	58	1.28645	9.43471	2.53206	16.8172	-3.45943	-2.68806	-2.87458	-2.73156	0.0277319	4.48734e-10	0.0194998	4.61454e-11	FALSE	TRUE
1280410_1280655_gene	gene	1280410..1280655	-	81	52628505	-	lpg1160	-	hypothetical protein	36	606	158	1014	46.3124	519.767	44.4516	294.011	-4.07325	-2.68206	-3.4884	-2.72556	1.46712e-95	1.82796e-156	3.29019e-94	9.9583e-157	TRUE	TRUE
1811280_1812596_gene	gene	1811280..1812596	-	438	52628978	-	lpg1639	-	hypothetical protein	14	87	73	457	18.0104	74.62	20.5378	132.508	-2.63559	-2.64623	-2.05073	-2.68973	5.97727e-09	1.52447e-72	1.02609e-08	4.24349e-73	TRUE	TRUE
1990495_1991382_gene	gene	1990495..1991382	-	295	52629121	-	lpg1783	COG0455D	flagellar biosynthesis MinD	36	409	325	2011	46.3124	350.8	91.4353	583.093	-3.50603	-2.6294	-2.92118	-2.6729	2.35062e-54	4.88646e-304	2.52818e-53	5.7395e-304	TRUE	TRUE
2911432_2912598_gene	gene	2911432..2912598	+	388	52629899	-	lpg2582	-	hypothetical protein	3	51	331	2042	3.85936	43.7428	93.1234	592.081	-4.08746	-2.62508	-3.50261	-2.66858	5.77322e-08	0	9.12313e-08	0	TRUE	TRUE
2104879_2105232_gene	gene	2104879..2105232	+	117	52629216	-	lpg1887	-	hypothetical protein	9	264	77	473	11.5781	226.433	21.6631	137.147	-4.87447	-2.61891	-4.28962	-2.66241	5.78814e-46	1.72299e-74	5.08405e-45	4.91043e-75	TRUE	TRUE
1286250_1288262_gene	gene	1286250..1288262	-	670	52628511	-	lpg1166	-	hypothetical protein	6	147	58	351	7.71873	126.082	16.3177	101.773	-4.61471	-2.59735	-4.02986	-2.64085	2.58754e-26	3.294e-53	1.14114e-25	7.244e-54	TRUE	TRUE
1249801_1250412_gene	gene	1249801..1250412	-	203	52628480	-	lpg1135	COG1309K	bacterial regulatory proteins, TetR family	3	61	24	145	3.85936	52.3198	6.75215	42.043	-4.34577	-2.59495	-3.76092	-2.63845	9.26438e-10	9.45665e-22	1.73753e-09	1.27851e-22	TRUE	TRUE
1963838_1964827_gene	gene	1963838..1964827	-	329	52629097	fliG	lpg1759	COG1536N	flagellar motor switch protein FliG	80	576	139	838	102.916	494.036	39.1062	242.979	-2.848	-2.59187	-2.26314	-2.63537	3.02528e-61	1.41797e-126	3.54303e-60	6.57841e-127	TRUE	TRUE
718250_718468_gene	gene	718250..718468	-	72	52628016	-	lpg0668	-	hypothetical protein	213	2165	1825	10848	274.015	1856.92	513.445	3145.4	-3.34544	-2.57146	-2.76059	-2.61496	8.22212e-271	0	9.62926e-269	0	TRUE	TRUE
2986010_2986732_gene	gene	2986010..2986732	-	240	52629958	enhA	lpg2641	COG1376S	enhanced entry protein EnhA	16	171	207	1222	20.5833	146.667	58.2373	354.321	-3.41785	-2.56154	-2.833	-2.60504	2.84735e-22	2.5782e-176	1.06049e-21	1.56854e-176	TRUE	TRUE
2985447_2986013_gene	gene	2985447..2986013	-	188	52629957	enhB	lpg2640	-	enhanced entry protein EnhB	28	164	446	2626	36.0207	140.663	125.477	761.413	-2.5502	-2.55775	-1.96534	-2.60125	2.42976e-14	0	6.20105e-14	0	TRUE	TRUE
2614430_2614732_gene	gene	2614430..2614732	+	100	52629633	-	lpg2312	-	hypothetical protein	0	7	32	188	0	6.00391	9.00286	54.5109	-3.80735	-2.55459	-3.2225	-2.59809	0.048165	2.29069e-27	0.0317493	3.44793e-28	FALSE	TRUE
948156_948581_gene	gene	948156..948581	-	141	52628220	-	lpg0873	-	hypothetical protein	79	205	284	1638	101.63	175.829	79.9004	474.941	-1.3757	-2.52797	-0.790846	-2.57147	2.38582e-05	2.74241e-236	2.91055e-05	2.40199e-236	TRUE	TRUE
1850812_1852203_gene	gene	1850812..1852203	-	463	52629006	-	lpg1667	-	hypothetical protein	19	175	100	574	24.4426	150.098	28.1339	166.432	-3.20328	-2.52105	-2.61843	-2.56455	5.42166e-21	4.41794e-87	1.86751e-20	1.44562e-87	TRUE	TRUE
599794_600540_gene	gene	599794..600540	+	248	52627913	phaB	lpg0560	COG1028IQR	acetyoacetyl CoA reductase	278	1217	2137	12240	357.634	1043.82	601.222	3549.01	-2.13017	-2.51794	-1.54532	-2.56145	3.54256e-73	0	5.41152e-72	0	TRUE	TRUE
1996528_1996797_gene	gene	1996528..1996797	-	89	52629126	fliQ	lpg1788	COG1987NU	flagellar biosynthetic protein FliQ	2	25	11	63	2.57291	21.4425	3.09473	18.267	-3.64386	-2.51785	-3.059	-2.56135	0.000624886	2.14869e-10	0.000617867	2.22763e-11	FALSE	TRUE
718254_718508_gene	gene	718254..718508	-	84	52628017	-	lpg0669	COG5572S	hypothetical exported protein	223	2229	2023	11551	286.879	1911.82	569.15	3349.23	-3.32128	-2.51345	-2.73643	-2.55695	8.71057e-277	0	1.14765e-274	0	TRUE	TRUE
878744_880447_gene	gene	878744..880447	-	567	52628150	-	lpg0803	COG1960I	acyl CoA dehydrogenase, short chain specific	15	76	78	440	19.2968	65.1853	21.9445	127.579	-2.34104	-2.49596	-1.75618	-2.53946	9.41488e-07	9.97659e-66	1.33202e-06	2.55322e-66	TRUE	TRUE
657760_658152_gene	gene	657760..658152	-	130	52627971	-	lpg0623	-	hypothetical protein	10	69	231	1268	12.8645	59.1814	64.9894	367.659	-2.7866	-2.45659	-2.20174	-2.50009	4.9893e-08	6.11206e-175	7.94389e-08	3.67449e-175	TRUE	TRUE
2670253_2670618_gene	gene	2670253..2670618	-	121	52629685	-	lpg2365	COG4584L	TraK	2	1	13	71	2.57291	0.857701	3.65741	20.5866	1	-2.44931	1.58485	-2.49281	0.178669	3.37497e-11	0.0965753	3.58306e-12	FALSE	TRUE
964156_966471_gene	gene	964156..966471	+	771	52628237	-	lpg0891	COG2200T,COG5001T	sensory box protein/GGDEF/EAL domains	38	280	1110	5964	48.8853	240.156	312.287	1729.27	-2.88136	-2.42572	-2.2965	-2.46922	6.00124e-29	0	2.90159e-28	0	TRUE	TRUE
1246993_1248159_gene	gene	1246993..1248159	-	388	52628476	cfa	lpg1131	COG2230M	cyclopropane fatty acid synthase	8	34	78	419	10.2916	29.1618	21.9445	121.49	-2.08746	-2.4254	-1.50261	-2.4689	0.00668179	1.19517e-60	0.00549002	2.8809e-61	FALSE	TRUE
982309_982629_gene	gene	982309..982629	-	106	52628253	-	lpg0907	COG2747KNU	negative regulator of flagellin synthesis	9	79	195	1042	11.5781	67.7584	54.8612	302.13	-3.13386	-2.41781	-2.549	-2.46131	2.0124e-10	3.4791e-142	4.05568e-10	1.77628e-142	TRUE	TRUE
2291585_2291884_gene	gene	2291585..2291884	+	99	52629377	-	lpg2049	-	hypothetical protein	0	4	6	32	0	3.43081	1.68804	9.27845	NA	-2.41504	NA	-2.45854	NA	5.60862e-05	NA	4.86834e-06	FALSE	TRUE
225828_226832_gene	gene	225828..226832	-	334	52627561	-	lpg0195	-	hypothetical protein	3	36	42	223	3.85936	30.8772	11.8163	64.6592	-3.58496	-2.40858	-3.00011	-2.45208	2.50965e-05	8.04718e-31	3.03005e-05	1.29778e-31	TRUE	TRUE
3345538_3346317_gene	gene	3345538..3346317	-	259	52630262	-	lpg2957	COG0330O	stomatin like transmembrane protein	29	345	31	164	37.3072	295.907	8.72152	47.5521	-3.57247	-2.40336	-2.98762	-2.44686	1.57806e-46	1.70858e-22	1.42164e-45	2.34585e-23	TRUE	TRUE
2570220_2570831_gene	gene	2570220..2570831	+	203	52629592	-	lpg2268	-	hypothetical protein	1	26	9	47	1.28645	22.3002	2.53206	13.6277	-4.70044	-2.38466	-4.11559	-2.42816	7.8852e-05	2.61029e-07	9.01433e-05	2.4728e-08	TRUE	TRUE
3111771_3112433_gene	gene	3111771..3112433	-	220	52630071	-	lpg2761	-	hypothetical protein	46	198	324	1687	59.1769	169.825	91.154	489.148	-2.10579	-2.38039	-1.52094	-2.42389	1.46407e-12	2.28039e-228	3.44457e-12	1.91478e-228	TRUE	TRUE
333622_334503_gene	gene	333622..334503	-	293	52627646	-	lpg0280	COG0583K	transcriptional regulator, LysR family	3	15	13	67	3.85936	12.8655	3.65741	19.4268	-2.32193	-2.36565	-1.73707	-2.40915	0.0692239	2.65154e-10	0.0435865	2.74197e-11	FALSE	TRUE
1992531_1994609_gene	gene	1992531..1994609	-	692	52629123	flhA	lpg1785	COG1298NU	flagellar biosynthetic protein FlhA	36	292	177	911	46.3124	250.449	49.7971	264.146	-3.0199	-2.3637	-2.43505	-2.4072	3.44399e-32	7.2062e-123	1.86157e-31	3.2468e-123	TRUE	TRUE
2097042_2097575_gene	gene	2097042..2097575	-	177	52629208	-	lpg1876	-	hypothetical protein	12	83	205	1052	15.4375	71.1892	57.6746	305.029	-2.79008	-2.35944	-2.20522	-2.40294	2.35312e-09	2.35534e-139	4.23974e-09	1.18175e-139	TRUE	TRUE
2981818_2985420_gene	gene	2981818..2985420	-	1200	52629956	enhC	lpg2639	COG0790R	enhanced entry protein EnhC	330	2166	4404	22586	424.53	1857.78	1239.02	6548.85	-2.7145	-2.35854	-2.12964	-2.40204	2.80354e-202	0	2.11072e-200	0	TRUE	TRUE
15332_16909_gene	gene	15332..16909	-	525	52627379	-	lpg0012	-	hypothetical protein	39	361	222	1114	50.1717	309.63	62.4574	323.006	-3.21045	-2.32712	-2.6256	-2.37062	4.04194e-43	1.0215e-144	3.22751e-42	5.25496e-145	TRUE	TRUE
2542341_2545283_gene	gene	2542341..2545283	+	980	52629568	-	lpg2244	-	hypothetical protein	15	53	55	269	19.2968	45.4582	15.4737	77.997	-1.82103	-2.2901	-1.23618	-2.3336	0.00155599	2.73422e-35	0.00144371	4.75683e-36	FALSE	TRUE
1131037_1131489_gene	gene	1131037..1131489	+	150	52628375	-	lpg1030	-	hypothetical protein	75	354	506	2449	96.4841	303.626	142.358	710.092	-2.23879	-2.27498	-1.65393	-2.31848	5.31562e-25	1.7067e-304	2.22334e-24	2.0163e-304	TRUE	TRUE
2744997_2745716_gene	gene	2744997..2745716	+	239	52629748	mdcC	lpg2428	COG4799I	malonate decarboxylase gamma subunit	5	54	47	227	6.43227	46.3159	13.223	65.819	-3.43296	-2.27196	-2.84811	-2.31546	2.09265e-07	1.93369e-29	3.17369e-07	3.03888e-30	TRUE	TRUE
1879039_1880283_gene	gene	1879039..1880283	-	414	52629027	-	lpg1688	COG3144N	possible flagellar hook-length control protein	24	271	118	567	30.8749	232.437	33.1981	164.403	-3.49719	-2.26456	-2.91233	-2.30806	2.08448e-35	3.32967e-76	1.2627e-34	9.66561e-77	TRUE	TRUE
1248771_1249823_gene	gene	1248771..1249823	-	350	52628479	-	lpg1134	COG2070R	nitropropane dioxygenase/(trans-enoyl-CoA reductase)	6	56	61	293	7.71873	48.0313	17.1617	84.9558	-3.22239	-2.26402	-2.63754	-2.30752	2.40668e-07	3.81476e-38	3.62905e-07	6.89035e-39	TRUE	TRUE
289454_292834_gene	gene	289454..292834	-	1126	52627611	-	lpg0245	COG2902E	NAD-glutamate dehydrogenase	27	284	196	934	34.7343	243.587	55.1425	270.815	-3.39486	-2.25257	-2.81001	-2.29607	4.95081e-36	2.18946e-118	3.08774e-35	9.50642e-119	TRUE	TRUE
589656_591872_gene	gene	589656..591872	-	738	52627904	-	lpg0550	COG0664T,COG0665E	hypothetical protein	7	41	34	162	9.00518	35.1658	9.56554	46.9722	-2.5502	-2.25239	-1.96534	-2.29589	0.000289693	9.04052e-21	0.000302921	1.19755e-21	FALSE	TRUE
2774397_2775035_gene	gene	2774397..2775035	+	212	52629780	-	lpg2461	-	hypothetical protein	1	5	12	57	1.28645	4.28851	3.37607	16.5272	-2.32193	-2.24793	-1.73707	-2.29143	0.311717	1.50112e-08	0.149616	1.47929e-09	FALSE	TRUE
719987_722203_gene	gene	719987..722203	+	738	52628019	ndh	lpg0671	COG1252C,COG2259S	NADH dehydrogenase transmembrane protein	33	346	181	855	42.453	296.765	50.9224	247.909	-3.39023	-2.23993	-2.80538	-2.28344	4.42492e-44	1.13776e-108	3.67243e-43	4.4805e-109	TRUE	TRUE
1060107_1060700_gene	gene	1060107..1060700	-	197	52628313	-	lpg0967	COG2204T	hypothetical protein	5	119	17	80	6.43227	102.066	4.78277	23.1961	-4.57289	-2.23447	-3.98804	-2.27797	2.47821e-21	3.35803e-11	8.85457e-21	3.56694e-12	TRUE	TRUE
2357327_2357848_gene	gene	2357327..2357848	-	173	52629436	-	lpg2111	COG0229O	peptide methionine sulfoxide reductase	2	18	23	108	2.57291	15.4386	6.47081	31.3148	-3.16993	-2.23133	-2.58507	-2.27483	0.00882963	2.70802e-14	0.00705585	3.14441e-15	FALSE	TRUE
1474594_1475340_gene	gene	1474594..1475340	-	248	52628677	enhA	lpg1336	COG1376S	enhanced entry protein EnhA	9	129	113	526	11.5781	110.643	31.7914	152.515	-3.8413	-2.21874	-3.25645	-2.26224	5.56673e-20	2.46295e-69	1.83359e-19	6.56791e-70	TRUE	TRUE
2560946_2561236_gene	gene	2560946..2561236	+	96	52629582	-	lpg2258	-	hypothetical protein	0	42	71	327	0	36.0235	19.9751	94.8142	-6.39232	-2.2034	-5.80746	-2.2469	7.15953e-08	7.65054e-42	1.11963e-07	1.44614e-42	TRUE	TRUE
2773093_2773653_gene	gene	2773093..2773653	-	186	52629778	-	lpg2459	-	guanylate cyclase	0	9	10	46	0	7.71931	2.81339	13.3378	-4.16993	-2.20163	-3.58507	-2.24513	0.0192582	9.27984e-07	0.0141159	8.61432e-08	FALSE	TRUE
2103996_2104310_gene	gene	2103996..2104310	+	104	52629214	-	lpg1885	-	hypothetical protein	3	36	21	96	3.85936	30.8772	5.90813	27.8354	-3.58496	-2.19265	-3.00011	-2.23615	2.50965e-05	1.02157e-12	3.03005e-05	1.13373e-13	TRUE	TRUE
1989682_1990470_gene	gene	1989682..1990470	-	262	52629120	fliA	lpg1782	COG1191K	flagellar biosynthesis sigma factor FliA	42	594	386	1762	54.0311	509.475	108.597	510.895	-3.822	-2.19054	-3.23715	-2.23404	5.88998e-89	1.97061e-217	1.24164e-87	1.54011e-217	TRUE	TRUE
1205522_1206385_gene	gene	1205522..1206385	-	287	52628447	-	lpg1102	-	hypothetical protein	6	55	16	72	7.71873	47.1736	4.50143	20.8765	-3.1964	-2.16993	-2.61154	-2.21343	3.83268e-07	5.58208e-10	5.66584e-07	5.71428e-11	TRUE	TRUE
465998_466231_gene	gene	465998..466231	-	77	52627782	cspD	lpg0426	COG1278K	cold shock protein CspD	273	2695	2484	10866	351.202	2311.51	698.847	3150.61	-3.30331	-2.12908	-2.71846	-2.17258	0	0	0	0	TRUE	TRUE
2358020_2358574_gene	gene	2358020..2358574	+	184	52629437	-	lpg2112	COG2128S	24 kDa macrophage-induced major protein	585	2162	4308	18538	752.576	1854.35	1212.01	5375.12	-1.88586	-2.1054	-1.301	-2.1489	1.2292e-97	0	2.94458e-96	0	TRUE	TRUE
580363_580734_gene	gene	580363..580734	+	123	52627892	-	lpg0537	-	transmission trait enhancer LetE	32	807	923	3895	41.1666	692.165	259.676	1129.36	-4.65642	-2.07722	-4.07157	-2.12072	9.42093e-143	0	3.8192e-141	0	TRUE	TRUE
2558082_2558333_gene	gene	2558082..2558333	-	83	52629579	-	lpg2255	-	hypothetical protein	1877	4754	9516	39990	2414.68	4077.51	2677.23	11595.2	-1.34071	-2.07121	-0.75586	-2.11471	1.30364e-70	0	1.88229e-69	0	TRUE	TRUE
3344406_3344717_gene	gene	3344406..3344717	+	103	52630260	hipB	lpg2955	COG0776L	integration host factor beta subunit	18	195	180	750	23.1562	167.252	50.6411	217.464	-3.43741	-2.05889	-2.85255	-2.10239	2.88762e-25	5.76097e-87	1.22234e-24	1.88205e-87	TRUE	TRUE
2618685_2619845_gene	gene	2618685..2619845	+	386	52629638	-	lpg2317	COG1752R	transmembrane protein	48	682	393	1636	61.7498	584.952	110.566	474.361	-3.82867	-2.05757	-3.24381	-2.10107	8.6244e-104	4.12797e-187	2.3922e-102	2.73228e-187	TRUE	TRUE
2352960_2353739_gene	gene	2352960..2353739	-	259	52629431	-	lpg2106	-	hypothetical protein	11	97	161	667	14.151	83.197	45.2957	193.398	-3.14048	-2.05063	-2.55563	-2.09413	1.94146e-12	6.1032e-78	4.52732e-12	1.78958e-78	TRUE	TRUE
2709638_2710984_gene	gene	2709638..2710984	-	448	52629719	-	lpg2399	COG5339S	hypothetical virulence protein	3	124	61	248	3.85936	106.355	17.1617	71.908	-5.36923	-2.02346	-4.78438	-2.06696	2.04079e-22	2.69469e-28	7.6823e-22	4.12323e-29	TRUE	TRUE
3157636_3158493_gene	gene	3157636..3158493	+	285	52630110	-	lpg2803	-	hypothetical protein	7	37	20	81	9.00518	31.7349	5.62679	23.4861	-2.4021	-2.01792	-1.81724	-2.06142	0.0012019	4.28137e-10	0.00113719	4.40719e-11	FALSE	TRUE
981795_982292_gene	gene	981795..982292	-	165	52628252	-	lpg0906	-	flagellar biosynthesis/type III secretory pathway chaperone	14	70	179	719	18.0104	60.0391	50.3598	208.475	-2.32193	-2.00603	-1.73707	-2.04953	2.84709e-06	4.90841e-81	3.87214e-06	1.49311e-81	TRUE	TRUE
2106974_2107939_gene	gene	2106974..2107939	+	321	52629218	-	lpg1889	COG0657I	lipase	146	1866	779	3109	187.822	1600.47	219.163	901.46	-3.67591	-1.99676	-3.09106	-2.04026	9.83462e-257	0	1.0366e-254	0	TRUE	TRUE
2961715_2962776_gene	gene	2961715..2962776	-	353	52629939	-	lpg2622	COG4870O	hypothetical protein	407	1466	1485	5848	523.587	1257.39	417.789	1695.64	-1.84878	-1.97748	-1.26393	-2.02098	3.73824e-66	0	4.80513e-65	0	TRUE	TRUE
404662_407352_gene	gene	404662..407352	-	896	52627721	-	lpg0365	-	hypothetical protein	18	49	142	541	23.1562	42.0274	39.9502	156.864	-1.44478	-1.92974	-0.859931	-1.97324	0.0244025	8.61356e-60	0.017379	2.05433e-60	FALSE	TRUE
3071680_3072831_gene	gene	3071680..3072831	+	383	52630035	-	lpg2719	COG2170S	hypothetical protein	2	25	35	133	2.57291	21.4425	9.84688	38.5636	-3.64386	-1.926	-3.059	-1.9695	0.000624886	1.73787e-14	0.000617867	2.02604e-15	FALSE	TRUE
2620790_2621728_gene	gene	2620790..2621728	+	312	52629640	motB	lpg2319	COG1360N	chemotaxis (motility protein B) transmembrane	12	80	67	251	15.4375	68.6161	18.8497	72.7779	-2.73697	-1.90545	-2.15211	-1.94895	7.66028e-09	1.04148e-26	1.30228e-08	1.547e-27	TRUE	TRUE
2817593_2818330_gene	gene	2817593..2818330	+	245	52629819	-	lpg2500	COG0288P	carbonic anhydrase Mig5	102	797	308	1150	131.218	683.588	86.6526	333.444	-2.96601	-1.90063	-2.38116	-1.94413	2.38652e-88	1.48947e-117	4.93227e-87	6.41232e-118	TRUE	TRUE
2727588_2727779_gene	gene	2727588..2727779	-	63	52629735	-	lpg2415	COG5487S	transmembrane protein	1	71	26	97	1.28645	60.8968	7.31483	28.1253	-6.14975	-1.89947	-5.56489	-1.94297	2.77518e-12	7.06387e-11	6.41471e-12	7.41419e-12	TRUE	TRUE
1997963_1998292_gene	gene	1997963..1998292	-	109	52629129	-	lpg1791	COG1886NU	flagellar motor switch protein FliN	9	255	177	640	11.5781	218.714	49.7971	185.569	-4.82443	-1.85432	-4.23957	-1.89782	3.37944e-44	1.09024e-65	2.827e-43	2.78664e-66	TRUE	TRUE
1343219_1343641_gene	gene	1343219..1343641	+	140	52628560	flgC	lpg1217	COG1558N	flagellar basal body rod protein FlgC	47	601	491	1733	60.4634	515.479	138.138	502.486	-3.67663	-1.81948	-3.09178	-1.86298	4.79022e-87	1.88429e-168	9.52644e-86	1.10026e-168	TRUE	TRUE
1148453_1148641_gene	gene	1148453..1148641	-	62	52628395	-	lpg1050	COG0636C	ATP synthase C subunit (H+ transporting ATP synthase)	6	25	23	81	7.71873	21.4425	6.47081	23.4861	-2.05889	-1.81629	-1.47404	-1.85979	0.0262329	6.09282e-09	0.0184951	6.07492e-10	FALSE	TRUE
2164322_2165803_gene	gene	2164322..2165803	+	493	52629266	-	lpg1938	COG1541H	coenzyme F390 synthetase	0	11	24	84	0	9.43471	6.75215	24.3559	-4.45943	-1.80735	-3.87458	-1.85086	0.00798298	3.7395e-09	0.00644772	3.7506e-10	FALSE	TRUE
2347541_2348062_gene	gene	2347541..2348062	+	173	52629424	-	lpg2099	COG0229O	MsrA2 - peptide methionine sulfoxide reductase	5	29	34	119	6.43227	24.8733	9.56554	34.5042	-2.53605	-1.80735	-1.9512	-1.85086	0.00327961	3.4672e-12	0.00288456	3.79192e-13	FALSE	TRUE
1997556_1997966_gene	gene	1997556..1997966	-	136	52629128	fliO	lpg1790	COG3190N	flagellar assembly protein FliO	3	75	93	325	3.85936	64.3276	26.1646	94.2343	-4.64386	-1.80514	-4.059	-1.84864	2.32251e-12	3.33022e-33	5.39204e-12	5.56501e-34	TRUE	TRUE
1334396_1334968_gene	gene	1334396..1334968	+	190	52628549	-	lpg1206	COG1544J	sigma 54 modulation protein YhbH	18	228	169	586	23.1562	195.556	47.5464	169.912	-3.66297	-1.79388	-3.07811	-1.83738	2.37151e-31	4.11326e-58	1.24982e-30	9.57409e-59	TRUE	TRUE
1292948_1294042_gene	gene	1292948..1294042	+	364	52628515	-	lpg1170	COG1180O	pyruvate formate lyase-activating enzyme PflA	6	45	76	261	7.71873	38.5966	21.3818	75.6774	-2.90689	-1.77998	-2.32204	-1.82348	2.44716e-05	1.06526e-25	2.97162e-05	1.55616e-26	TRUE	TRUE
1054066_1055307_gene	gene	1054066..1055307	-	413	52628309	-	lpg0963	-	hypothetical protein	51	257	170	575	65.6092	220.429	47.8277	166.722	-2.3332	-1.75803	-1.74835	-1.80153	3.19957e-19	1.3901e-55	1.02506e-18	3.13856e-56	TRUE	TRUE
2138278_2138700_gene	gene	2138278..2138700	-	140	52629244	pilE	lpg1915	COG4969NU	Tfp pilus assembly protein, major type IV pilin class A	181	1303	410	1382	232.848	1117.58	115.349	400.713	-2.84778	-1.75306	-2.26292	-1.79656	4.05061e-129	1.10805e-128	1.52481e-127	5.17604e-129	TRUE	TRUE
2670946_2672697_gene	gene	2670946..2672697	-	583	52629686	-	lpg2366	COG5519L	inner membrane protein	66	104	346	1157	84.906	89.2009	97.3435	335.474	-0.656046	-1.74154	-0.071192	-1.78505	0.811432	4.91171e-106	0.306324	1.90471e-106	FALSE	TRUE
1994606_1995757_gene	gene	1994606..1995757	-	383	52629124	flhB	lpg1786	COG1377NU	flagellar biosynthetic protein FlhB	13	132	52	173	16.7239	113.217	14.6297	50.1616	-3.34395	-1.73419	-2.7591	-1.77769	2.24862e-17	1.44251e-16	6.71418e-17	1.76047e-17	TRUE	TRUE
82906_84477_gene	gene	82906..84477	-	523	52627440	-	lpg0074	COG0069E	glutamate synthase	41	308	199	656	52.7447	264.172	55.9866	190.208	-2.90923	-1.72093	-2.32438	-1.76443	2.76263e-32	6.93496e-61	1.51661e-31	1.67562e-61	TRUE	TRUE
2470488_2470889_gene	gene	2470488..2470889	-	133	52629511	-	lpg2187	-	hypothetical protein	13	68	60	197	16.7239	58.3237	16.8804	57.1205	-2.38702	-1.71516	-1.80217	-1.75866	2.14713e-06	1.78724e-18	2.95834e-06	2.26132e-19	TRUE	TRUE
602138_602494_gene	gene	602138..602494	+	118	52627916	-	lpg0563	-	hypothetical protein	107	592	1775	5774	137.651	507.759	499.378	1674.18	-2.46799	-1.70175	-1.88313	-1.74525	4.91661e-50	0	4.98292e-49	0	TRUE	TRUE
2152569_2153132_gene	gene	2152569..2153132	+	187	52629255	-	lpg1926	-	hypothetical protein	8	103	78	253	10.2916	88.3432	21.9445	73.3578	-3.6865	-1.69759	-3.10165	-1.74109	9.64965e-16	1.73899e-23	2.65561e-15	2.44882e-24	TRUE	TRUE
2771352_2771762_gene	gene	2771352..2771762	-	136	52629776	-	lpg2457	COG0784T	two component response regulator	1	32	44	141	1.28645	27.4464	12.3789	40.8832	-5	-1.68012	-4.41515	-1.72362	7.93468e-06	4.90588e-13	1.02744e-05	5.50155e-14	TRUE	TRUE
1199936_1201723_gene	gene	1199936..1201723	+	595	52628442	phbC	lpg1097	COG3243I	polyhydroxyalkanoic synthase	64	555	307	975	82.3331	476.024	86.3712	282.703	-3.11634	-1.66716	-2.53149	-1.71066	1.62661e-66	8.50215e-84	2.11666e-65	2.67438e-84	TRUE	TRUE
2541432_2542076_gene	gene	2541432..2542076	+	214	52629567	-	lpg2243	COG0035F	uracil phosphoribosyltransferase	103	364	187	588	132.505	312.203	52.6105	170.492	-1.82129	-1.65278	-1.23644	-1.69628	1.96634e-17	3.04751e-52	5.888e-17	6.63018e-53	TRUE	TRUE
13329_14588_gene	gene	13329..14588	+	419	52627377	-	lpg0010	COG2262R	GTP binding protein HflX	254	845	1222	3777	326.76	724.758	343.797	1095.15	-1.73412	-1.628	-1.14927	-1.6715	3.45393e-33	4.4918e-271	1.97855e-32	4.68072e-271	TRUE	TRUE
1156198_1158000_gene	gene	1156198..1158000	+	600	52628403	phbC	lpg1058	COG3243I	polyhydroxyalkanoic synthase	59	565	280	858	75.9008	484.601	78.775	248.779	-3.25946	-1.61555	-2.67461	-1.65905	1.01885e-71	7.24506e-71	1.51252e-70	1.98143e-71	TRUE	TRUE
1873124_1874632_gene	gene	1873124..1874632	+	502	52629022	-	lpg1683	COG1048C	hypothetical protein	11	47	82	251	14.151	40.312	23.0698	72.7779	-2.09516	-1.61399	-1.5103	-1.65749	0.000597786	6.63618e-22	0.000593297	9.00788e-23	FALSE	TRUE
2771823_2773103_gene	gene	2771823..2773103	-	426	52629777	-	lpg2458	COG0642T	sensory box histidine kinase	18	94	68	208	23.1562	80.6239	19.1311	60.3099	-2.38466	-1.61298	-1.79981	-1.65648	3.68824e-08	4.92731e-18	5.92607e-08	6.19193e-19	TRUE	TRUE
1995754_1996524_gene	gene	1995754..1996524	-	256	52629125	fliR	lpg1787	COG1684NU	flagellar biosynthetic protein FliR	3	41	19	58	3.85936	35.1658	5.34545	16.8172	-3.77259	-1.61005	-3.18774	-1.65355	3.4227e-06	4.6714e-06	4.62515e-06	4.22822e-07	TRUE	TRUE
2316456_2317292_gene	gene	2316456..2317292	-	278	52629400	dam	lpg2075	COG0338L	DNA adenine methylase	4	36	19	58	5.14582	30.8772	5.34545	16.8172	-3.16993	-1.61005	-2.58507	-1.65355	9.04933e-05	4.6714e-06	0.000102122	4.22822e-07	FALSE	TRUE
81213_82814_gene	gene	81213..82814	+	533	52627439	-	lpg0073	COG2200T,COG5001T	diguanylate cyclase/phosphodiesterase domain 2	21	175	160	485	27.0156	150.098	45.0143	140.627	-3.05889	-1.59991	-2.47404	-1.64341	9.01019e-20	3.36028e-42	2.95856e-19	6.36952e-43	TRUE	TRUE
950095_950391_gene	gene	950095..950391	-	98	52628222	pntAb2	lpg0875	COG3288C	transmembrane NAD(P) transhydrogenase	16	73	96	291	20.5833	62.6122	27.0086	84.3759	-2.18982	-1.59991	-1.60497	-1.64341	6.61862e-06	2.02234e-25	8.71531e-06	2.93949e-26	TRUE	TRUE
1983037_1984182_gene	gene	1983037..1984182	+	381	52629113	nrdB	lpg1775	COG0208F	ribonucleoside-diphosphate reductase, beta subunit	414	815	2023	6120	532.592	699.027	569.15	1774.5	-0.977169	-1.59704	-0.392316	-1.64054	5.12249e-06	0	6.81722e-06	0	TRUE	TRUE
1808095_1808943_gene	gene	1808095..1808943	+	282	52628975	-	lpg1636	COG0454KR	acetyltransferase, GNAT family	0	29	35	105	0	24.8733	9.84688	30.4449	-5.85798	-1.58496	-5.27313	-1.62846	6.96261e-06	2.31774e-09	9.15059e-06	2.34079e-10	TRUE	TRUE
1313598_1313685_gene	gene	1313598..1313685						-		0	3	23	69	0	2.5731	6.47081	20.0067	NA	-1.58496	NA	-1.62846	NA	9.32456e-07	NA	8.65188e-08	FALSE	TRUE
288008_289402_gene	gene	288008..289402	-	464	52627610	-	lpg0244	COG1249C	pyridine nucleotide-disulfide oxidoreductase	26	216	115	341	33.4478	185.263	32.354	98.8735	-3.05445	-1.56814	-2.46959	-1.61164	4.97086e-24	2.68976e-29	1.99217e-23	4.20756e-30	TRUE	TRUE
806788_807222_gene	gene	806788..807222	+	144	52628085	-	lpg0737	COG4731S	hypothetical signal peptide protein	190	1987	3337	9845	244.426	1704.25	938.83	2854.57	-3.38652	-1.56084	-2.80167	-1.60434	1.03926e-250	0	9.12838e-249	0	TRUE	TRUE
2617896_2618678_gene	gene	2617896..2618678	+	260	52629637	bdhA	lpg2316	COG1028IQR	3-hydroxybutyrate dehydrogenase	224	2370	1303	3828	288.166	2032.75	366.585	1109.93	-3.40332	-1.55475	-2.81846	-1.59825	8.61585e-304	1.43416e-254	1.29733e-301	1.39437e-254	TRUE	TRUE
3218707_3219792_gene	gene	3218707..3219792	-	361	52630151	-	lpg2844	-	hypothetical histidine-rich protein	44	197	190	551	56.604	168.967	53.4545	159.763	-2.16262	-1.53605	-1.57777	-1.57955	4.25439e-13	1.45614e-44	1.03562e-12	2.85332e-45	TRUE	TRUE
2128741_2129352_gene	gene	2128741..2129352	-	203	52629237	gst	lpg1908	COG0625O	glutathione S-transferase	50	322	349	1002	64.3227	276.18	98.1875	290.532	-2.68706	-1.52158	-2.10221	-1.56508	3.48327e-30	2.78788e-76	1.74831e-29	8.10443e-77	TRUE	TRUE
2079622_2079697_gene	gene	2079622..2079697						-		69	335	877	2504	88.7654	287.33	246.735	726.039	-2.27949	-1.51359	-1.69464	-1.55709	2.55734e-24	1.11778e-176	1.03673e-23	6.84142e-177	TRUE	TRUE
2454375_2455283_gene	gene	2454375..2455283	+	302	52629505	-	lpg2181	COG0784T,COG2202T	sensory box sensor histidine kinase/response regulator, putative	14	84	56	159	18.0104	72.0469	15.755	46.1023	-2.58496	-1.50553	-2.00011	-1.54903	1.80302e-08	7.54226e-13	2.97407e-08	8.41623e-14	TRUE	TRUE
2394467_2395915_gene	gene	2394467..2395915	+	482	52629472	-	lpg2147	-	hypothetical protein	12	88	49	139	15.4375	75.4777	13.7856	40.3033	-2.87447	-1.50423	-2.28962	-1.54773	3.22397e-10	2.93583e-11	6.35168e-10	3.13321e-12	TRUE	TRUE
716146_716610_gene	gene	716146..716610	-	154	52628013	-	lpg0665	COG2259S	putative transmembrane protein	14	98	176	495	18.0104	84.0547	49.5157	143.526	-2.80735	-1.49185	-2.2225	-1.53535	9.07376e-11	6.55025e-39	1.90139e-10	1.19588e-39	TRUE	TRUE
1289130_1291397_gene	gene	1289130..1291397	-	755	52628513	-	lpg1168	COG5001T	sensory box protein	9	45	95	267	11.5781	38.5966	26.7272	77.4171	-2.32193	-1.49084	-1.73707	-1.53434	0.000303342	3.23585e-21	0.000315939	4.3287e-22	FALSE	TRUE
2627123_2629051_gene	gene	2627123..2629051	-	642	52629645	-	lpg2324	COG0277C	L-gulono-gamma-lactone oxidase	51	363	284	798	65.6092	311.346	79.9004	231.381	-2.8314	-1.4905	-2.24655	-1.534	6.67748e-37	3.33866e-59	4.3446e-36	7.88859e-60	TRUE	TRUE
2625912_2627033_gene	gene	2625912..2627033	-	373	52629644	uptC	lpg2323	COG5008NU	type II secretion system protein (twitching motility protein)	7	130	87	244	9.00518	111.501	24.4765	70.7482	-4.21501	-1.48779	-3.63016	-1.53129	5.91223e-22	3.22129e-19	2.15628e-21	4.11679e-20	TRUE	TRUE
3342707_3343432_gene	gene	3342707..3343432	+	241	52630258	-	lpg2953	COG0013J	hypothetical protein	42	92	317	885	54.0311	78.9085	89.1846	256.607	-1.13124	-1.48119	-0.546391	-1.5247	0.0460421	8.33484e-65	0.0305218	2.10653e-65	FALSE	TRUE
1516880_1517176_gene	gene	1516880..1517176	-	98	52628711	fis	lpg1370	COG2901KL	hypothetical protein	617	2619	992	2738	793.743	2246.32	279.089	793.888	-2.08567	-1.46471	-1.50082	-1.50821	1.2505e-143	2.03247e-181	5.27225e-142	1.28661e-181	TRUE	TRUE
3211378_3212679_gene	gene	3211378..3212679	-	433	52630144	-	lpg2837	COG3240IR	phospholipase/lecithinase/hemolysin, lysophospholipase A, glycerophospholipid-cholesterol acyltransferase	363	1653	2785	7641	466.983	1417.78	783.53	2215.52	-2.18705	-1.45608	-1.60219	-1.49958	1.29174e-105	0	3.78201e-104	0	TRUE	TRUE
2717701_2718798_gene	gene	2717701..2718798	+	365	52629726	-	lpg2406	-	hypothetical protein	2	46	31	85	2.57291	39.4543	8.72152	24.6459	-4.52356	-1.45519	-3.93871	-1.4987	1.09751e-07	3.88875e-07	1.69868e-07	3.66511e-08	TRUE	TRUE
424815_425297_gene	gene	424815..425297	-	160	52627739	-	lpg0383	-	hypothetical protein	0	15	22	60	0	12.8655	6.18947	17.3971	-4.90689	-1.44746	-4.32204	-1.49096	0.0014876	1.68857e-05	0.00138513	1.49118e-06	FALSE	TRUE
1139067_1139384_gene	gene	1139067..1139384	-	105	52628383	-	lpg1038	-	VrrB	3	10	19	51	3.85936	8.57701	5.34545	14.7875	-1.73697	-1.4245	-1.15211	-1.468	0.314242	8.07288e-05	0.150077	6.96864e-06	FALSE	TRUE
2742145_2743791_gene	gene	2742145..2743791	+	548	52629746	mdcA	lpg2426	COG4670I	malonate decarboxylase alpha subunit	31	224	236	633	39.8801	192.125	66.3961	183.539	-2.85316	-1.42342	-2.2683	-1.46692	8.38938e-23	2.62995e-45	3.20385e-22	5.19852e-46	TRUE	TRUE
3303692_3304669_gene	gene	3303692..3304669	-	325	52630223	-	lpg2918	COG2951M	lytic murein transglycosylase	127	616	972	2605	163.38	528.344	273.462	755.324	-2.2781	-1.42226	-1.69325	-1.46576	7.32812e-45	1.49074e-166	6.33118e-44	8.55709e-167	TRUE	TRUE
1963058_1963696_gene	gene	1963058..1963696	-	212	52629096	fliH	lpg1758	COG1317NU	flagellar assembly protein FliH	20	108	59	158	25.7291	92.6317	16.599	45.8124	-2.43296	-1.42114	-1.84811	-1.46464	2.2116e-09	7.24352e-12	3.99843e-09	7.8459e-13	TRUE	TRUE
2560179_2560829_gene	gene	2560179..2560829	-	216	52629581	-	lpg2257	-	hypothetical protein	2	44	33	88	2.57291	37.7389	9.2842	25.5157	-4.45943	-1.41504	-3.87458	-1.45854	2.57836e-07	4.33695e-07	3.87683e-07	4.07431e-08	TRUE	TRUE
2619875_2620780_gene	gene	2619875..2620780	+	301	52629639	motA	lpg2318	COG1291N	chemotaxis (motility protein A) transmembrane	26	148	130	346	33.4478	126.94	36.5741	100.323	-2.50901	-1.41226	-1.92416	-1.45576	9.00929e-13	6.51118e-26	2.14842e-12	9.57366e-27	TRUE	TRUE
3391003_3391803_gene	gene	3391003..3391803	+	266	52630303	legP	lpg2999	-	astacin protease	170	372	588	1559	218.697	319.065	165.428	452.035	-1.12977	-1.40673	-0.544914	-1.45023	1.97156e-05	1.66096e-105	2.44192e-05	6.38014e-106	TRUE	TRUE
1416806_1418392_gene	gene	1416806..1418392	-	528	52628632	-	lpg1290	COG1269C	hypothetical protein	4	21	20	53	5.14582	18.0117	5.62679	15.3674	-2.39232	-1.40599	-1.80746	-1.44949	0.0207668	7.01248e-05	0.0150957	6.08171e-06	FALSE	TRUE
1342824_1343216_gene	gene	1342824..1343216	+	130	52628559	flgB	lpg1216	COG1815N	flagellar basal body rod protein FlgB	32	500	382	1012	41.1666	428.851	107.472	293.431	-3.96578	-1.40556	-3.38093	-1.44907	1.21536e-75	3.72046e-69	2.02569e-74	9.8953e-70	TRUE	TRUE
1950470_1953046_gene	gene	1950470..1953046	+	858	52629088	clpB	lpg1750	COG0542O	ClpB protein	169	288	1604	4199	217.411	247.018	451.268	1217.51	-0.769046	-1.38837	-0.184192	-1.43187	0.197173	5.21432e-226	0.103705	4.32472e-226	FALSE	TRUE
454593_454838_gene	gene	454593..454838	-	81	52627771	-	lpg0415	COG1396K	hypothetical protein	2	65	36	94	2.57291	55.7506	10.1282	27.2555	-5.02237	-1.38466	-4.43751	-1.42816	4.1087e-11	2.8879e-07	8.8562e-11	2.73196e-08	TRUE	TRUE
1988899_1989672_gene	gene	1988899..1989672	-	257	52629119	motA	lpg1781	COG1291N	flagellar motor protein MotA	15	227	201	523	19.2968	194.698	56.5492	151.645	-3.91966	-1.37962	-3.3348	-1.42312	1.78513e-33	1.42064e-36	1.04186e-32	2.50805e-37	TRUE	TRUE
3225763_3227271_gene	gene	3225763..3227271	-	502	52630158	hemG	lpg2851	COG1249C	protoporphyrinogen oxidase	49	297	577	1495	63.0363	254.737	162.333	433.478	-2.59961	-1.3735	-2.01476	-1.417	2.02254e-26	9.13229e-99	8.995e-26	3.29023e-99	TRUE	TRUE
328627_330849_gene	gene	328627..330849	-	740	52627643	-	lpg0277	COG2200T,COG5001T	sensory box protein, GGDEF family protein, LssE	24	199	217	560	30.8749	170.683	61.0507	162.373	-3.05166	-1.36773	-2.46681	-1.41123	3.56033e-22	2.1059e-38	1.32137e-21	3.81731e-39	TRUE	TRUE
2386207_2387121_gene	gene	2386207..2387121	+	304	52629463	-	lpg2138	COG0583K	transcriptional regulator, LysR family	8	19	28	72	10.2916	16.2963	7.8775	20.8765	-1.24793	-1.36257	-0.663074	-1.40607	0.33787	7.72022e-06	0.159769	6.91388e-07	FALSE	TRUE
1195240_1196376_gene	gene	1195240..1196376	+	378	52628440	-	lpg1095	COG0845M	chemiosmotic efflux system B protein B	28	120	156	401	36.0207	102.924	43.889	116.271	-2.09954	-1.36206	-1.51468	-1.40556	5.50058e-08	2.00783e-28	8.73157e-08	3.0792e-29	TRUE	TRUE
1117741_1119102_gene	gene	1117741..1119102	+	453	52628366	-	lpg1021	COG1236J	metallo-beta lactamase family	17	48	47	120	21.8697	41.1697	13.223	34.7942	-1.4975	-1.3523	-0.912646	-1.3958	0.0189389	1.25209e-08	0.0139291	1.23688e-09	FALSE	TRUE
2072773_2073435_gene	gene	2072773..2073435	-	220	52629189	-	lpg1851	-	hypothetical protein	149	151	611	1549	191.682	129.513	171.898	449.135	-0.0192362	-1.34209	0.565617	-1.38559	0.000379487	1.22844e-97	0.000389094	4.37165e-98	FALSE	TRUE
723312_724625_gene	gene	723312..724625	+	437	52628022	-	lpg0674	COG2114T	adenylate cyclase	38	358	150	380	48.8853	307.057	42.2009	110.182	-3.23589	-1.34104	-2.65103	-1.38454	3.23198e-43	2.15057e-26	2.60045e-42	3.18049e-27	TRUE	TRUE
2079539_2079615_gene	gene	2079539..2079615						-		197	609	1252	3151	253.432	522.34	352.237	913.638	-1.62825	-1.33158	-1.04339	-1.37508	1.29539e-21	3.56454e-174	4.66e-21	2.1241e-174	TRUE	TRUE
987677_987955_gene	gene	987677..987955	+	92	52628261	-	lpg0915	-	cell division transmembrane protein FtsL	29	42	119	298	37.3072	36.0235	33.4794	86.4056	-0.534336	-1.32435	0.0505172	-1.36785	0.867946	2.19118e-20	0.320719	2.87816e-21	FALSE	TRUE
1147704_1148447_gene	gene	1147704..1148447	-	247	52628394	-	lpg1049	COG0711C,COG0712C	H(+) transporting ATP synthase, subunit B	23	91	82	205	29.5885	78.0508	23.0698	59.4401	-1.98423	-1.32193	-1.39938	-1.36543	7.18678e-06	8.82007e-14	9.36349e-06	1.00858e-14	TRUE	TRUE
1151869_1152309_gene	gene	1151869..1152309	-	146	52628400	-	lpg1055	-	hypothetical protein	726	2687	1288	3195	933.966	2304.64	362.365	926.395	-1.88795	-1.31068	-1.3031	-1.35418	5.09237e-118	1.72342e-171	1.73145e-116	1.01802e-171	TRUE	TRUE
1988121_1988942_gene	gene	1988121..1988942	-	273	52629118	motB	lpg1780	COG1360N	flagellar motor protein MotB	19	116	224	547	24.4426	99.4934	63.02	158.604	-2.61005	-1.28804	-2.0252	-1.33154	4.4866e-11	1.60292e-34	9.65102e-11	2.76498e-35	TRUE	TRUE
1416453_1416773_gene	gene	1416453..1416773	+	106	52628631	-	lpg1289	-	hypothetical protein	23	39	91	222	29.5885	33.4504	25.6019	64.3693	-0.76184	-1.28662	-0.176987	-1.33012	0.652538	2.03163e-14	0.261717	2.36578e-15	FALSE	TRUE
717379_718248_gene	gene	717379..718248	-	289	52628015	-	lpg0667	COG3220S	hypothetical protein	86	551	985	2402	110.635	472.593	277.119	696.464	-2.67964	-1.28604	-2.09479	-1.32954	1.96462e-53	1.92342e-133	2.05026e-52	9.21793e-134	TRUE	TRUE
332290_333456_gene	gene	332290..333456	-	388	52627645	-	lpg0279	COG3287S	hypothetical protein	11	200	177	429	14.151	171.54	49.7971	124.389	-4.18442	-1.27723	-3.59957	-1.32073	9.65459e-32	1.51759e-27	5.13949e-31	2.29276e-28	TRUE	TRUE
952719_953018_gene	gene	952719..953018	-	99	52628225	-	lpg0878	-	hypothetical protein	0	15	19	46	0	12.8655	5.34545	13.3378	-4.90689	-1.27563	-4.32204	-1.31913	0.0014876	0.000551299	0.00138513	4.59253e-05	FALSE	TRUE
2538893_2540185_gene	gene	2538893..2540185	+	430	52629565	-	lpg2241	COG0807H	GTP cyclohydrolase II; riboflavin biosynthesis	120	380	513	1238	154.375	325.927	144.327	358.96	-1.66297	-1.27098	-1.07811	-1.31448	6.19707e-15	9.60031e-74	1.63297e-14	2.70568e-74	TRUE	TRUE
2585528_2585926_gene	gene	2585528..2585926	-	132	52629607	-	lpg2283	-	hypothetical protein	94	278	523	1257	120.927	238.441	147.141	364.469	-1.56435	-1.2651	-0.979499	-1.3086	1.59313e-09	2.93788e-74	2.93568e-09	8.3261e-75	TRUE	TRUE
1193984_1195243_gene	gene	1193984..1195243	+	419	52628439	-	lpg1094	COG1538MU	chemiosmotic efflux system B protein C	16	69	62	149	20.5833	59.1814	17.443	43.2028	-2.10852	-1.26497	-1.52367	-1.30847	2.45071e-05	1.06846e-09	2.97251e-05	1.08719e-10	TRUE	TRUE
3082042_3083067_gene	gene	3082042..3083067	-	341	52630047	-	lpg2732	COG0784T	(two component) response regulator	64	233	198	475	82.3331	199.844	55.7052	137.727	-1.86419	-1.26243	-1.27933	-1.30593	1.39616e-11	1.40994e-29	3.12439e-11	2.22094e-30	TRUE	TRUE
189144_190304_gene	gene	189144..190304	-	386	52627522	-	lpg0156	COG2200T	signal transduction protein (EAL/GGDEF domain protein)	4	48	26	62	5.14582	41.1697	7.31483	17.977	-3.58496	-1.25376	-3.00011	-1.29726	8.06934e-07	8.97553e-05	1.14936e-06	7.7314e-06	TRUE	TRUE
3346336_3347841_gene	gene	3346336..3347841	-	501	52630263	-	lpg2958	COG1030O	transmembrane protein	18	229	88	208	23.1562	196.414	24.7579	60.3099	-3.66928	-1.24101	-3.08443	-1.28451	1.53576e-31	7.1367e-13	8.13432e-31	7.97243e-14	TRUE	TRUE
2315954_2316583_gene	gene	2315954..2316583	-	209	52629399	-	lpg2074	-	4-diphosphocytidyl-2-methyl-D-erithritol synthase	4	33	24	56	5.14582	28.3041	6.75215	16.2373	-3.04439	-1.22239	-2.45954	-1.26589	0.000276752	0.000248096	0.000291704	2.09968e-05	FALSE	TRUE
1211847_1212728_gene	gene	1211847..1212728	-	293	52628453	-	lpg1108	COG1075R	putative lipase	2	13	30	70	2.57291	11.1501	8.44018	20.2966	-2.70044	-1.22239	-2.11559	-1.26589	0.0533503	4.88877e-05	0.0346901	4.25441e-06	FALSE	TRUE
2692257_2694044_gene	gene	2692257..2694044	+	595	52629705	-	lpg2385	COG0557K	hypothetical protein	14	132	174	404	18.0104	113.217	48.9531	117.14	-3.23704	-1.21527	-2.65219	-1.25877	1.16448e-16	2.37488e-24	3.34439e-16	3.39366e-25	TRUE	TRUE
718789_719871_gene	gene	718789..719871	+	360	52628018	-	lpg0670	COG1752R	hypothetical protein	16	99	182	422	20.5833	84.9124	51.2038	122.36	-2.62936	-1.2133	-2.0445	-1.2568	7.19627e-10	3.13674e-25	1.37411e-09	4.53657e-26	TRUE	TRUE
3180741_3181238_gene	gene	3180741..3181238	-	165	52630125	-	lpg2818	-	hypothetical protein	69	322	559	1289	88.7654	276.18	157.269	373.748	-2.22239	-1.20533	-1.63754	-1.24883	2.7292e-22	8.31882e-71	1.02009e-21	2.27204e-71	TRUE	TRUE
1280973_1281635_gene	gene	1280973..1281635	+	220	52628506	-	lpg1161	COG1926R	phosphoribosyltransferase	4	87	118	272	5.14582	74.62	33.1981	78.8668	-4.44294	-1.20482	-3.85809	-1.24832	1.80075e-14	2.40711e-16	4.64068e-14	2.91668e-17	TRUE	TRUE
2530946_2532784_gene	gene	2530946..2532784	-	612	52629561	abcT3	lpg2237	COG1132V	multidrug resistance ABC transporter ATP-binding protein (fused permease/ATPase domains)	14	193	169	387	18.0104	165.536	47.5464	112.211	-3.7851	-1.19531	-3.20025	-1.23881	7.93609e-28	7.73781e-23	3.70126e-27	1.07326e-23	TRUE	TRUE
2809091_2810077_gene	gene	2809091..2810077	+	328	52629811	-	lpg2492	COG1064R	alcohol dehydrogenase	4	43	55	124	5.14582	36.8812	15.4737	35.954	-3.42626	-1.17284	-2.84141	-1.21634	5.93256e-06	1.86229e-07	7.85562e-06	1.77245e-08	TRUE	TRUE
1216316_1216954_gene	gene	1216316..1216954	-	212	52628456	-	lpg1111	-	hypothetical protein	92	56	379	845	118.354	48.0313	106.628	245.009	0.716207	-1.15675	1.30106	-1.20025	1.14227e-07	1.50833e-43	1.76537e-07	2.92457e-44	TRUE	TRUE
2166115_2167431_gene	gene	2166115..2167431	-	438	52629267	-	lpg1939	COG3321Q	polyketide synthase, type I	24	173	286	634	30.8749	148.382	80.4631	183.829	-2.84967	-1.14847	-2.26481	-1.19197	9.45519e-18	4.26283e-33	2.87205e-17	7.10009e-34	TRUE	TRUE
1620533_1621006_gene	gene	1620533..1621006	-	157	52628809	-	lpg1468	-	hypothetical protein	24	78	133	294	30.8749	66.9007	37.4181	85.2458	-1.70044	-1.14439	-1.11559	-1.18789	0.000497451	1.59737e-16	0.000501268	1.9448e-17	FALSE	TRUE
2282734_2283003_gene	gene	2282734..2283003	+	89	52629366	-	lpg2038	COG2919D	transmembrane protein	12	30	65	143	15.4375	25.731	18.2871	41.4631	-1.32193	-1.1375	-0.737074	-1.181	0.149983	3.67891e-08	0.0835549	3.57855e-09	FALSE	TRUE
1264367_1265878_gene	gene	1264367..1265878	+	503	52628493	-	lpg1148	COG0445D	hypothetical protein	62	139	423	929	79.7602	119.22	119.007	269.365	-1.16474	-1.13502	-0.579891	-1.17852	0.0090412	1.07862e-46	0.00718677	2.15513e-47	FALSE	TRUE
2137668_2138096_gene	gene	2137668..2138096	-	142	52629243	pilE	lpg1914	COG4969NU	fimbrial protein, type IV pilin, PilE	9	70	37	81	11.5781	60.0391	10.4096	23.4861	-2.95936	-1.1304	-2.3745	-1.1739	9.39777e-09	4.34214e-05	1.58488e-08	3.78844e-06	TRUE	TRUE
1402531_1402986_gene	gene	1402531..1402986	+	151	52628616	-	lpg1274	-	hypothetical protein	9	27	44	96	11.5781	23.1579	12.3789	27.8354	-1.58496	-1.12553	-1.00011	-1.16903	0.0860977	9.82136e-06	0.0523352	8.74928e-07	FALSE	TRUE
1980237_1983065_gene	gene	1980237..1983065	+	942	52629112	nrdA	lpg1774	COG0209F	ribonucleoside-diphosphate reductase, alpha subunit	966	1719	3141	6832	1242.72	1474.39	883.687	1980.95	-0.831474	-1.12108	-0.246621	-1.16458	3.43449e-05	1.6638e-239	4.09971e-05	1.48283e-239	TRUE	TRUE
2636275_2637366_gene	gene	2636275..2637366	-	363	52629654	-	lpg2333	COG0750M	membrane associated zinc metalloprotease	65	118	535	1159	83.6196	101.209	150.517	336.054	-0.860275	-1.11527	-0.275422	-1.15877	0.24524	6.7278e-57	0.124394	1.53952e-57	FALSE	TRUE
1652066_1653862_gene	gene	1652066..1653862	+	598	52628837	-	lpg1496	COG0443O	hypothetical protein	6	75	73	158	7.71873	64.3276	20.5378	45.8124	-3.64386	-1.11396	-3.059	-1.15746	3.19873e-11	1.16725e-08	6.93733e-11	1.15531e-09	TRUE	TRUE
188236_189114_gene	gene	188236..189114	-	292	52627521	-	lpg0155	COG2199T,COG2202T	sensory box (GGDEF/EAL domain)	5	32	50	108	6.43227	27.4464	14.067	31.3148	-2.67807	-1.11103	-2.09322	-1.15453	0.00114281	3.4221e-06	0.00109207	3.11548e-07	FALSE	TRUE
3072810_3073841_gene	gene	3072810..3073841	+	343	52630036	legN	lpg2720	COG0664T	cNMP binding domain-containing protein	9	23	63	136	11.5781	19.7271	17.7244	39.4334	-1.35364	-1.11018	-0.768783	-1.15368	0.218097	1.43408e-07	0.112963	1.36875e-08	FALSE	TRUE
2684581_2687148_gene	gene	2684581..2687148	+	855	52629701	mgt	lpg2381	COG0474P	magnesium-transporting ATPase, P-type	4	36	33	71	5.14582	30.8772	9.2842	20.5866	-3.16993	-1.10535	-2.58507	-1.14885	9.04933e-05	0.000158218	0.000102122	1.34801e-05	FALSE	TRUE
2743785_2744996_gene	gene	2743785..2744996	+	403	52629747	mdcB	lpg2427	COG0777I	acetyl coenzyme A carboxylase, carboxyltransferase subunit beta	21	154	161	346	27.0156	132.086	45.2957	100.323	-2.87447	-1.10371	-2.28962	-1.14721	3.33754e-16	2.16584e-18	9.38095e-16	2.73525e-19	TRUE	TRUE
2347009_2347581_gene	gene	2347009..2347581	+	190	52629423	-	lpg2098	COG0225O	MsrA3 - peptide methionine sulfoxide reductase	6	45	75	161	7.71873	38.5966	21.1005	46.6822	-2.90689	-1.1021	-2.32204	-1.1456	2.44716e-05	1.11167e-08	2.97162e-05	1.10192e-09	TRUE	TRUE
3167838_3169844_gene	gene	3167838..3169844	+	668	52630117	prkA	lpg2810	COG2766T	serine protein kinase	356	1472	2903	6201	457.978	1262.54	816.728	1797.99	-2.04783	-1.09496	-1.46297	-1.13846	1.65778e-82	4.69889e-213	2.9616e-81	3.56277e-213	TRUE	TRUE
1577692_1578471_gene	gene	1577692..1578471	+	259	52628768	-	lpg1427	COG0300R	short chain dehydrogenase	45	131	354	748	57.8905	112.359	99.5942	216.884	-1.54157	-1.07929	-0.956716	-1.12279	8.62558e-05	6.45565e-35	9.80754e-05	1.11833e-35	TRUE	TRUE
3073978_3074766_gene	gene	3073978..3074766	+	262	52630037	-	lpg2721	COG0121R	glutamine amidotransferase	3	8	27	57	3.85936	6.86161	7.59617	16.5272	-1.41504	-1.078	-0.830184	-1.1215	0.536821	0.000815277	0.225323	6.75357e-05	FALSE	TRUE
1132175_1133854_gene	gene	1132175..1133854	+	559	52628377	-	lpg1032	COG3243I	hypothetical protein	53	681	342	717	68.1821	584.095	96.2181	207.895	-3.68359	-1.06798	-3.09874	-1.11148	6.76299e-100	4.7073e-33	1.73863e-98	7.81478e-34	TRUE	TRUE
2149854_2152499_gene	gene	2149854..2152499	+	881	52629254	-	lpg1925	-	hypothetical protein	38	155	310	643	48.8853	132.944	87.2152	186.439	-2.0282	-1.05255	-1.44334	-1.09605	2.58105e-09	2.17511e-29	4.59542e-09	3.41565e-30	TRUE	TRUE
3083349_3083912_gene	gene	3083349..3083912	+	187	52630048	-	lpg2733	COG3247S	hypothetical protein	8	148	287	591	10.2916	126.94	80.7444	171.361	-4.20945	-1.04211	-3.6246	-1.08561	1.33879e-24	5.73714e-27	5.51218e-24	8.55315e-28	TRUE	TRUE
1808947_1809837_gene	gene	1808947..1809837	+	296	52628976	-	lpg1637	COG0726G	polysaccharide deacetylase	5	25	34	69	6.43227	21.4425	9.56554	20.0067	-2.32193	-1.02106	-1.73707	-1.06456	0.0123468	0.000465845	0.00949454	3.89389e-05	FALSE	TRUE
3264100_3264669_gene	gene	3264100..3264669	+	189	52630189	-	lpg2883	COG0163H	3-octaprenyl-4-hydroxybenzoate carboxy-lyase	73	130	307	621	93.9112	111.501	86.3712	180.06	-0.832543	-1.01635	-0.24769	-1.05986	0.272733	4.47158e-27	0.135726	6.68602e-28	FALSE	TRUE
3028993_3029880_gene	gene	3028993..3029880	+	295	52629998	-	lpg2681	COG0119E	4-hydroxy-2-oxovalerate aldolase	12	23	102	203	15.4375	19.7271	28.6966	58.8602	-0.938599	-0.992911	-0.353746	-1.03641	0.555481	2.30981e-09	0.231328	2.33394e-10	FALSE	TRUE
2706182_2707252_gene	gene	2706182..2707252	-	356	52629716	-	lpg2396	COG0500QR	transcriptional regulator	27	174	216	429	34.7343	149.24	60.7693	124.389	-2.68806	-0.989946	-2.1032	-1.03345	2.16281e-16	5.13941e-19	6.12813e-16	6.55989e-20	TRUE	TRUE
799869_801317_gene	gene	799869..801317	+	482	52628081	-	lpg0733	-	hypothetical protein	145	830	1565	3107	186.536	711.892	440.296	900.88	-2.51706	-0.98936	-1.9322	-1.03286	4.6196e-70	3.07469e-106	6.49224e-69	1.19461e-106	TRUE	TRUE
2632916_2633299_gene	gene	2632916..2633299	+	127	52629649	-	lpg2328	-	hypothetical protein	41	183	158	313	52.7447	156.959	44.4516	90.7549	-2.15815	-0.986238	-1.57329	-1.02974	3.7969e-12	2.73851e-14	8.73806e-12	3.178e-15	TRUE	TRUE
270686_272278_gene	gene	270686..272278	-	530	52627599	mdlC	lpg0233	COG0028EH	benzoylformate decarboxylase	12	65	176	348	15.4375	55.7506	49.5157	100.903	-2.43741	-0.983512	-1.85255	-1.02701	2.28901e-06	1.01626e-15	3.13743e-06	1.2176e-16	TRUE	TRUE
953282_954424_gene	gene	953282..954424	+	380	52628226	-	lpg0879	COG2199T	two component response regulator with GGDEF domain	7	58	104	205	9.00518	49.7467	29.2593	59.4401	-3.05063	-0.97904	-2.46577	-1.02254	2.61601e-07	2.77816e-09	3.92225e-07	2.79745e-10	TRUE	TRUE
2545546_2546838_gene	gene	2545546..2546838	-	430	52629569	dctA	lpg2245	COG1301C	C4-dicarboxylate transport protein	8	15	134	264	10.2916	12.8655	37.6995	76.5472	-0.906891	-0.978305	-0.322037	-1.02181	0.699992	6.06824e-12	0.274892	6.58693e-13	FALSE	TRUE
895915_898188_gene	gene	895915..898188	+	757	52628165	cl	lpg0818	COG0542O	ATP binding protease component ClpA	801	3970	5903	11545	1030.45	3405.07	1660.75	3347.49	-2.30926	-0.967748	-1.72441	-1.01125	4.84795e-252	3.70687e-266	4.64533e-250	3.76621e-266	TRUE	TRUE
969049_970419_gene	gene	969049..970419	+	456	52628240	-	lpg0894	COG0277C	cytokinin oxidase	93	270	352	687	119.64	231.579	99.0315	199.197	-1.53766	-0.964735	-0.952803	-1.00824	6.63891e-09	2.55741e-27	1.1323e-08	3.84087e-28	TRUE	TRUE
517528_517827_gene	gene	517528..517827	-	99	52627832	-	lpg0476	COG1544J	sigma-54 modulation protein	104	305	333	648	133.791	261.599	93.686	187.889	-1.55223	-0.960472	-0.967372	-1.00397	2.88032e-10	8.9418e-26	5.68527e-10	1.30728e-26	TRUE	TRUE
2353732_2354586_gene	gene	2353732..2354586	-	284	52629432	-	lpg2107	COG3220S	hypothetical protein	137	670	869	1672	176.244	574.66	244.484	484.799	-2.28999	-0.944147	-1.70513	-0.987647	9.02447e-49	2.46611e-60	8.80743e-48	5.9094e-61	TRUE	TRUE
2540094_2541419_gene	gene	2540094..2541419	+	441	52629566	-	lpg2242	-	hypothetical protein	103	304	314	604	132.505	260.741	88.3406	175.131	-1.56143	-0.943784	-0.976573	-0.987284	2.23653e-10	1.16376e-23	4.46471e-10	1.64564e-24	TRUE	TRUE
1998302_1999369_gene	gene	1998302..1999369	-	355	52629130	fliM	lpg1792	COG1868N	flagellar protein	18	470	433	824	23.1562	403.12	121.82	238.92	-4.70659	-0.928277	-4.12174	-0.971778	7.4412e-80	1.03171e-30	1.28577e-78	1.65989e-31	TRUE	TRUE
1987723_1988124_gene	gene	1987723..1988124	-	133	52629117	-	lpg1779	-	hypothetical protein	8	76	82	154	10.2916	65.1853	23.0698	44.6526	-3.24793	-0.909235	-2.66307	-0.952735	1.891e-10	1.6766e-06	3.82565e-10	1.54017e-07	TRUE	TRUE
1131628_1131972_gene	gene	1131628..1131972	-	114	52628376	-	lpg1031	-	hypothetical protein	5	24	56	105	6.43227	20.5848	15.755	30.4449	-2.26303	-0.906891	-1.67818	-0.950391	0.0170651	9.72648e-05	0.0126938	8.37116e-06	FALSE	TRUE
2563654_2565060_gene	gene	2563654..2565060	+	468	52629585	-	lpg2261	COG0280C,COG2030I	phosphate acetyl/butyryltransferase family protein) includes: (de)hydratase mit MaoC domain)	39	172	214	401	50.1717	147.525	60.2066	116.271	-2.14086	-0.905991	-1.55601	-0.949492	2.76662e-11	9.24585e-16	6.01257e-11	1.10907e-16	TRUE	TRUE
219993_220859_gene	gene	219993..220859	-	288	52627555	-	lpg0189	-	hypothetical protein	21	106	55	103	27.0156	90.9163	15.4737	29.865	-2.3356	-0.905141	-1.75075	-0.948641	1.17733e-08	0.000116962	1.97916e-08	1.00282e-05	TRUE	TRUE
2757333_2757743_gene	gene	2757333..2757743	+	136	52629762	-	lpg2442	COG2764S	PhnB protein	31	243	261	488	39.8801	208.421	73.4296	141.496	-2.97062	-0.902831	-2.38576	-0.946332	3.70692e-26	1.49687e-18	1.61454e-25	1.89511e-19	TRUE	TRUE
1816951_1818279_gene	gene	1816951..1818279	-	442	52628982	thrC	lpg1643	COG0498E	threonine synthase	7	34	46	86	9.00518	29.1618	12.9416	24.9358	-2.28011	-0.902703	-1.69525	-0.946203	0.00328405	0.00044543	0.00288456	3.72477e-05	FALSE	TRUE
1272593_1273675_gene	gene	1272593..1273675	+	360	52628499	-	lpg1154	-	hypothetical protein	38	76	716	1334	48.8853	65.1853	201.439	386.795	-1	-0.897727	-0.415146	-0.941228	0.158205	4.30756e-46	0.087442	8.57298e-47	FALSE	TRUE
983992_984549_gene	gene	983992..984549	+	185	52628256	enhA	lpg0910	COG1376S	enhanced entry protein EnhA	46	245	127	236	59.1769	210.137	35.7301	68.4286	-2.41308	-0.893958	-1.82822	-0.937459	2.01527e-19	1.87112e-09	6.51579e-19	1.89917e-10	TRUE	TRUE
2043750_2044934_gene	gene	2043750..2044934	+	394	52629163	atoB	lpg1825	COG0183I	acyl CoA C-acetyltransferase	799	1999	2519	4652	1027.88	1714.54	708.694	1348.86	-1.32301	-0.885	-0.738157	-0.9285	1.12074e-35	3.68135e-118	6.90812e-35	1.595e-118	TRUE	TRUE
2940021_2940887_gene	gene	2940021..2940887	-	288	52629923	-	lpg2606	COG0121R	glutamine amidotransferase	37	139	153	282	47.5988	119.22	43.0449	81.7664	-1.90949	-0.882164	-1.32463	-0.925664	1.36937e-07	4.68449e-11	2.11017e-07	4.95004e-12	TRUE	TRUE
31774_33165_gene	gene	31774..33165	+	463	52627393	-	lpg0026	COG0531E	amino acid permease	58	444	453	827	74.6144	380.819	127.447	239.79	-2.93643	-0.868376	-2.35158	-0.911877	1.9876e-48	6.48706e-28	1.90453e-47	9.85923e-29	TRUE	TRUE
2290607_2291458_gene	gene	2290607..2291458	+	283	52629376	-	lpg2048	-	hypothetical protein	2	8	44	80	2.57291	6.86161	12.3789	23.1961	-2	-0.862496	-1.41515	-0.905997	0.287082	0.00107525	0.140806	8.87816e-05	FALSE	TRUE
1820492_1821091_gene	gene	1820492..1821091	-	199	52628986	-	lpg1647	COG2353S	hypothetical protein	76	122	173	313	97.7706	104.64	48.6717	90.7549	-0.68281	-0.855391	-0.0979562	-0.898891	0.701746	1.0929e-11	0.275478	1.17564e-12	FALSE	TRUE
3171260_3172783_gene	gene	3171260..3172783	+	507	52630119	-	lpg2812	COG2719S	sporulation protein	127	297	644	1163	163.38	254.737	181.183	337.214	-1.22563	-0.852719	-0.640781	-0.896219	1.30863e-05	6.77687e-38	1.65985e-05	1.21757e-38	TRUE	TRUE
948674_950095_gene	gene	948674..950095	-	473	52628221	pntB	lpg0874	COG1282C	NAD(P) transhydrogenase	120	518	584	1054	154.375	444.289	164.302	305.609	-2.10992	-0.851835	-1.52506	-0.895335	4.25795e-33	1.9005e-34	2.39999e-32	3.26168e-35	TRUE	TRUE
1813262_1815241_gene	gene	1813262..1815241	-	659	52628980	-	lpg1641	COG1506E	acylaminoacyl peptidase	14	104	164	295	18.0104	89.2009	46.1397	85.5357	-2.89308	-0.847019	-2.30823	-0.89052	8.76444e-12	6.47308e-11	1.96971e-11	6.80816e-12	TRUE	TRUE
950384_951517_gene	gene	950384..951517	-	377	52628223	pntAa	lpg0876	COG3288C	alanine dehydrogenase and pyridine nucleotide transhydrogenase	100	558	707	1270	128.645	478.597	198.907	368.239	-2.48027	-0.845046	-1.89541	-0.888547	1.18163e-47	2.79513e-40	1.11203e-46	5.17752e-41	TRUE	TRUE
2568684_2569922_gene	gene	2568684..2569922	-	412	52629591	-	lpg2267	COG1228Q	prolidase	14	82	107	192	18.0104	70.3315	30.1033	55.6707	-2.5502	-0.843496	-1.96534	-0.886996	3.80887e-08	3.75074e-07	6.10129e-08	3.53668e-08	TRUE	TRUE
1035062_1036729_gene	gene	1035062..1036729	+	555	52628299	-	lpg0953	COG1022I	AMP-binding protein	87	462	501	898	111.922	396.258	140.951	260.377	-2.40881	-0.841905	-1.82395	-0.885405	1.38684e-37	6.25601e-29	9.31062e-37	9.70404e-30	TRUE	TRUE
209967_210809_gene	gene	209967..210809	-	280	52627546	htpX	lpg0180	COG0501O	heat shock protein, protease HtpX	25	67	149	266	32.1614	57.466	41.9196	77.1271	-1.42223	-0.836114	-0.837379	-0.879614	0.010981	1.04007e-09	0.00858626	1.05883e-10	FALSE	TRUE
17043_17894_gene	gene	17043..17894	+	283	52627380	-	lpg0013	COG1741R	pirin-like protein	26	261	264	467	33.4478	223.86	74.2736	135.407	-3.32747	-0.822885	-2.74261	-0.866385	2.8459e-32	1.35603e-15	1.55423e-31	1.61801e-16	TRUE	TRUE
330852_332267_gene	gene	330852..332267	-	471	52627644	fixL	lpg0278	COG0642T,COG2202T	sensor histidine kinase	10	73	151	267	12.8645	62.6122	42.4823	77.4171	-2.8679	-0.822291	-2.28304	-0.865792	9.86536e-09	1.59112e-09	1.66108e-08	1.61659e-10	TRUE	TRUE
1646838_1648163_gene	gene	1646838..1648163	+	441	52628831	cyaA	lpg1490	COG2114T,COG2203T	adenylate cyclase PLUS two component hybrid sensor and regulator	16	61	103	182	20.5833	52.3198	28.978	52.7712	-1.93074	-0.821294	-1.34588	-0.864795	0.00029589	1.41436e-06	0.000308788	1.30458e-07	FALSE	TRUE
1158151_1158948_gene	gene	1158151..1158948	-	265	52628404	phaB	lpg1059	COG1028IQR	acetoacetyl CoA reductase	217	657	1231	2170	279.161	563.51	346.329	629.195	-1.5982	-0.817864	-1.01334	-0.861365	4.84109e-22	8.38511e-60	1.77175e-21	2.00219e-60	TRUE	TRUE
3341079_3342122_gene	gene	3341079..3342122	-	347	52630257	-	lpg2952	-	hypothetical protein	66	304	1087	1907	84.906	260.741	305.816	552.938	-2.20353	-0.810953	-1.61868	-0.854453	1.19123e-20	5.62225e-53	4.06341e-20	1.23241e-53	TRUE	TRUE
1335128_1335583_gene	gene	1335128..1335583	+	151	52628550	-	lpg1207	COG2606S	hypothetical protein	10	48	118	205	12.8645	41.1697	33.1981	59.4401	-2.26303	-0.796837	-1.67818	-0.840337	0.000208717	4.68764e-07	0.000224026	4.3997e-08	FALSE	TRUE
3202105_3203970_gene	gene	3202105..3203970	+	621	52630138	vipD	lpg2831	COG1752R	VipD	17	185	213	370	21.8697	158.675	59.9253	107.282	-3.44392	-0.796672	-2.85907	-0.840172	3.86866e-24	3.10785e-12	1.55636e-23	3.40625e-13	TRUE	TRUE
431953_433011_gene	gene	431953..433011	-	352	52627746	vipA	lpg0390	-	VipA	17	31	89	154	21.8697	26.5887	25.0392	44.6526	-0.866733	-0.791053	-0.28188	-0.834554	0.526602	1.93541e-05	0.222466	1.70619e-06	FALSE	TRUE
542925_544196_gene	gene	542925..544196	-	423	52627858	-	lpg0502	-	phosphatidylcholine hydrolyzing phospholipase	55	128	868	1500	70.755	109.786	244.203	434.927	-1.21864	-0.789196	-0.633787	-0.832696	0.00681766	2.5453e-41	0.00558787	4.78012e-42	FALSE	TRUE
1297835_1299163_gene	gene	1297835..1299163	+	442	52628519	pilR	lpg1174	COG2204T	two component response regulator PilR	34	119	234	400	43.7395	102.066	65.8334	115.981	-1.80735	-0.773491	-1.2225	-0.816992	4.70119e-06	1.71899e-12	6.2883e-06	1.89941e-13	TRUE	TRUE
148878_149795_gene	gene	148878..149795	-	305	52627494	-	lpg0128	COG2084I	3-hydroxyisobutyrate dehydrogenase	145	339	770	1315	186.536	290.761	216.631	381.286	-1.22523	-0.772132	-0.640379	-0.815633	2.66001e-06	6.97115e-36	3.62706e-06	1.22221e-36	TRUE	TRUE
982720_983421_gene	gene	982720..983421	-	233	52628254	-	lpg0908	COG1261NO	flagella basal body P-ring formation protein FlgA	8	74	106	181	10.2916	63.4699	29.822	52.4812	-3.20945	-0.771925	-2.6246	-0.815426	4.64924e-10	4.86326e-06	8.97514e-10	4.396e-07	TRUE	TRUE
2756759_2757232_gene	gene	2756759..2757232	+	157	52629761	-	lpg2441	COG3865S	DNA binding protein	6	44	108	184	7.71873	37.7389	30.3847	53.3511	-2.87447	-0.768674	-2.28962	-0.812175	3.68327e-05	4.30211e-06	4.37685e-05	3.90265e-07	TRUE	TRUE
2475808_2477361_gene	gene	2475808..2477361	+	517	52629517	-	lpg2193	COG0659P	sulfate transporter	16	44	138	235	20.5833	37.7389	38.8248	68.1386	-1.45943	-0.767992	-0.874578	-0.811493	0.0299055	1.12515e-07	0.0208061	1.07701e-08	FALSE	TRUE
740047_741699_gene	gene	740047..741699	+	550	52628036	htpB	lpg0688	COG0459O	Hsp60, 60K heat shock protein HtpB	11493	15117	28099	47288	14785.2	12965.9	7905.36	13711.2	-0.395416	-0.750955	0.189437	-0.794456	4.80101e-13	4.67361e-238	1.16599e-12	4.11118e-238	TRUE	TRUE
2609894_2610760_gene	gene	2609894..2610760	-	288	52629631	murI	lpg2310	COG0796M	glutamate racemase	72	390	402	676	92.6248	334.504	113.098	196.007	-2.43741	-0.749828	-1.85255	-0.793328	5.05948e-32	1.95516e-18	2.70702e-31	2.47071e-19	TRUE	TRUE
3305184_3306362_gene	gene	3305184..3306362	+	392	52630224	-	lpg2919	COG1680V	(serine-type) D-alanyl-D-alanine carboxypeptidase	7	37	91	153	9.00518	31.7349	25.6019	44.3626	-2.4021	-0.749593	-1.81724	-0.793094	0.0012019	4.68939e-05	0.00113719	4.08439e-06	FALSE	TRUE
1835379_1836422_gene	gene	1835379..1836422	+	347	52628998	-	lpg1659	-	membrane protein	15	106	232	385	19.2968	90.9163	65.2708	111.631	-2.82103	-0.730734	-2.23618	-0.774234	1.50921e-11	3.78315e-11	3.37024e-11	4.01431e-12	TRUE	TRUE
2834261_2837014_gene	gene	2834261..2837014	+	917	52629830	sidC	lpg2511	-	SidC, interaptin	63	160	576	955	81.0467	137.232	162.052	276.904	-1.34465	-0.729432	-0.759795	-0.772932	0.000334051	1.08641e-24	0.000344856	1.56014e-25	FALSE	TRUE
2122839_2123741_gene	gene	2122839..2123741	+	300	52629232	-	lpg1903	COG0596R	hydrolase	6	99	75	124	7.71873	84.9124	21.1005	35.954	-4.04439	-0.725378	-3.45954	-0.768878	2.00721e-16	0.000375221	5.70257e-16	3.15063e-05	TRUE	TRUE
443204_444748_gene	gene	443204..444748	+	514	52627759	legA7	lpg0403	COG0666R	ankyrin repeat-containing protein	25	88	87	142	32.1614	75.4777	24.4765	41.1731	-1.81558	-0.706804	-1.23072	-0.750304	6.57597e-05	0.000191397	7.60005e-05	1.62524e-05	TRUE	TRUE
2878610_2880019_gene	gene	2878610..2880019	-	469	52629865	-	lpg2546	-	hypothetical protein	25	34	190	310	32.1614	29.1618	53.4545	89.885	-0.443607	-0.706269	0.141247	-0.749769	0.699931	7.3978e-09	0.274892	7.36162e-10	FALSE	TRUE
2811945_2813363_gene	gene	2811945..2813363	-	472	52629814	hss	lpg2495	COG5310Q	homospermidine synthase	51	285	510	832	65.6092	244.445	143.483	241.24	-2.48239	-0.706086	-1.89754	-0.749587	1.4165e-23	1.47467e-20	5.57101e-23	1.93951e-21	TRUE	TRUE
2266119_2268068_gene	gene	2266119..2268068	-	649	52629353	dnaK	lpg2025	COG0443O	chaperone protein DnaK, heat shock protein Hsp70	1415	2032	6890	11216	1820.33	1742.85	1938.43	3252.1	-0.522098	-0.702982	0.0627553	-0.746483	0.193583	8.36105e-152	0.102123	4.39012e-152	FALSE	TRUE
1561343_1562614_gene	gene	1561343..1562614	-	423	52628756	gltA	lpg1415	COG0372C	citrate synthase	469	994	1794	2915	603.347	852.555	504.723	845.209	-1.08366	-0.700316	-0.498804	-0.743816	2.62606e-10	3.69757e-57	5.20289e-10	8.4707e-58	TRUE	TRUE
871761_872147_gene	gene	871761..872147	+	128	52628145	-	lpg0798	-	hypothetical protein	53	98	196	317	68.1821	84.0547	55.1425	91.9147	-0.886789	-0.693629	-0.301936	-0.73713	0.247993	8.08753e-09	0.125488	8.0401e-10	FALSE	TRUE
1923779_1924000_gene	gene	1923779..1924000						-		103	228	514	829	132.505	195.556	144.608	240.37	-1.14639	-0.689604	-0.561536	-0.733104	0.000990888	9.09042e-20	0.000950339	1.1773e-20	FALSE	TRUE
812822_814372_gene	gene	812822..814372	+	516	52628092	-	lpg0744	COG2199T	GGDEF domain protein	53	268	628	1011	68.1821	229.864	176.681	293.141	-2.33817	-0.686947	-1.75332	-0.730447	4.408e-20	8.3254e-24	1.46105e-19	1.17973e-24	TRUE	TRUE
2741056_2741862_gene	gene	2741056..2741862	-	268	52629745	-	lpg2425	-	hypothetical protein	139	630	710	1133	178.817	540.352	199.751	328.515	-2.18027	-0.674257	-1.59541	-0.717757	5.81473e-42	1.38583e-25	4.37777e-41	2.02155e-26	TRUE	TRUE
1030958_1031632_gene	gene	1030958..1031632	-	224	52628295	-	lpg0949	COG0670R	carrier/transport protein	271	935	4394	7007	348.629	801.951	1236.21	2031.69	-1.78667	-0.673262	-1.20182	-0.716762	5.86652e-39	4.24125e-105	4.06807e-38	1.62609e-105	TRUE	TRUE
923134_924402_gene	gene	923134..924402	+	422	52628194	murA	lpg0847	COG0766M	UDP-N-acetylglucosamine 1-carboxyvinyltransferase	639	1647	1909	3043	822.045	1412.63	537.077	882.323	-1.36595	-0.672677	-0.781099	-0.716178	1.79899e-33	5.80989e-55	1.04186e-32	1.30595e-55	TRUE	TRUE
2479457_2479804_gene	gene	2479457..2479804	-	115	52629521	-	lpg2197	COG4319S	ketosteroid isomerase	31	135	264	419	39.8801	115.79	74.2736	121.49	-2.12262	-0.666412	-1.53777	-0.709913	5.89276e-09	1.84166e-10	1.01324e-08	1.91323e-11	TRUE	TRUE
3302342_3303388_gene	gene	3302342..3303388	-	348	52630222	-	lpg2917	COG1249C	hypothetical protein	50	211	137	217	64.3227	180.975	38.5435	62.9195	-2.07724	-0.663519	-1.49239	-0.70702	5.55246e-13	7.18713e-06	1.3423e-12	6.45068e-07	TRUE	TRUE
1762019_1764037_gene	gene	1762019..1764037	-	672	52628937	yfcX	lpg1596	COG1024I,COG1250I	enoyl CoA hydratase	906	2241	4744	7513	1165.53	1922.11	1334.67	2178.41	-1.30656	-0.663285	-0.721706	-0.706785	7.03294e-38	2.44123e-107	4.75186e-37	9.57647e-108	TRUE	TRUE
683868_688331_gene	gene	683868..688331	+	1487	52627992	-	lpg0644	-	hypothetical protein	1374	5133	4891	7648	1767.59	4402.58	1376.03	2217.55	-1.90142	-0.644953	-1.31657	-0.688453	1.2244e-194	1.49771e-103	8.60364e-193	5.64633e-104	TRUE	TRUE
655706_657649_gene	gene	655706..657649	-	647	52627970	-	lpg0622	-	transmembrane protein	11	40	158	247	14.151	34.3081	44.4516	71.6181	-1.8625	-0.644586	-1.27764	-0.688087	0.00634023	2.22171e-06	0.0052455	2.0345e-07	FALSE	TRUE
986616_987620_gene	gene	986616..987620	+	334	52628260	mraW	lpg0914	COG0275M	S-adenosylmethyl transferase MraW	122	274	782	1211	156.947	235.01	220.007	351.131	-1.16729	-0.630958	-0.582441	-0.674459	0.000139339	2.84104e-24	0.000153147	4.05694e-25	FALSE	TRUE
2354601_2354894_gene	gene	2354601..2354894	-	97	52629433	-	lpg2108	-	hypothetical protein	100	506	1011	1562	128.645	433.997	284.434	452.904	-2.33914	-0.627611	-1.75428	-0.671112	3.64848e-39	1.34783e-29	2.54675e-38	2.12475e-30	TRUE	TRUE
1600790_1601101_gene	gene	1600790..1601101	-	103	52628792	-	lpg1451	COG1881R	hypothetical protein	40	272	518	800	51.4582	233.295	145.734	231.961	-2.76553	-0.627048	-2.18068	-0.670548	1.53597e-26	1.47912e-16	6.88918e-26	1.80407e-17	TRUE	TRUE
2079705_2080007_gene	gene	2079705..2080007	-	100	52629194	hupB	lpg1858	COG0776L	HupB DNA binding protein HU-beta	2677	4821	20443	31461	3443.84	4134.98	5751.42	9122.17	-0.848715	-0.621958	-0.263862	-0.665458	3.70082e-11	3.84924e-168	7.99336e-11	2.22207e-168	TRUE	TRUE
3169983_3171263_gene	gene	3169983..3171263	+	426	52630118	-	lpg2811	COG2718S	hypothetical protein	118	394	860	1316	151.802	337.934	241.952	381.576	-1.73941	-0.613751	-1.15456	-0.657251	4.46604e-17	6.94051e-25	1.30759e-16	9.98811e-26	TRUE	TRUE
1680081_1682630_gene	gene	1680081..1682630	+	849	52628859	-	lpg1518	COG5001T	sensory box protein/GGDEF domain/EAL domain	16	36	110	168	20.5833	30.8772	30.9473	48.7119	-1.16993	-0.610958	-0.585071	-0.654458	0.169243	0.000313852	0.0925722	2.64189e-05	FALSE	TRUE
428407_428988_gene	gene	428407..428988	+	193	52627741	-	lpg0385	COG1704S	LemA protein	43	207	354	540	55.3176	177.544	99.5942	156.574	-2.26722	-0.60921	-1.68237	-0.65271	6.57695e-15	3.12122e-11	1.72875e-14	3.32061e-12	TRUE	TRUE
3182643_3183653_gene	gene	3182643..3183653	+	336	52630127	-	lpg2820	COG0667C	aldo/keto reductase	5	133	101	153	6.43227	114.074	28.4153	44.3626	-4.73335	-0.599176	-4.1485	-0.642677	2.47217e-24	0.000755989	1.00608e-23	6.27268e-05	TRUE	TRUE
1604506_1605762_gene	gene	1604506..1605762	-	418	52628796	-	lpg1455	-	phospholipase C	25	173	140	212	32.1614	148.382	39.3875	61.4697	-2.79077	-0.598637	-2.20592	-0.642138	3.21245e-17	4.86185e-05	9.43176e-17	4.23279e-06	TRUE	TRUE
2110192_2110575_gene	gene	2110192..2110575	+	127	52629221	-	lpg1892	-	hypothetical protein	13	58	192	290	16.7239	49.7467	54.0172	84.086	-2.15754	-0.594947	-1.57269	-0.638447	6.9643e-05	1.30257e-06	8.03125e-05	1.20256e-07	TRUE	TRUE
1259593_1261902_gene	gene	1259593..1261902	+	769	52628490	-	lpg1145	-	hypothetical protein	20	214	220	330	25.7291	183.548	61.8947	95.684	-3.41954	-0.584963	-2.83469	-0.628463	2.4292e-27	3.26239e-07	1.123e-26	3.08336e-08	TRUE	TRUE
517854_519248_gene	gene	517854..519248	-	464	52627833	-	lpg0477	COG1508K	RNA polymerase signma-54 factor RpoN	58	180	608	909	74.6144	154.386	171.054	263.566	-1.63387	-0.580209	-1.04902	-0.623709	4.89263e-07	1.28766e-16	7.15251e-07	1.57338e-17	TRUE	TRUE
1966636_1966950_gene	gene	1966636..1966950	-	104	52629099	-	lpg1761	COG1677NU	flagellar hook-basal body protein FliE	20	113	287	424	25.7291	96.9203	80.7444	122.939	-2.49825	-0.563014	-1.9134	-0.606514	3.95724e-10	2.46497e-08	7.70986e-10	2.4081e-09	TRUE	TRUE
2602779_2603561_gene	gene	2602779..2603561	-	260	52629622	-	lpg2301	COG2840S	hypothetical Smr domain protein	54	157	378	556	69.4686	134.659	106.346	161.213	-1.53973	-0.556699	-0.95488	-0.600199	1.50592e-05	4.50712e-10	1.89187e-05	4.62893e-11	TRUE	TRUE
645622_646668_gene	gene	645622..646668	-	348	52627960	-	lpg0612	COG1064R	alcohol dehydrogenase (NADP-dependent, zinc-type)	173	377	985	1436	222.557	323.353	277.119	416.371	-1.12379	-0.54386	-0.538939	-0.587361	2.12273e-05	4.72099e-22	2.61076e-05	6.43832e-23	TRUE	TRUE
1273915_1275594_gene	gene	1273915..1275594	+	559	52628500	-	lpg1155	COG3961GHR	pyruvate decarboxylase	65	459	549	800	83.6196	393.685	154.455	231.961	-2.81998	-0.543194	-2.23513	-0.586694	1.54776e-47	2.30798e-13	1.43104e-46	2.60836e-14	TRUE	TRUE
3088490_3089677_gene	gene	3088490..3089677	+	395	52630053	hemY	lpg2738	COG3071H	protoheme IX synthesis HemY	55	85	239	348	70.755	72.9046	67.2401	100.903	-0.628031	-0.542077	-0.0431776	-0.585577	0.911691	9.1637e-07	0.331933	8.5104e-08	FALSE	TRUE
2704832_2705311_gene	gene	2704832..2705311	-	159	52629713	-	lpg2393	COG2193P	bacterioferritin (cytochrome b1)	16	97	279	406	20.5833	83.197	78.4937	117.72	-2.59991	-0.541215	-2.01506	-0.584715	1.49724e-09	1.3307e-07	2.7638e-09	1.27187e-08	TRUE	TRUE
1149688_1150098_gene	gene	1149688..1150098	-	136	52628398	-	lpg1053	COG0355C	F0F1-type ATP synthase epsilon subunit-like	35	136	193	278	45.0259	116.647	54.2985	80.6066	-1.95818	-0.526484	-1.37333	-0.569984	8.32476e-08	1.9285e-05	1.29801e-07	1.70084e-06	TRUE	TRUE
2169139_2170266_gene	gene	2169139..2170266	-	375	52629269	-	lpg1941	COG1960I	acyl CoA dehydrogenase	40	130	298	428	51.4582	111.501	83.8392	124.099	-1.70044	-0.522298	-1.11559	-0.565799	8.98778e-06	1.43501e-07	1.15953e-05	1.369e-08	TRUE	TRUE
2401678_2406279_gene	gene	2401678..2406279	+	1533	52629478	-	lpg2153	-	Sid related protein-like	82	201	750	1065	105.489	172.398	211.005	308.798	-1.2935	-0.505891	-0.708646	-0.549391	0.000149785	1.54672e-15	0.000164114	1.84229e-16	FALSE	TRUE
1134772_1137846_gene	gene	1134772..1137846	+	1024	52628380	pcoA	lpg1035	COG2132Q,COG3667P	copper efflux ATPase	388	786	806	1143	499.145	674.153	226.76	331.415	-1.01847	-0.503974	-0.433619	-0.547474	8.84405e-07	2.62803e-16	1.25377e-06	3.18057e-17	TRUE	TRUE
2596514_2597791_gene	gene	2596514..2597791	-	425	52629619	legC7	lpg2298	-	inclusion membrane protein A	294	483	2899	4072	378.218	414.27	815.603	1180.68	-0.716207	-0.490182	-0.131353	-0.533683	0.208459	4.61747e-40	0.108881	8.54531e-41	FALSE	TRUE
149798_151324_gene	gene	149798..151324	-	508	52627495	mmsA	lpg0129	COG1012C	methylmalonate-semialdehyde dehydrogenase	387	925	1537	2158	497.858	793.374	432.419	625.716	-1.25712	-0.489578	-0.672266	-0.533078	1.67742e-15	7.98893e-26	4.58044e-15	1.16957e-26	TRUE	TRUE
2194507_2196039_gene	gene	2194507..2196039	-	510	52629289	-	lpg1961	-	hypothetical protein	23	158	367	507	29.5885	135.517	103.252	147.005	-2.78022	-0.466206	-2.19537	-0.509706	8.45351e-16	2.5162e-07	2.33252e-15	2.38588e-08	TRUE	TRUE
1924342_1926828_gene	gene	1924342..1926828	-	828	52629064	yafH	lpg1726	COG1960I	oxidoreductase, acyl CoA dehydrogenase family	431	1455	2314	3156	554.462	1247.96	651.02	915.087	-1.75526	-0.447708	-1.17041	-0.491209	2.23933e-58	1.39444e-28	2.48454e-57	2.14987e-29	TRUE	TRUE
1830346_1832019_gene	gene	1830346..1832019	-	557	52628994	lasB	lpg1655	COG3227E	class 4 metalloprotease	80	248	507	690	102.916	212.71	142.639	200.067	-1.63227	-0.444611	-1.04741	-0.488111	2.46947e-09	9.79289e-09	4.42668e-09	9.72594e-10	TRUE	TRUE
18331_19542_gene	gene	18331..19542	+	403	52627381	-	lpg0014	COG1752R	transmembrane protein	62	200	203	276	79.7602	171.54	57.1119	80.0267	-1.68966	-0.443189	-1.10481	-0.486689	2.94014e-08	0.000233685	4.76511e-08	1.97855e-05	TRUE	TRUE
3143077_3146532_gene	gene	3143077..3146532	+	1151	52630101	lepA	lpg2793	-	interaptin	104	57	778	1049	133.791	48.889	218.882	304.159	0.86755	-0.431173	1.4524	-0.474673	8.30211e-10	5.04647e-12	1.56541e-09	5.4925e-13	TRUE	TRUE
364723_364840_gene	gene	364723..364840						-		964	3033	15035	20257	1240.14	2601.41	4229.94	5873.55	-1.65364	-0.430096	-1.06879	-0.473596	1.35857e-94	4.83128e-85	2.98326e-93	1.53875e-85	TRUE	TRUE
990018_991469_gene	gene	990018..991469	+	483	52628263	murE	lpg0917	COG0769M	UDP-N-acetylmuramyl-tripeptide synthetase MurE	245	422	952	1282	315.181	361.95	267.835	371.718	-0.784461	-0.429363	-0.199608	-0.472863	0.0780407	5.84405e-14	0.0482163	6.72053e-15	FALSE	TRUE
955300_955387_gene	gene	955300..955387						-		16	65	253	340	20.5833	55.7506	71.1789	98.5836	-2.02237	-0.426397	-1.43751	-0.469898	8.68446e-05	7.12311e-05	9.85323e-05	6.17502e-06	TRUE	TRUE
1852351_1853235_gene	gene	1852351..1853235	-	294	52629007	-	lpg1668	-	hypothetical protein	27	127	186	249	34.7343	108.928	52.3291	72.198	-2.2338	-0.420843	-1.64894	-0.464344	2.67857e-09	0.000887899	4.75301e-09	7.34917e-05	TRUE	TRUE
2508818_2509945_gene	gene	2508818..2509945	-	375	52629546	-	lpg2222	COG0790R	TPR repeat protein, protein-protein interaction	90	467	565	755	115.781	400.547	158.957	218.913	-2.37543	-0.418226	-1.79057	-0.461726	3.8806e-37	1.12116e-08	2.57249e-36	1.11078e-09	TRUE	TRUE
3097710_3097827_gene	gene	3097710..3097827						-		4026	11721	59608	79611	5179.27	10053.1	16770.1	23083.3	-1.54168	-0.417462	-0.956823	-0.460962	2.26923e-213	2.38337e-82	1.83987e-211	7.37143e-83	TRUE	TRUE
613083_613200_gene	gene	613083..613200						-		1011	2932	15077	20092	1300.61	2514.78	4241.75	5825.71	-1.5361	-0.414272	-0.951248	-0.457772	1.15781e-75	1.4052e-79	1.96833e-74	4.20526e-80	TRUE	TRUE
2256868_2257482_gene	gene	2256868..2257482	+	204	52629345	-	lpg2017	-	hypothetical protein	35	179	351	467	45.0259	153.529	98.7501	135.407	-2.35453	-0.411952	-1.76968	-0.455452	9.84538e-14	7.32934e-06	2.45326e-13	6.57251e-07	TRUE	TRUE
2561792_2563642_gene	gene	2561792..2563642	+	616	52629584	phbC	lpg2260	COG3243I	PHA synthase	67	195	383	507	86.1925	167.252	107.753	147.005	-1.54124	-0.404641	-0.956388	-0.448142	1.2313e-06	4.76198e-06	1.72583e-06	4.30637e-07	TRUE	TRUE
2477365_2477991_gene	gene	2477365..2477991	+	208	52629518	-	lpg2194	COG0288P	(beta)-carbonic anhydrase	217	233	352	464	279.161	199.844	99.0315	134.538	-0.102635	-0.398549	0.482219	-0.44205	0.000219936	1.36705e-05	0.000235588	1.21357e-06	FALSE	TRUE
1196391_1199543_gene	gene	1196391..1199543	+	1050	52628441	-	lpg1096	COG3696P	chemiosmotic efflux system B protein A	123	512	455	592	158.234	439.143	128.009	171.651	-2.05749	-0.379731	-1.47263	-0.423231	3.86771e-31	3.29821e-06	2.01815e-30	3.00539e-07	TRUE	TRUE
2653744_2654232_gene	gene	2653744..2654232	+	162	52629669	sodC	lpg2348	COG2032P	superoxide dismutase (copper-zinc)	67	384	488	634	86.1925	329.357	137.294	183.829	-2.51887	-0.377602	-1.93402	-0.421102	3.57595e-33	1.67098e-06	2.03738e-32	1.53571e-07	TRUE	TRUE
600719_601465_gene	gene	600719..601465	+	248	52627914	phaB	lpg0561	COG1028IQR	acetyoacetyl CoA reductase	130	432	1104	1426	167.239	370.527	310.599	413.471	-1.73252	-0.369234	-1.14767	-0.412734	1.80878e-18	4.9338e-12	5.60736e-18	5.37275e-13	TRUE	TRUE
716607_717386_gene	gene	716607..717386	-	259	52628014	-	lpg0666	-	hypothetical protein	46	205	451	572	59.1769	175.829	126.884	165.852	-2.15592	-0.342888	-1.57106	-0.386388	1.5958e-13	2.64425e-05	3.92078e-13	2.32289e-06	TRUE	TRUE
1017170_1019359_gene	gene	1017170..1019359	-	729	52628286	-	lpg0940	-	LidA	171	468	2004	2518	219.984	401.404	563.804	730.098	-1.45251	-0.329396	-0.867659	-0.372896	5.03286e-13	3.04337e-15	1.21949e-12	3.60383e-16	TRUE	TRUE
619488_620252_gene	gene	619488..620252	+	254	52627933	-	lpg0585	COG0309O	hypothetical protein	59	244	379	476	75.9008	209.279	106.628	138.017	-2.04809	-0.328764	-1.46324	-0.372264	1.71863e-14	0.000182787	4.43989e-14	1.55343e-05	TRUE	TRUE
1420088_1420765_gene	gene	1420088..1420765	-	225	52628634	-	lpg1292	COG0745TK	DNA-binding response regulator	79	211	580	727	101.63	180.975	163.177	210.795	-1.41732	-0.325902	-0.832465	-0.369403	7.16725e-06	5.51094e-06	9.3496e-06	4.96378e-07	TRUE	TRUE
2941026_2943062_gene	gene	2941026..2943062	-	678	52629924	pepO	lpg2607	COG3590O	metallopeptidase PepO, peptidase, M13 family	246	549	746	930	316.468	470.878	209.879	269.655	-1.15815	-0.318055	-0.573294	-0.361555	6.75809e-08	4.31848e-07	1.06e-07	4.05884e-08	TRUE	TRUE
1411962_1413041_gene	gene	1411962..1413041	+	359	52628626	rpoS	lpg1284	COG0568K	stationary phase specific sigma factor RpoS	254	1160	1306	1627	326.76	994.934	367.429	471.751	-2.19122	-0.317059	-1.60637	-0.36056	1.70977e-73	1.14116e-10	2.65021e-72	1.19222e-11	TRUE	TRUE
670559_671908_gene	gene	670559..671908	-	449	52627982	-	lpg0634	-	hypothetical protein	3464	6128	10378	12925	4456.28	5255.99	2919.74	3747.62	-0.822977	-0.316636	-0.238124	-0.360136	2.67878e-11	2.46041e-43	5.83369e-11	4.73894e-44	TRUE	TRUE
1964830_1966464_gene	gene	1964830..1966464	-	544	52629098	fliF	lpg1760	COG1766NU	flagellar basal body M-ring protein FliF	75	446	468	578	96.4841	382.535	131.667	167.592	-2.57208	-0.304561	-1.98723	-0.348061	2.76529e-40	0.000130863	1.96938e-39	1.11917e-05	TRUE	TRUE
921130_921606_gene	gene	921130..921606	+	158	52628190	-	lpg0843	COG1463Q	toluene tolerance protein Ttg2C	111	480	826	1019	142.796	411.697	232.386	295.461	-2.11247	-0.30294	-1.52762	-0.346441	7.608e-31	4.18061e-07	3.91172e-30	3.9329e-08	TRUE	TRUE
2050790_2052790_gene	gene	2050790..2052790	+	666	52629169	-	lpg1831	COG0365I	acetoacetyl CoA synthetase	191	531	1109	1355	245.713	455.439	312.005	392.884	-1.47514	-0.289033	-0.890286	-0.332534	4.80851e-15	3.94948e-08	1.28311e-14	3.8344e-09	TRUE	TRUE
2416693_2421213_gene	gene	2416693..2421213	+	1506	52629482	-	lpg2157	-	Sid related protein-like	709	2233	1830	2233	912.097	1915.25	514.851	647.462	-1.65513	-0.28714	-1.07027	-0.33064	4.37409e-73	1.61867e-11	6.58629e-72	1.73479e-12	TRUE	TRUE
428999_430018_gene	gene	428999..430018	+	339	52627742	htpX	lpg0386	COG0501O	heat shock protein HtpX	27	165	371	452	34.7343	141.521	104.377	131.058	-2.61143	-0.284904	-2.02658	-0.328404	5.99846e-15	0.0011541	1.5846e-14	9.50993e-05	TRUE	TRUE
966773_968122_gene	gene	966773..968122	+	449	52628238	-	lpg0892	COG0654HC	kynurenine 3-monooxygenase	25	190	516	621	32.1614	162.963	145.171	180.06	-2.926	-0.267222	-2.34115	-0.310723	4.54816e-20	0.00037894	1.50278e-19	3.17792e-05	TRUE	TRUE
1966965_1968326_gene	gene	1966965..1968326	-	453	52629100	fleR	lpg1762	COG2204T	sigma 54-dependent response regulator	79	334	1003	1200	101.63	286.472	282.183	347.942	-2.07992	-0.258713	-1.49507	-0.302213	1.3167e-20	2.02437e-06	4.4769e-20	1.85713e-07	TRUE	TRUE
1088219_1088581_gene	gene	1088219..1088581	-	120	52628339	-	lpg0994	-	hypothetical protein	115	289	573	676	147.942	247.876	161.208	196.007	-1.32944	-0.238488	-0.744582	-0.281988	9.82129e-07	0.000723924	1.3821e-06	6.01154e-05	TRUE	TRUE
1843217_1848982_gene	gene	1843217..1848982	+	1921	52629004	-	lpg1665	COG2373R	hypothetical protein	242	774	1027	1206	311.322	663.861	288.936	349.682	-1.67733	-0.231794	-1.09247	-0.275294	1.86709e-28	1.37429e-05	8.78555e-28	1.21946e-06	TRUE	TRUE
1953138_1954448_gene	gene	1953138..1954448	-	436	52629089	-	lpg1751	-	hypothetical protein	78	148	1470	1718	100.343	126.94	413.569	498.137	-0.924051	-0.224914	-0.339198	-0.268414	0.108289	6.96387e-07	0.0636583	6.49709e-08	FALSE	TRUE
350967_351659_gene	gene	350967..351659	+	230	52627660	-	lpg0294	-	hypothetical protein	187	349	906	1052	240.567	299.338	254.894	305.029	-0.900189	-0.215552	-0.315335	-0.259052	0.0135438	0.000114315	0.0102924	9.81371e-06	FALSE	TRUE
679051_680394_gene	gene	679051..680394	+	447	52627989	hslU	lpg0641	COG1220O	ATP dependent Hsl protease, ATP binding subunit	410	400	1693	1931	527.447	343.081	476.308	559.897	0.0356239	-0.189766	0.620478	-0.233267	1.14188e-09	5.75013e-06	2.1227e-09	5.17464e-07	TRUE	TRUE
1764030_1765349_gene	gene	1764030..1765349	-	439	52628938	-	lpg1597	COG0183I	thiolase	605	1462	4253	4834	778.305	1253.96	1196.54	1401.63	-1.27294	-0.184737	-0.688083	-0.228237	1.2703e-24	2.31121e-10	5.25072e-24	2.39368e-11	TRUE	TRUE
2080112_2082562_gene	gene	2080112..2082562	-	816	52629195	lon	lpg1859	COG0466O	ATP-dependent protease La	747	1477	3525	3928	960.982	1266.82	991.722	1138.93	-0.98349	-0.156172	-0.398636	-0.199672	6.20548e-10	4.39104e-07	1.18923e-09	4.12322e-08	TRUE	TRUE
151762_154230_gene	gene	151762..154230	+	822	52627496	-	lpg0130	-	hypothetical protein	868	1876	3494	3800	1116.64	1609.05	983	1101.82	-1.11189	-0.12112	-0.527039	-0.16462	4.79528e-19	4.03589e-05	1.52239e-18	3.52276e-06	TRUE	TRUE
2656503_2657495_gene	gene	2656503..2657495	-	330	52629673	mdh	lpg2352	COG0039C	malate dehydrogenase	843	2013	2175	2352	1084.48	1726.55	611.913	681.966	-1.25574	-0.112873	-0.670889	-0.156373	1.52992e-30	0.00112842	7.82804e-30	9.30965e-05	TRUE	TRUE
1716913_1718622_gene	gene	1716913..1718622	+	569	52628895	fadD-1	lpg1554	COG0318IQ	long chain fatty acid-CoA ligase	467	1055	3062	2690	600.774	904.875	861.461	779.97	-1.17575	0.186868	-0.590895	0.143368	2.79559e-14	0.00053405	7.11745e-14	4.45118e-05	TRUE	TRUE
2945759_2947021_gene	gene	2945759..2947021	-	420	52629927	ftsA	lpg2610	COG0849D	cell division protein FtsA	1128	2433	6042	5233	1451.12	2086.79	1699.85	1517.32	-1.10897	0.207388	-0.524116	0.163888	2.64346e-23	3.72223e-07	1.03579e-22	3.51143e-08	TRUE	TRUE
583330_584814_gene	gene	583330..584814	+	494	52627896	-	lpg0541	COG5339S	probable membrane protein YdgA-like	1609	2548	7267	6181	2069.91	2185.42	2044.49	1792.19	-0.663201	0.23352	-0.0783473	0.190019	0.127066	6.32288e-10	0.0728283	6.46286e-11	FALSE	TRUE
3364068_3366683_gene	gene	3364068..3366683	-	871	52630279	-	lpg2975	-	hypothetical protein	350	981	3178	2694	450.259	841.405	894.097	781.13	-1.4869	0.238369	-0.902045	0.194869	3.51105e-26	2.5726e-06	1.54197e-25	2.35052e-07	TRUE	TRUE
3252163_3253047_gene	gene	3252163..3253047	-	294	52630180	-	lpg2874	-	hypothetical protein	343	552	2440	2044	441.254	473.451	686.468	592.661	-0.68646	0.255486	-0.101606	0.211986	0.301507	3.56525e-06	0.146721	3.24289e-07	FALSE	TRUE
2022054_2022446_gene	gene	2022054..2022446	+	130	52629147	-	lpg1809	-	hypothetical protein	677	1350	2003	1677	870.93	1157.9	563.523	486.249	-0.995732	0.25628	-0.410878	0.212779	9.57178e-10	1.50188e-05	1.79199e-09	1.33152e-06	TRUE	TRUE
2952345_2953688_gene	gene	2952345..2953688	-	447	52629933	murD	lpg2616	COG0771M	UDP-N-muramoylalanine-D-glutamate ligase	382	865	1947	1591	491.426	741.912	547.768	461.313	-1.17913	0.291319	-0.594274	0.247819	5.60336e-12	7.48352e-07	1.28115e-11	6.9723e-08	TRUE	TRUE
2136427_2137671_gene	gene	2136427..2137671	+	414	52629242	-	lpg1913	COG0205G	6-phosphofructokinase	590	798	1348	1089	759.008	684.446	379.246	315.757	-0.435674	0.307817	0.14918	0.264316	0.0479011	6.40185e-06	0.0316149	5.75349e-07	FALSE	TRUE
2837380_2840532_gene	gene	2837380..2840532	-	1050	52629831	-	lpg2512	COG0841V	RND multidrug efflux transporter MexF	223	646	1047	835	286.879	554.075	294.562	242.11	-1.53449	0.326413	-0.949637	0.282913	1.19412e-19	1.54496e-05	3.89669e-19	1.36733e-06	TRUE	TRUE
486335_487420_gene	gene	486335..487420	+	361	52627806	icmK	lpg0450	-	IcmK (DotH)	323	693	2141	1705	415.525	594.387	602.348	494.368	-1.10132	0.328513	-0.516468	0.285013	5.32251e-08	4.65551e-09	8.46164e-08	4.65554e-10	TRUE	TRUE
612151_612492_gene	gene	612151..612492	-	113	52627923	-	lpg0573	-	hypothetical protein	614	501	22667	18038	789.883	429.708	6377.12	5230.15	0.293428	0.329554	0.878282	0.286054	6.64e-24	1.26905e-30	2.64103e-23	2.03691e-31	TRUE	TRUE
1804345_1807347_gene	gene	1804345..1807347	-	1000	52628973	-	lpg1634	COG0247C,COG0277C	oxidase	45	146	774	611	57.8905	125.224	217.757	177.16	-1.69797	0.341161	-1.11312	0.297661	2.4002e-06	0.000101087	3.28129e-06	8.69644e-06	TRUE	TRUE
2425676_2427934_gene	gene	2425676..2427934	+	752	52629486	-	lpg2161	COG3243I	hypothetical protein	49	169	565	446	63.0363	144.952	158.957	129.318	-1.78617	0.341207	-1.20132	0.297707	5.60737e-08	0.00114113	8.88769e-08	9.4107e-05	TRUE	TRUE
363791_364132_gene	gene	363791..364132	-	113	52627669	-	lpg0306	-	hypothetical protein	611	462	22600	17829	786.024	396.258	6358.27	5169.55	0.40328	0.342097	0.988133	0.298597	1.56575e-28	2.84457e-33	7.40065e-28	4.76915e-34	TRUE	TRUE
3349937_3350908_gene	gene	3349937..3350908	-	323	52630265	-	lpg2960	-	major outer membrane protein	2863	4468	11017	8639	3683.12	3832.21	3099.52	2504.89	-0.642102	0.350795	-0.0572479	0.307295	0.181581	2.23544e-28	0.0977482	3.42568e-29	FALSE	TRUE
2492063_2493076_gene	gene	2492063..2493076	-	337	52629532	-	lpg2208	COG0604CR	zinc binding dehydrogenase	234	551	1467	1145	301.03	472.593	412.725	331.995	-1.23554	0.357521	-0.65069	0.314021	1.34994e-09	3.76132e-08	2.50065e-09	3.65346e-09	TRUE	TRUE
835678_837474_gene	gene	835678..837474	-	598	52628113	-	lpg0765	COG0457R	tetratricopeptide repeat domain 8	267	367	1768	1366	343.483	314.776	497.408	396.074	-0.45894	0.372161	0.125913	0.32866	0.268385	5.18706e-10	0.134069	5.31526e-11	FALSE	TRUE
133978_135348_gene	gene	133978..135348	-	456	52627482	-	lpg0116	COG0403E	glycine cleavage system protein P	501	714	1426	1100	644.514	612.399	401.19	318.947	-0.511113	0.37447	0.0737401	0.33097	0.355065	1.17255e-08	0.166407	1.16e-09	FALSE	TRUE
2553492_2554889_gene	gene	2553492..2554889	-	465	52629575	-	lpg2251	COG1012C	succinate semialdehyde dehydrogenase	375	956	889	685	482.421	819.962	250.111	198.617	-1.35012	0.376079	-0.765266	0.332579	1.13909e-19	3.54405e-06	3.72868e-19	3.22506e-07	TRUE	TRUE
2537623_2538831_gene	gene	2537623..2538831	+	402	52629564	-	lpg2240	COG0596R	dipeptidyl aminopeptidase/acylaminoacyl peptidase	89	218	457	350	114.494	186.979	128.572	101.483	-1.29245	0.384839	-0.707597	0.341339	7.47129e-05	0.000881779	8.56904e-05	7.30149e-05	TRUE	TRUE
1127825_1131040_gene	gene	1127825..1131040	+	1071	52628374	-	lpg1029	COG3696P	chemiosmotic efflux system protein A-like protein	201	796	910	692	258.577	682.73	256.019	200.647	-1.98557	0.395095	-1.40072	0.351594	1.07813e-42	7.65237e-07	8.48041e-42	7.12636e-08	TRUE	TRUE
917686_918237_gene	gene	917686..918237	-	183	52628186	-	lpg0839	COG1778R	hydrolase, HAD superfamily, subfamily III A	122	191	817	616	156.947	163.821	229.854	178.61	-0.646691	0.407406	-0.0618379	0.363905	0.812001	1.44608e-06	0.306324	1.33324e-07	FALSE	TRUE
1651437_1651730_gene	gene	1651437..1651730	+	97	52628836	-	lpg1495	-	hypothetical protein	46	47	672	503	59.1769	40.312	189.06	145.846	-0.0310269	0.417903	0.553827	0.374402	0.0678113	9.25648e-06	0.042825	8.26055e-07	FALSE	TRUE
902082_902456_gene	gene	902082..902456	-	124	52628170	-	lpg0823	-	neurogenic locus notch protein homolog precursor	37	102	338	251	47.5988	87.4855	95.0927	72.7779	-1.46297	0.429336	-0.878118	0.385835	0.0012848	0.00103827	0.00121237	8.58684e-05	FALSE	TRUE
1530636_1531445_gene	gene	1530636..1531445	+	269	52628723	-	lpg1382	COG1028IQR	dehydrogenase, short chain (dhs-6C)	117	175	627	464	150.515	150.098	176.4	134.538	-0.580846	0.434341	0.00400722	0.39084	0.87311	9.16769e-06	0.32234	8.18851e-07	FALSE	TRUE
1426682_1429123_gene	gene	1426682..1429123	+	813	52628641	-	lpg1299	COG3170NU	transmembrane Tfp pilus assembly protein FimV (twitching motility)	205	498	1601	1177	263.723	427.135	450.424	341.273	-1.28052	0.443859	-0.695668	0.400359	8.80206e-10	7.83173e-13	1.65671e-09	8.73445e-14	TRUE	TRUE
282572_283924_gene	gene	282572..283924	+	450	52627605	gabT	lpg0239	COG0160E	4-aminobutyrate aminotransferase	195	498	1300	955	250.859	427.135	365.741	276.904	-1.35267	0.444939	-0.767818	0.401439	2.40468e-11	5.11153e-11	5.26943e-11	5.39569e-12	TRUE	TRUE
2946997_2947716_gene	gene	2946997..2947716	-	239	52629928	ftsQ	lpg2611	COG1589M	cell division protein FtsQ	148	369	1015	745	190.395	316.492	285.56	216.014	-1.31802	0.446167	-0.73317	0.402667	3.01698e-08	3.30348e-09	4.87727e-08	3.32148e-10	TRUE	TRUE
348415_350853_gene	gene	348415..350853	+	812	52627659	-	lpg0293	COG1960I	long chain acyl-CoA dehydrogenase	462	1175	2187	1599	594.342	1007.8	615.289	463.633	-1.3467	0.451783	-0.761842	0.408283	7.08478e-24	1.16117e-16	2.80735e-23	1.41969e-17	TRUE	TRUE
1397311_1399347_gene	gene	1397311..1399347	-	678	52628612	-	lpg1269	-	hypothetical protein	132	127	1103	804	169.812	108.928	310.317	233.121	0.0557094	0.456165	0.640563	0.412665	0.000238669	3.36051e-10	0.000254618	3.46629e-11	FALSE	TRUE
1191286_1194000_gene	gene	1191286..1194000	+	904	52628438	pacL	lpg1093	COG0474P	cation efflux transporter	89	405	729	531	114.494	347.369	205.096	153.964	-2.18604	0.457207	-1.60119	0.413707	1.09561e-27	3.64407e-07	5.08725e-27	3.43929e-08	TRUE	TRUE
558434_559264_gene	gene	558434..559264	-	276	52627873	ytbE	lpg0517	COG0656R	aldo/keto reductases	32	93	342	249	41.1666	79.7662	96.2181	72.198	-1.53916	0.457851	-0.954305	0.41435	0.000927983	0.000425593	0.000894076	3.56182e-05	FALSE	TRUE
916630_917139_gene	gene	916630..917139	-	169	52628184	-	lpg0837	COG1934S	hypothetical protein	39	63	388	282	50.1717	54.0352	109.16	81.7664	-0.691878	0.460361	-0.107024	0.416861	0.742108	0.000190234	0.286102	1.61604e-05	FALSE	TRUE
3162980_3164092_gene	gene	3162980..3164092	+	370	52630114	-	lpg2807	COG1752R	patatin family protein	80	140	435	316	102.916	120.078	122.383	91.6247	-0.807355	0.461091	-0.222501	0.41759	0.310362	8.4494e-05	0.149442	7.28129e-06	FALSE	TRUE
611310_611660_gene	gene	611310..611660	-	116	52627922	-	lpg0572	-	hypothetical protein	764	968	34118	24783	982.852	830.255	9598.74	7185.87	-0.341434	0.461182	0.243419	0.417682	0.0003369	2.45569e-64	0.000347458	6.17573e-65	FALSE	TRUE
1864151_1865413_gene	gene	1864151..1865413	-	420	52629015	purQ	lpg1676	COG0047F	phosphoribosylformylglycinamidine synthase I	227	291	1067	775	292.025	249.591	300.189	224.713	-0.358327	0.461292	0.226527	0.417792	0.0635518	3.95839e-10	0.0404012	4.07678e-11	FALSE	TRUE
1535420_1535812_gene	gene	1535420..1535812	-	130	52628729	-	lpg1388	COG0316S	hypothetical protein	137	215	1294	939	176.244	184.406	364.053	272.265	-0.650161	0.462641	-0.0653072	0.41914	0.767331	8.95821e-12	0.293886	9.69286e-13	FALSE	TRUE
2355910_2356398_gene	gene	2355910..2356398	-	162	52629435	-	lpg2110	COG3350S	hypothetical protein	34	190	404	293	43.7395	162.963	113.661	84.9558	-2.48239	0.463455	-1.89754	0.419954	8.13573e-16	0.000131491	2.25073e-15	1.12407e-05	TRUE	TRUE
3322598_3323992_gene	gene	3322598..3323992	+	464	52630242	fum	lpg2937	COG0114C	fumarate hydratase	225	262	410	297	289.452	224.718	115.349	86.1156	-0.219642	0.465161	0.365212	0.421661	0.00370611	0.000111727	0.00320717	9.59553e-06	FALSE	TRUE
3099250_3099600_gene	gene	3099250..3099600	+	116	52630063	-	lpg2751	-	hypothetical protein	324	365	14089	10180	416.811	313.061	3963.79	2951.71	-0.171903	0.468832	0.412951	0.425331	0.000170589	2.7934e-58	0.000185941	6.51691e-59	FALSE	TRUE
362950_363300_gene	gene	362950..363300	-	116	52627668	-	lpg0305	-	hypothetical protein	772	924	34570	24890	993.143	792.516	9725.91	7216.9	-0.259292	0.473954	0.325562	0.430454	2.25141e-06	2.8257e-68	3.08991e-06	7.46666e-69	TRUE	TRUE
1954461_1955108_gene	gene	1954461..1955108	-	215	52629090	-	lpg1752	-	hypothetical protein	51	91	648	466	65.6092	78.0508	182.308	135.117	-0.835369	0.475664	-0.250516	0.432163	0.355664	7.31913e-07	0.166613	6.8254e-08	FALSE	TRUE
3247880_3250174_gene	gene	3247880..3250174	-	764	52630177	ptsP	lpg2871	COG3605T	phosphoenolpyruvate protein phosphotransferase PtsP	894	1830	2416	1727	1150.09	1569.59	679.716	500.746	-1.0335	0.484352	-0.448643	0.440852	3.31883e-14	2.59487e-20	8.42923e-14	3.39961e-21	TRUE	TRUE
2823758_2824645_gene	gene	2823758..2824645	+	295	52629824	-	lpg2505	-	hypothetical protein	63	92	388	275	81.0467	78.9085	109.16	79.7367	-0.546282	0.496625	0.0385716	0.453125	0.820719	5.45887e-05	0.308619	4.74241e-06	FALSE	TRUE
1794864_1797071_gene	gene	1794864..1797071	-	735	52628965	-	lpg1626	COG2217P	copper efflux ATPase	233	529	529	373	299.744	453.724	148.829	108.152	-1.18294	0.504092	-0.598084	0.460592	3.43337e-08	2.34697e-06	5.53343e-08	2.14726e-07	TRUE	TRUE
2257496_2257777_gene	gene	2257496..2257777	+	93	52629346	-	lpg2018	-	hypothetical protein	89	86	247	173	114.494	73.7623	69.4908	50.1616	0.0494687	0.513739	0.634322	0.470239	0.00352417	0.000507667	0.0030623	4.23988e-05	FALSE	TRUE
2247452_2247838_gene	gene	2247452..2247838	-	128	52629336	-	lpg2008	COG0251J	endoribonuclease L-PSP	90	134	440	308	115.781	114.932	123.789	89.3051	-0.574236	0.514573	0.0106175	0.471073	0.879812	9.79919e-06	0.323847	8.73336e-07	FALSE	TRUE
2614736_2616028_gene	gene	2614736..2616028	-	430	52629634	-	lpg2313	COG3930S	hypothetical protein	331	530	1814	1269	425.817	454.582	510.35	367.949	-0.679161	0.515482	-0.0943075	0.471982	0.344238	1.40466e-18	0.162343	1.78059e-19	FALSE	TRUE
3074894_3075970_gene	gene	3074894..3075970	-	358	52630038	-	lpg2722	COG1902C	NADH-dependent flavin oxidoreductase, Oye family	76	98	388	271	97.7706	84.0547	109.16	78.5769	-0.366782	0.517764	0.218071	0.474263	0.296679	2.55562e-05	0.144705	2.24905e-06	FALSE	TRUE
3205662_3206042_gene	gene	3205662..3206042	-	126	52630140	yciA	lpg2833	COG1607I	acyl-CoA thioester hydrolase	163	269	830	578	209.692	230.722	233.512	167.592	-0.722734	0.522042	-0.137881	0.478541	0.364465	4.50784e-10	0.16998	4.62893e-11	FALSE	TRUE
2514038_2515567_gene	gene	2514038..2515567	-	509	52629549	-	lpg2225	-	expressed protein (GH3 homolog)	86	191	594	412	110.635	163.821	167.116	119.46	-1.15116	0.527819	-0.56631	0.484318	0.00267578	1.6054e-07	0.00238608	1.52939e-08	FALSE	TRUE
135351_135728_gene	gene	135351..135728	-	125	52627483	gcvH	lpg0117	COG0509E	glycine cleavage system H protein	192	347	469	325	246.999	297.622	131.948	94.2343	-0.853829	0.529148	-0.268976	0.485648	0.0345831	2.82582e-06	0.0237006	2.57956e-07	FALSE	TRUE
2087055_2088281_gene	gene	2087055..2088281	+	408	52629199	-	lpg1867	COG0582L,COG4974L	site specific recombinase, phage integrase	47	110	311	215	60.4634	94.3471	87.4966	62.3396	-1.22677	0.532578	-0.641917	0.489078	0.0115895	7.3501e-05	0.00897504	6.36365e-06	FALSE	TRUE
3245498_3246292_gene	gene	3245498..3246292	-	264	52630174	thyA	lpg2868	COG0207F	thymidylate synthase (TS)	237	521	995	683	304.89	446.862	279.933	198.037	-1.1364	0.542811	-0.551543	0.499311	3.55009e-07	1.00811e-12	5.26286e-07	1.12001e-13	TRUE	TRUE
35024_37981_gene	gene	35024..37981	+	985	52627396	rre41	lpg0029	COG2202T,COG5001T	sensory box (GGDEF/EAL domain) regulatory protein	60	138	383	262	77.1873	118.363	107.753	75.9673	-1.20163	0.547778	-0.61678	0.504277	0.00593309	9.36221e-06	0.004928	8.35124e-07	FALSE	TRUE
3098418_3098759_gene	gene	3098418..3098759	+	113	52630062	-	lpg2750	-	hypothetical protein	148	80	8372	5722	190.395	68.6161	2355.37	1659.1	0.887525	0.549053	1.47238	0.505552	5.4557e-14	1.73702e-61	1.37242e-13	4.24237e-62	TRUE	TRUE
2250383_2251012_gene	gene	2250383..2251012	-	209	52629338	gmk	lpg2010	COG0194F	guanylate kinase	169	161	318	217	217.411	138.09	89.4659	62.9195	0.0699626	0.551332	0.654816	0.507831	1.65214e-05	3.46175e-05	2.06083e-05	3.02942e-06	TRUE	TRUE
2980029_2981411_gene	gene	2980029..2981411	-	460	52629955	-	lpg2638	-	hypothetical protein	132	325	320	218	169.812	278.753	90.0286	63.2095	-1.2999	0.553744	-0.715048	0.510243	4.31523e-07	3.05582e-05	6.34361e-07	2.68112e-06	TRUE	TRUE
3034433_3037579_gene	gene	3034433..3037579	-	1048	52630003	dotA	lpg2686	-	DotA	79	223	699	476	101.63	191.267	196.656	138.017	-1.49712	0.554331	-0.912266	0.51083	5.50709e-07	1.87771e-09	7.98434e-07	1.90491e-10	TRUE	TRUE
135762_136865_gene	gene	135762..136865	-	367	52627484	gcvT1	lpg0118	-	glycine cleavage system T protein	265	421	999	680	340.911	361.092	281.058	197.167	-0.667828	0.55495	-0.0829743	0.51145	0.45478	2.87845e-13	0.200337	3.24586e-14	FALSE	TRUE
485697_486335_gene	gene	485697..486335	+	212	52627805	icmL	lpg0449	-	IcmL (DotI)	143	343	906	616	183.963	294.192	254.894	178.61	-1.26219	0.556581	-0.67734	0.51308	6.75584e-07	3.52071e-12	9.70884e-07	3.8463e-13	TRUE	TRUE
1907241_1907798_gene	gene	1907241..1907798	-	185	52629050	frr	lpg1711	COG0233J	ribosome recycling factor	463	543	1818	1236	595.629	465.732	511.475	358.38	-0.22994	0.556673	0.354914	0.513173	0.000107832	1.95917e-21	0.00012064	2.62949e-22	FALSE	TRUE
3258575_3260326_gene	gene	3258575..3260326	-	583	52630185	-	lpg2879	-	hypothetical protein	238	336	1842	1250	306.176	288.188	518.227	362.44	-0.4975	0.559345	0.087354	0.515845	0.452836	7.48673e-22	0.199875	1.01556e-22	FALSE	TRUE
922225_922506_gene	gene	922225..922506	+	93	52628192	rsbV	lpg0845	COG1366T	hypothetical protein	46	154	426	289	59.1769	132.086	119.851	83.796	-1.74322	0.559784	-1.15837	0.516284	5.34885e-07	2.09084e-06	7.77631e-07	1.91637e-07	TRUE	TRUE
814524_815513_gene	gene	814524..815513	+	329	52628093	-	lpg0745	COG0320H	lipoic acid synthetase	231	334	1133	766	297.171	286.472	318.758	222.103	-0.531955	0.564732	0.0528984	0.521231	0.643832	3.21705e-15	0.259212	3.80727e-16	FALSE	TRUE
2133598_2136330_gene	gene	2133598..2136330	+	910	52629241	-	lpg1912	COG0642T	sensory box histidine kinase/response regulator	76	85	327	221	97.7706	72.9046	91.998	64.0793	-0.161463	0.565244	0.42339	0.521744	0.0599704	1.76976e-05	0.0384906	1.56151e-06	FALSE	TRUE
295512_296666_gene	gene	295512..296666	-	384	52627615	-	lpg0249	COG1398I	stearoyl CoA 9-desaturase	33	116	203	137	42.453	99.4934	57.1119	39.7234	-1.81359	0.567304	-1.22873	0.523803	5.64978e-06	0.000476149	7.50003e-06	3.97838e-05	TRUE	TRUE
1314772_1315716_gene	gene	1314772..1315716	-	314	52628531	rdgC	lpg1187	COG2974L	exonuclease involved in removal of stalled replication fork	90	155	359	242	115.781	132.944	101.001	70.1683	-0.784271	0.568977	-0.199418	0.525476	0.346062	7.37928e-06	0.162984	6.61438e-07	FALSE	TRUE
487425_490571_gene	gene	487425..490571	+	1048	52627807	icmE	lpg0451	COG1357S,COG2948U	IcmE (DotG)	1245	3261	8243	5527	1601.64	2796.96	2319.08	1602.56	-1.38917	0.576673	-0.804315	0.533172	3.47587e-61	2.99522e-67	4.026e-60	7.82304e-68	TRUE	TRUE
1859777_1860355_gene	gene	1859777..1860355	-	192	52629011	-	lpg1672	COG0299F	phosphoribosylglycinamide formyltransferase	32	67	265	177	41.1666	57.466	74.555	51.3214	-1.06609	0.582243	-0.481236	0.538743	0.124589	5.06903e-05	0.0716422	4.40939e-06	FALSE	TRUE
1751110_1752498_gene	gene	1751110..1752498	-	462	52628924	-	lpg1583	COG1012C	succinate semialdehyde dehyrogenase (NADP+)	114	226	544	363	146.656	193.841	153.049	105.252	-0.987289	0.583637	-0.402435	0.540137	0.0169129	3.07491e-08	0.0125894	2.99533e-09	FALSE	TRUE
612269_612550_gene	gene	612269..612550	-	93	52627924	-	lpg0574	-	hypothetical protein CTC00065	51	32	16527	11024	65.6092	27.4464	4649.7	3196.43	0.672425	0.584177	1.25728	0.540677	0.000118702	4.17314e-98	0.000131978	1.49821e-98	FALSE	TRUE
2951164_2952348_gene	gene	2951164..2952348	-	394	52629932	ftsW	lpg2615	COG0772D	cell division protein FtsW	191	466	1060	707	245.713	399.689	298.22	204.996	-1.28676	0.584282	-0.701904	0.540782	2.12569e-09	2.87212e-15	3.86298e-09	3.40302e-16	TRUE	TRUE
2524093_2525103_gene	gene	2524093..2525103	+	336	52629556	fabH	lpg2232	COG0332I	3-oxoacyl-(acyl carrier protein) synthase III FabH	49	119	273	182	63.0363	102.066	76.8057	52.7712	-1.28011	0.584963	-0.695254	0.541462	0.0046995	3.70351e-05	0.00398183	3.23681e-06	FALSE	TRUE
2397359_2397718_gene	gene	2397359..2397718	+	119	52629474	-	lpg2149	COG2147J	hypothetical protein	30	98	244	162	38.5936	84.0547	68.6468	46.9722	-1.70782	0.590887	-1.12297	0.547387	9.90055e-05	7.45343e-05	0.00011149	6.45037e-06	FALSE	TRUE
2840592_2841758_gene	gene	2840592..2841758	-	388	52629832	-	lpg2513	COG0845M	RND multidrug efflux membrane fusion protein	102	209	621	412	131.218	179.26	174.712	119.46	-1.03493	0.591949	-0.45008	0.548449	0.0111508	1.95227e-09	0.00869966	1.97758e-10	FALSE	TRUE
363909_364190_gene	gene	363909..364190	-	93	52627670	-	lpg0307	-	hypothetical protein	52	35	16569	10989	66.8957	30.0195	4661.51	3186.28	0.571157	0.592426	1.15601	0.548926	0.000280894	4.39958e-101	0.000295479	1.61957e-101	FALSE	TRUE
575283_576512_gene	gene	575283..576512	+	409	52627888	sucB	lpg0533	COG0508C	dihydrolipoamide succinyltransferase	896	1251	4707	3111	1152.66	1072.98	1324.26	902.04	-0.481511	0.597429	0.103342	0.553929	0.0853281	1.07422e-48	0.0519273	2.22059e-49	FALSE	TRUE
726983_727747_gene	gene	726983..727747	-	254	52628026	-	lpg0678	COG0834ET	arginine ABC transporter, periplasmic binding protein	40	185	518	342	51.4582	158.675	145.734	99.1635	-2.20945	0.598956	-1.6246	0.555455	8.84617e-13	2.88157e-08	2.11431e-12	2.80968e-09	TRUE	TRUE
120045_120641_gene	gene	120045..120641	-	198	52627471	-	lpg0105	COG0558I	cytochrome oxidase-like	17	92	191	126	21.8697	78.9085	53.7358	36.5339	-2.4361	0.600149	-1.85125	0.556649	2.67226e-08	0.000369994	4.34666e-08	3.10803e-05	TRUE	TRUE
812529_812825_gene	gene	812529..812825	+	98	52628091	-	lpg0743	COG3369S	glutamate synthetase	19	43	235	155	24.4426	36.8812	66.1148	44.9425	-1.17834	0.600393	-0.593484	0.556892	0.12822	7.70617e-05	0.0732903	6.66059e-06	FALSE	TRUE
2268198_2268800_gene	gene	2268198..2268800	-	200	52629354	grpE	lpg2026	COG0576O	heat shock protein GrpE	122	139	970	638	156.947	119.22	272.899	184.989	-0.188204	0.604428	0.39665	0.560928	0.0197553	6.06042e-15	0.0144321	7.13077e-16	FALSE	TRUE
787491_790538_gene	gene	787491..790538	-	1015	52628068	-	lpg0720	COG0841V	multidrug resistance protein	131	248	899	591	168.526	212.71	252.924	171.361	-0.920773	0.605163	-0.33592	0.561663	0.0334927	5.97177e-14	0.0230132	6.86352e-15	FALSE	TRUE
3051166_3052596_gene	gene	3051166..3052596	-	476	52630015	amiB	lpg2698	COG0741M,COG0860M	N-acetylmuramoyl-L-alanine amidase	67	196	455	298	86.1925	168.109	128.009	86.4056	-1.54862	0.610554	-0.963767	0.567054	9.80429e-07	1.00912e-07	1.38155e-06	9.6757e-09	TRUE	TRUE
793529_794782_gene	gene	793529..794782	+	417	52628073	glyA3	lpg0725	COG0112E	serine hydroxymethyltransferase	633	1297	2901	1898	814.326	1112.44	816.166	550.328	-1.0349	0.61207	-0.450047	0.56857	5.65808e-11	1.06919e-35	1.19754e-10	1.87132e-36	TRUE	TRUE
1501020_1502150_gene	gene	1501020..1502150	+	376	52628697	-	lpg1356	COG0790R	TPR repeat protein	81	250	344	225	104.203	214.425	96.7808	65.2391	-1.62593	0.612484	-1.04108	0.568983	2.49776e-09	2.12018e-06	4.46978e-09	1.9424e-07	TRUE	TRUE
866844_867551_gene	gene	866844..867551	+	235	52628139	mip	lpg0791	COG0545O	macrophage infectivity potentiator (Mip)	2767	3880	12988	8494	3559.62	3327.88	3654.04	2462.85	-0.487734	0.612663	0.0971196	0.569163	0.0121435	5.04014e-97	0.00936327	1.7905e-97	FALSE	TRUE
887870_889285_gene	gene	887870..889285	+	471	52628156	dapE	lpg0809	COG0624E	succinyl-diaminopimelate desuccinylase	384	606	1070	699	493.999	519.767	301.033	202.676	-0.658211	0.614246	-0.0733579	0.570746	0.441945	8.46353e-17	0.196632	1.03853e-17	FALSE	TRUE
490586_491395_gene	gene	490586..491395	+	269	52627808	icmG	lpg0452	-	IcmG (DotF)	134	369	827	540	172.385	316.492	232.668	156.574	-1.46139	0.614928	-0.876534	0.571428	1.00674e-10	3.16034e-13	2.09296e-10	3.56176e-14	TRUE	TRUE
794785_795252_gene	gene	794785..795252	+	155	52628074	-	lpg0726	COG1327K	ATP cone and Zn ribbon domains protein	84	184	507	331	108.062	157.817	142.639	95.974	-1.13124	0.615155	-0.546391	0.571654	0.00442318	1.71561e-08	0.00376891	1.68739e-09	FALSE	TRUE
3289174_3290436_gene	gene	3289174..3290436	+	420	52630212	-	lpg2907	-	hypothetical protein	18	66	301	196	23.1562	56.6083	84.6832	56.8305	-1.87447	0.61891	-1.28962	0.575409	0.000283351	5.6185e-06	0.000297174	5.05843e-07	FALSE	TRUE
1510641_1511201_gene	gene	1510641..1511201	+	186	52628706	-	lpg1365	-	hypothetical protein	122	184	808	526	156.947	157.817	227.322	152.515	-0.592825	0.619292	-0.007971	0.575792	0.927856	4.33727e-13	0.335962	4.88006e-14	FALSE	TRUE
3098360_3098641_gene	gene	3098360..3098641	+	93	52630061	-	lpg2749	-	hypothetical CTC00065, TC0129	17	9	6865	4466	21.8697	7.71931	1931.4	1294.92	0.917538	0.620276	1.50239	0.576776	0.0145027	1.46748e-69	0.0109265	3.93395e-70	FALSE	TRUE
90308_91633_gene	gene	90308..91633	-	441	52627447	-	lpg0081	-	hypothetical protein	29	41	354	230	37.3072	35.1658	99.5942	66.6889	-0.499571	0.622115	0.0852826	0.578615	0.790863	1.11822e-06	0.299853	1.03424e-07	FALSE	TRUE
1865410_1866486_gene	gene	1865410..1866486	-	358	52629016	purM	lpg1677	COG0150F	phosphoribosylformylglycinamidine cyclo ligase	226	347	840	544	290.739	297.622	236.325	157.734	-0.618613	0.626783	-0.0337593	0.583282	0.795768	7.13211e-14	0.301495	8.17402e-15	FALSE	TRUE
1237161_1240622_gene	gene	1237161..1240622	+	1153	52628471	-	lpg1126	COG0474P	calcium-transporting ATPase	170	250	1266	818	218.697	214.425	356.176	237.18	-0.556393	0.630105	0.0284603	0.586604	0.764703	4.29518e-20	0.293097	5.60196e-21	FALSE	TRUE
2554927_2556300_gene	gene	2554927..2556300	-	457	52629576	-	lpg2252	COG0174E	glutamine synthetase	830	2198	1458	942	1067.76	1885.23	410.193	273.134	-1.40501	0.630192	-0.820155	0.586691	2.57828e-46	1.51228e-22	2.30303e-45	2.07914e-23	TRUE	TRUE
1968302_1969333_gene	gene	1968302..1969333	-	343	52629101	flrB	lpg1763	COG0642T	sensor kinase HydH	100	338	726	468	128.645	289.903	204.252	135.697	-1.75702	0.633461	-1.17217	0.589961	5.73165e-15	3.10281e-12	1.51792e-14	3.40319e-13	TRUE	TRUE
2898596_2899441_gene	gene	2898596..2899441	+	281	52629885	-	lpg2566	COG2801L	ISxcC1 transposase	55	87	163	105	70.755	74.62	45.8583	30.4449	-0.661584	0.634483	-0.0767302	0.590982	0.807525	0.000618365	0.305182	5.14337e-05	FALSE	TRUE
1943704_1944492_gene	gene	1943704..1944492	+	262	52629079	-	lpg1741	-	hypothetical protein	78	134	482	310	100.343	114.932	135.606	89.885	-0.780687	0.636765	-0.195833	0.593265	0.384838	1.21653e-08	0.177363	1.20292e-09	FALSE	TRUE
509030_510661_gene	gene	509030..510661	+	543	52627823	-	lpg0467	COG3227E	zinc metalloprotease	4107	11501	18493	11873	5283.47	9864.42	5202.81	3442.6	-1.4856	0.639295	-0.900749	0.595794	2.28122e-189	2.50816e-123	1.33581e-187	1.14018e-123	TRUE	TRUE
797274_798326_gene	gene	797274..798326	+	350	52628078	-	lpg0730	COG0628R	transmembrane permease	60	201	310	199	77.1873	172.398	87.2152	57.7004	-1.74416	0.6395	-1.15931	0.595999	7.45573e-09	2.07786e-06	1.26955e-08	1.90534e-07	TRUE	TRUE
2313772_2314146_gene	gene	2313772..2314146	+	124	52629397	-	lpg2072	-	hypothetical protein	13	21	345	221	16.7239	18.0117	97.0621	64.0793	-0.691878	0.64255	-0.107024	0.59905	0.896067	6.50537e-07	0.327489	6.08329e-08	FALSE	TRUE
2040510_2041529_gene	gene	2040510..2041529	-	339	52629160	-	lpg1822	-	hypothetical protein	70	94	422	270	90.0518	80.6239	118.725	78.2869	-0.425306	0.644284	0.159548	0.600783	0.449691	5.81719e-08	0.198933	5.61548e-09	FALSE	TRUE
1109618_1112146_gene	gene	1109618..1112146	+	842	52628362	mgtA	lpg1017	COG0474P	cation efflux transporter	70	155	391	250	90.0518	132.944	110.004	72.4879	-1.14684	0.645241	-0.561988	0.60174	0.00736391	1.466e-07	0.00598901	1.39791e-08	FALSE	TRUE
1150107_1151531_gene	gene	1150107..1151531	-	474	52628399	atpD	lpg1054	COG0055C	ATP synthase F1, beta chain	175	512	911	582	225.13	439.143	256.3	168.752	-1.54879	0.646432	-0.963935	0.602932	1.69288e-16	8.20578e-16	4.82254e-16	9.85475e-17	TRUE	TRUE
1034157_1035035_gene	gene	1034157..1035035	+	292	52628298	ychK	lpg0952	COG1752R	phosphoesterase	185	479	598	381	237.994	410.839	168.241	110.472	-1.3725	0.650354	-0.787647	0.606854	1.90476e-11	1.17655e-10	4.23994e-11	1.22855e-11	TRUE	TRUE
1943220_1943684_gene	gene	1943220..1943684	+	154	52629078	-	lpg1740	-	hypothetical protein	24	46	201	128	30.8749	39.4543	56.5492	37.1138	-0.938599	0.651052	-0.353746	0.607551	0.335776	7.78714e-05	0.159064	6.7277e-06	FALSE	TRUE
2175670_2176677_gene	gene	2175670..2176677	-	335	52629276	legLC4	lpg1948	COG4886S,COG5238TA	leucine-rich repeat- and coiled coil-containing protein	37	34	247	157	47.5988	29.1618	69.4908	45.5224	0.121991	0.653746	0.706844	0.610246	0.0402019	1.14932e-05	0.0270587	1.02296e-06	FALSE	TRUE
482061_484412_gene	gene	482061..484412	+	783	52627802	icmO	lpg0446	COG0433R	IcmO (DotL)	275	885	2016	1281	353.775	759.066	567.18	371.428	-1.68625	0.654225	-1.10139	0.610725	2.23438e-32	2.80367e-31	1.23303e-31	4.54313e-32	TRUE	TRUE
3208538_3209203_gene	gene	3208538..3209203	-	221	52630142	tpm	lpg2835	COG0500QR	thiopurine S-methyltransferase	191	333	997	633	245.713	285.615	280.495	183.539	-0.80195	0.655388	-0.217096	0.611888	0.0941044	1.19834e-17	0.0563891	1.49114e-18	FALSE	TRUE
569875_571644_gene	gene	569875..571644	+	589	52627885	sdhA	lpg0530	COG1053C	succinate dehydrogenase flavoprotein subunit A	1743	3109	5482	3426	2242.29	2666.59	1542.3	993.374	-0.834878	0.678177	-0.250024	0.634677	1.05298e-07	6.74179e-70	1.63457e-07	1.82173e-70	TRUE	TRUE
1011218_1011649_gene	gene	1011218..1011649	+	143	52628281	-	lpg0935	COG0589T	universal stress protein A (UspA)	241	847	1258	786	310.036	726.473	353.925	227.902	-1.81333	0.678531	-1.22848	0.63503	7.36069e-37	6.74171e-23	4.75973e-36	9.37661e-24	TRUE	TRUE
249089_250168_gene	gene	249089..250168	-	359	52627583	purK	lpg0217	COG0026F	phosphoribosylaminoimidazole carboxylase, ATPase subunit	81	108	565	353	104.203	92.6317	158.957	102.353	-0.415037	0.678583	0.169816	0.635082	0.385339	6.78137e-11	0.177439	7.12504e-12	FALSE	TRUE
3087363_3088487_gene	gene	3087363..3088487	+	374	52630052	-	lpg2737	COG2959H	uroporphyrinogen III methylase	26	40	140	87	33.4478	34.3081	39.3875	25.2258	-0.621488	0.68634	-0.0366348	0.642839	0.937366	0.000759352	0.338707	6.29801e-05	FALSE	TRUE
2055478_2056269_gene	gene	2055478..2056269	+	263	52629173	-	lpg1835	COG1464P	29 kDa immunogenic protein	94	96	285	177	120.927	82.3393	80.1817	51.3214	-0.0303736	0.687213	0.55448	0.643712	0.00730777	9.35975e-07	0.00594794	8.68057e-08	FALSE	TRUE
1663729_1666410_gene	gene	1663729..1666410	-	893	52628845	aceE	lpg1504	COG2609C	pyruvate dehydrogenase E1 component oxidoreductase protein AceE	883	1077	4228	2619	1135.94	923.744	1189.5	759.383	-0.286533	0.690959	0.298321	0.647459	3.73623e-06	2.45639e-58	5.03592e-06	5.73726e-59	TRUE	TRUE
834336_834578_gene	gene	834336..834578	+	80	52628111	-	lpg0763	-	hypothetical protein	11	38	131	81	14.151	32.5927	36.8555	23.4861	-1.7885	0.693573	-1.20364	0.650073	0.0115949	0.00107472	0.00897504	8.87743e-05	FALSE	TRUE
2795479_2796825_gene	gene	2795479..2796825	+	448	52629801	-	lpg2482	COG0653U	SdbC	239	389	1874	1155	307.463	333.646	527.23	334.894	-0.70276	0.698228	-0.117906	0.654728	0.31253	3.26961e-33	0.149697	5.46822e-34	FALSE	TRUE
1645642_1646673_gene	gene	1645642..1646673	+	343	52628830	-	lpg1489	-	hypothetical protein	234	128	1280	787	301.03	109.786	360.115	228.192	0.870365	0.701708	1.45522	0.658208	4.75668e-22	1.30366e-24	1.75002e-21	1.87079e-25	TRUE	TRUE
1009658_1011109_gene	gene	1009658..1011109	+	483	52628280	-	lpg0934	COG3266S,COG3267U	DamX-related protein	221	336	1173	720	284.307	288.188	330.011	208.765	-0.604415	0.704134	-0.0195612	0.660634	0.895374	4.06108e-23	0.327416	5.67549e-24	FALSE	TRUE
3355541_3355810_gene	gene	3355541..3355810	-	89	52630271	-	lpg2966	COG0278O	glutaredoxin-related protein	304	361	1004	616	391.082	309.63	282.465	178.61	-0.247928	0.704757	0.336926	0.661257	0.00254784	4.1886e-20	0.00228552	5.46646e-21	FALSE	TRUE
1660524_1661963_gene	gene	1660524..1661963	-	479	52628843	lpdA	lpg1502	COG1249C	dihydrolipoamide dehydrogenase	832	1059	3130	1919	1070.33	908.306	880.593	556.417	-0.348047	0.705808	0.236806	0.662308	0.000276468	3.93071e-49	0.000291696	8.16692e-50	FALSE	TRUE
910755_912098_gene	gene	910755..912098	+	447	52628178	-	lpg0831	COG2072P	flavin containing monooxygenae	314	694	2092	1282	403.947	595.245	588.562	371.718	-1.14417	0.706487	-0.559317	0.662986	4.70315e-09	4.64854e-37	8.13997e-09	8.2786e-38	TRUE	TRUE
2160726_2162618_gene	gene	2160726..2162618	-	630	52629264	-	lpg1936	COG0500QR	methoxymalonyl CoA synthase	23	109	371	227	29.5885	93.4894	104.377	65.819	-2.24462	0.708727	-1.65977	0.665226	2.75106e-08	1.76118e-08	4.46794e-08	1.73053e-09	TRUE	TRUE
1296252_1297838_gene	gene	1296252..1297838	+	528	52628518	pilS	lpg1173	COG0642T	sensor protein PilS	13	71	206	126	16.7239	60.8968	57.9559	36.5339	-2.44931	0.709221	-1.86445	0.66572	7.28968e-07	1.52841e-05	1.04254e-06	1.35327e-06	TRUE	TRUE
421169_422623_gene	gene	421169..422623	-	484	52627735	-	lpg0379	COG0189HJ	ribosomal protein S6 modification protein	88	263	1181	722	113.208	225.575	332.262	209.345	-1.57949	0.709938	-0.994634	0.666438	3.29031e-09	1.29765e-23	5.78012e-09	1.83241e-24	TRUE	TRUE
3033585_3034331_gene	gene	3033585..3034331	-	248	52630002	-	lpg2685	COG0412Q	dienelactone hydrolase family protein	104	241	329	201	133.791	206.706	92.5607	58.2803	-1.21245	0.710892	-0.627596	0.667392	0.000162839	7.35821e-08	0.000177678	7.09296e-09	FALSE	TRUE
335977_336753_gene	gene	335977..336753	-	258	52627648	-	lpg0282	COG0500QR	hypothetical protein	50	107	257	157	64.3227	91.774	72.3042	45.5224	-1.09761	0.711004	-0.512757	0.667503	0.0431946	1.35624e-06	0.0288702	1.25155e-07	FALSE	TRUE
2644094_2644990_gene	gene	2644094..2644990	+	298	52629662	-	lpg2341	COG1076O	DNA binding protein DnaJ, heat shock protein	12	23	131	80	15.4375	19.7271	36.8555	23.1961	-0.938599	0.711495	-0.353746	0.667995	0.555481	0.000814272	0.231328	6.748e-05	FALSE	TRUE
2264790_2265929_gene	gene	2264790..2265929	-	379	52629352	dnaJ	lpg2024	COG0484O	heat shock protein DnaJ, chaperone protein	311	432	1584	967	400.087	370.527	445.642	280.383	-0.474117	0.711985	0.110737	0.668484	0.302774	5.97748e-30	0.14693	9.46711e-31	FALSE	TRUE
690883_692928_gene	gene	690883..692928	+	681	52627993	-	lpg0645	-	hypothetical protein	195	406	1039	633	250.859	348.227	292.312	183.539	-1.05801	0.714918	-0.473152	0.671418	8.81666e-05	2.74008e-21	9.99247e-05	3.67032e-22	TRUE	TRUE
198678_199463_gene	gene	198678..199463	-	261	52627535	-	lpg0169	COG3008R	probable transmembrane protein	17	32	161	98	21.8697	27.4464	45.2957	28.4153	-0.912537	0.716207	-0.327684	0.672707	0.454654	0.000148844	0.200337	1.26921e-05	FALSE	TRUE
2995794_2996891_gene	gene	2995794..2996891	+	365	52629965	cinA	lpg2648	COG1058R	competence damage inducible protein CinA	21	47	166	101	27.0156	40.312	46.7023	29.2851	-1.16227	0.716828	-0.577418	0.673328	0.122475	0.000115259	0.0708904	9.89052e-06	FALSE	TRUE
2781365_2782657_gene	gene	2781365..2782657	-	430	52629786	hydA	lpg2467	COG3259C	cytochrome c3 hydrogenase alpha chain	79	204	372	226	101.63	174.971	104.658	65.5291	-1.36864	0.71898	-0.783791	0.675479	2.9012e-05	1.07512e-08	3.48285e-05	1.06673e-09	TRUE	TRUE
1635309_1635980_gene	gene	1635309..1635980	+	223	52628821	mutH	lpg1480	COG3066L	DNA mismatch repair protein MutH	23	34	140	85	29.5885	29.1618	39.3875	24.6459	-0.563901	0.719892	0.0209527	0.676392	0.947328	0.000445034	0.339976	3.72299e-05	FALSE	TRUE
3086607_3087359_gene	gene	3086607..3087359	+	250	52630051	-	lpg2736	COG1587H	uroporphyrinogen III methylase	46	58	183	111	59.1769	49.7467	51.4851	32.1846	-0.334419	0.721284	0.250435	0.677784	0.374069	3.99336e-05	0.173309	3.48713e-06	FALSE	TRUE
3216234_3217640_gene	gene	3216234..3217640	+	468	52630149	-	lpg2842	COG1875T	PhoH protein (phosphate starvation inducible protein)	301	712	2789	1691	387.223	610.683	784.656	490.308	-1.24211	0.721871	-0.65726	0.678371	6.93687e-12	1.90978e-47	1.5724e-11	3.86909e-48	TRUE	TRUE
572413_575247_gene	gene	572413..575247	+	944	52627887	sucA	lpg0532	COG0567C	2-oxoglutarate dehydrogenase E1 component)	1638	2553	10950	6639	2107.21	2189.71	3080.67	1924.99	-0.640258	0.721893	-0.0554046	0.678393	0.291449	4.23242e-123	0.14255	1.91118e-123	FALSE	TRUE
604481_605014_gene	gene	604481..605014	+	177	52627919	spmB	lpg0566	COG0700S	spore maturation protein B	18	53	129	78	23.1562	45.4582	36.2928	22.6162	-1.558	0.725825	-0.973142	0.682325	0.0094137	0.000725368	0.00745476	6.02107e-05	FALSE	TRUE
2423699_2425147_gene	gene	2423699..2425147	-	482	52629485	-	lpg2160	-	hypothetical protein	136	273	494	298	174.958	234.152	138.982	86.4056	-1.00529	0.729199	-0.420441	0.685698	0.00498106	5.21355e-11	0.00420013	5.50052e-12	FALSE	TRUE
33175_34170_gene	gene	33175..34170	-	331	52627394	pit	lpg0027	COG0306P	low affinity inorganic phosphate transporter	66	98	241	145	84.906	84.0547	67.8028	42.043	-0.570316	0.73298	0.0145379	0.68948	0.895555	1.46819e-06	0.327416	1.35301e-07	FALSE	TRUE
2503751_2504842_gene	gene	2503751..2504842	+	363	52629542	-	lpg2218	COG4638PR	choline monooxygenase	37	45	247	148	47.5988	38.5966	69.4908	42.9128	-0.2824	0.738914	0.302454	0.695413	0.34356	8.92382e-07	0.162096	8.29745e-08	FALSE	TRUE
1861668_1863167_gene	gene	1861668..1863167	-	499	52629013	purF	lpg1674	COG0034F	amidophosphoribosyltransferase	148	274	574	343	190.395	235.01	161.489	99.4534	-0.888579	0.742842	-0.303725	0.699342	0.0397825	7.85162e-13	0.0268278	8.75183e-14	FALSE	TRUE
2654276_2654839_gene	gene	2654276..2654839	-	187	52629670	-	lpg2349	COG2128S	alkylhydroperoxidase AhpD family core domain protein	34	72	149	89	43.7395	61.7545	41.9196	25.8057	-1.08246	0.743435	-0.497609	0.699935	0.101691	0.000177813	0.0604538	1.51179e-05	FALSE	TRUE
3354883_3355488_gene	gene	3354883..3355488	-	201	52630270	-	lpg2965	COG0450O	peroxynitrite reductase, AhpC/Tsa family	888	1137	3581	2130	1142.37	975.206	1007.48	617.597	-0.356601	0.749509	0.228253	0.706009	0.000306551	3.94629e-60	0.000318967	9.43402e-61	FALSE	TRUE
155245_155430_gene	gene	155245..155430	-	61	52627498	-	lpg0132	-	hypothetical protein	33	79	172	102	42.453	67.7584	48.3904	29.5751	-1.25939	0.753839	-0.674533	0.710339	0.0237528	3.72245e-05	0.0170197	3.25196e-06	FALSE	TRUE
312673_314214_gene	gene	312673..314214	-	513	52627631	-	lpg0265	COG2132Q	multicopper oxidase	23	67	179	106	29.5885	57.466	50.3598	30.7349	-1.54253	0.755895	-0.957674	0.712395	0.0042879	2.34032e-05	0.00367146	2.06047e-06	FALSE	TRUE
3273353_3274123_gene	gene	3273353..3274123	+	256	52630197	soj	lpg2891	COG1192D	sporulation initiation inhibitor protein Soj	493	942	1103	652	634.222	807.955	310.317	189.048	-0.934139	0.758489	-0.349286	0.714989	1.07324e-05	6.49686e-25	1.37285e-05	9.36291e-26	TRUE	TRUE
3148940_3150859_gene	gene	3148940..3150859	-	639	52630104	ftsH	lpg2796	COG0465O	cell division protein FtsH	764	1718	4130	2427	982.852	1473.53	1161.93	703.713	-1.16909	0.766968	-0.584232	0.723467	3.79834e-21	9.06797e-70	1.33898e-20	2.4438e-70	TRUE	TRUE
1874936_1876333_gene	gene	1874936..1876333	+	465	52629023	-	lpg1684	-	hypothetical protein	39	61	356	209	50.1717	52.3198	100.157	60.5999	-0.645335	0.768374	-0.0604815	0.724874	0.862879	2.16256e-09	0.320358	2.18734e-10	FALSE	TRUE
2956480_2957259_gene	gene	2956480..2957259	-	259	52629936	-	lpg2619	COG3115D	cell division protein ZipA	166	351	1467	860	213.552	301.053	412.725	249.358	-1.08029	0.77046	-0.495434	0.72696	0.000151443	2.02694e-32	0.000165758	3.34586e-33	FALSE	TRUE
3222761_3223774_gene	gene	3222761..3223774	-	337	52630155	-	lpg2848	COG3719J	ribonuclease, T2 family	58	72	472	276	74.6144	61.7545	132.792	80.0267	-0.311944	0.774119	0.27291	0.730618	0.273349	1.03627e-11	0.135968	1.11591e-12	FALSE	TRUE
2287092_2287694_gene	gene	2287092..2287694	-	200	52629372	-	lpg2044	COG3218R	conserved domain protein	29	61	228	133	37.3072	52.3198	64.1454	38.5636	-1.07276	0.777608	-0.487903	0.734107	0.135859	7.38348e-07	0.0768647	6.88226e-08	FALSE	TRUE
709427_710548_gene	gene	709427..710548	+	373	52628008	-	lpg0660	COG0842V	ABC transporter permease protein	36	71	244	142	46.3124	60.8968	68.6468	41.1731	-0.979822	0.78099	-0.394969	0.73749	0.191928	2.84656e-07	0.101402	2.69411e-08	FALSE	TRUE
2348647_2350782_gene	gene	2348647..2350782	-	711	52629426	merA1	lpg2101	COG0398S,COG1249C	mercuric reductase	48	117	310	180	61.7498	100.351	87.2152	52.1913	-1.2854	0.784271	-0.700549	0.740771	0.0047789	8.54492e-09	0.00404586	8.49065e-10	FALSE	TRUE
1772377_1774704_gene	gene	1772377..1774704	+	775	52628946	capP	lpg1607	COG2352C	phosphoenolpyruvate carboxylase	28	48	193	112	36.0207	41.1697	54.2985	32.4746	-0.777608	0.785102	-0.192754	0.741602	0.589551	4.9331e-06	0.242451	4.45516e-07	FALSE	TRUE
2894489_2895076_gene	gene	2894489..2895076	-	195	52629879	-	lpg2560	COG5340K	hypothetical protein	20	53	150	87	25.7291	45.4582	42.2009	25.2258	-1.40599	0.785875	-0.821139	0.742375	0.0249306	7.84589e-05	0.0176715	6.77558e-06	FALSE	TRUE
1061065_1062786_gene	gene	1061065..1062786	-	573	52628314	-	lpg0968	-	hypothetical protein	30	35	416	241	38.5936	30.0195	117.037	69.8783	-0.222392	0.78755	0.362461	0.74405	0.307781	6.36889e-11	0.148743	6.70553e-12	FALSE	TRUE
1533945_1535354_gene	gene	1533945..1535354	+	469	52628728	-	lpg1387	-	hypothetical protein	15	29	171	99	19.2968	24.8733	48.109	28.7052	-0.95109	0.788496	-0.366237	0.744996	0.450136	1.97816e-05	0.198933	1.74313e-06	FALSE	TRUE
2696102_2697832_gene	gene	2696102..2697832	-	576	52629708	-	lpg2388	COG0531E	amino acid permease	32	110	166	96	41.1666	94.3471	46.7023	27.8354	-1.78136	0.790077	-1.19651	0.746577	1.4708e-05	2.57012e-05	1.85438e-05	2.26083e-06	TRUE	TRUE
2859811_2861529_gene	gene	2859811..2861529	-	572	52629848	-	lpg2529	-	hypothetical protein	569	335	4212	2434	731.993	287.33	1185	705.742	0.764268	0.791176	1.34912	0.747676	8.43658e-43	6.35046e-75	6.686e-42	1.82006e-75	TRUE	TRUE
652576_652956_gene	gene	652576..652956	+	126	52627967	-	lpg0619	COG3324R	glyoxylase	17	46	123	71	21.8697	39.4543	34.6048	20.5866	-1.4361	0.792767	-0.851246	0.749267	0.0302897	0.000365969	0.0210179	3.07676e-05	FALSE	TRUE
713454_715274_gene	gene	713454..715274	-	606	52628011	-	lpg0663	COG0741M	soluble lytic murein transglycosylase	46	62	229	132	59.1769	53.1775	64.4267	38.2736	-0.430634	0.79481	0.154219	0.751309	0.568077	4.2054e-07	0.23518	3.95439e-08	FALSE	TRUE
1975696_1976067_gene	gene	1975696..1976067	+	123	52629107	-	lpg1769	COG0607P	rhodanese domain protein	39	77	356	205	50.1717	66.043	100.157	59.4401	-0.981384	0.796253	-0.396531	0.752753	0.174945	5.98603e-10	0.0950827	6.12472e-11	FALSE	TRUE
1331410_1332546_gene	gene	1331410..1332546	+	378	52628546	cydB	lpg1203	COG1294C	cytochrome D ubiquinol oxidase, subunit II	196	475	1467	844	252.145	407.408	412.725	244.719	-1.27707	0.797554	-0.69222	0.754054	2.36622e-09	1.67851e-34	4.25608e-09	2.89047e-35	TRUE	TRUE
986179_986682_gene	gene	986179..986682	+	167	52628259	-	lpg0913	COG2001S	MraZ protein	96	202	758	436	123.5	173.256	213.255	126.419	-1.07325	0.79787	-0.488395	0.754369	0.00710678	9.86565e-19	0.00580677	1.25687e-19	FALSE	TRUE
3183761_3184573_gene	gene	3183761..3184573	+	270	52630128	-	lpg2821	COG0062S	sugar kinase	14	64	127	73	18.0104	54.8929	35.7301	21.1665	-2.19265	0.79886	-1.60779	0.75536	2.23573e-05	0.000262278	2.73695e-05	2.21694e-05	TRUE	TRUE
419232_419975_gene	gene	419232..419975	-	247	52627733	-	lpg0377	COG3931E	hypothetical protein	34	86	162	93	43.7395	73.7623	45.577	26.9655	-1.3388	0.800691	-0.753948	0.757191	0.00935953	2.71154e-05	0.00741744	2.38008e-06	FALSE	TRUE
204074_204910_gene	gene	204074..204910	+	278	52627541	-	lpg0175	COG2175Q	pyoverdine biosynthesis protein PvcB	19	23	171	98	24.4426	19.7271	48.109	28.4153	-0.275634	0.803143	0.309219	0.759642	0.484469	1.46396e-05	0.209109	1.29847e-06	FALSE	TRUE
2302092_2302862_gene	gene	2302092..2302862	-	256	52629387	-	lpg2062	COG0007H	methylase	240	369	2356	1350	308.749	316.492	662.836	391.435	-0.620586	0.80338	-0.0357328	0.75988	0.77032	2.56112e-51	0.294607	5.47814e-52	FALSE	TRUE
3327814_3328884_gene	gene	3327814..3328884	+	356	52630247	-	lpg2942	-	hypothetical protein	1241	2360	2255	1292	1596.49	2024.18	634.42	374.618	-0.927284	0.803521	-0.34243	0.760021	5.61258e-11	1.21962e-49	1.1903e-10	2.56286e-50	TRUE	TRUE
1244889_1246340_gene	gene	1244889..1246340	-	483	52628475	cyaA4	lpg1130	COG0642T,COG0840NT,COG2114T	adenylate cyclase	33	67	243	138	42.453	57.466	68.3655	40.0133	-1.0217	0.816288	-0.436841	0.772788	0.161182	9.5431e-08	0.0888081	9.16865e-09	FALSE	TRUE
3089813_3090736_gene	gene	3089813..3090736	-	307	52630054	-	lpg2739	COG1230P	cation efflux system protein	112	185	509	289	144.083	158.675	143.202	83.796	-0.724027	0.816596	-0.139173	0.773096	0.494495	1.34551e-13	0.212043	1.52828e-14	FALSE	TRUE
1955401_1956768_gene	gene	1955401..1956768	-	455	52629091	mpl	lpg1753	COG0773M	UDP-N-acetylmuramate:L-alanyl-gamma-D-glutamyl-meso-diaminopimelate ligase	182	397	1045	593	234.135	340.507	294	171.941	-1.1252	0.817399	-0.540347	0.773899	1.17268e-05	6.55899e-27	1.4928e-05	9.75692e-28	TRUE	TRUE
3250175_3250702_gene	gene	3250175..3250702	-	175	52630178	-	lpg2872	COG0494LR	(di)nucleoside polyphosphate hydrolase	190	396	404	229	244.426	339.65	113.661	66.3989	-1.0595	0.819008	-0.474647	0.775507	0.000104007	2.1188e-11	0.000116747	2.26482e-12	FALSE	TRUE
1888202_1891366_gene	gene	1888202..1891366	-	1054	52629035	putA	lpg1696	COG0506E,COG4230C	proline dehydrogenase/delta-1-pyrroline-5-carboxylate dehydrogenase = bifunctional PutA protein	397	469	1004	569	510.723	402.262	282.465	164.982	-0.240449	0.819259	0.344405	0.775758	0.000502799	5.10905e-26	0.000505208	7.53385e-27	FALSE	TRUE
77642_78820_gene	gene	77642..78820	-	392	52627436	aatA	lpg0070	COG0436E	aspartate aminotransferase A	104	69	272	154	133.791	59.1814	76.5243	44.6526	0.591915	0.820676	1.17677	0.777176	1.46576e-07	1.5098e-08	2.25212e-07	1.48712e-09	TRUE	TRUE
1242309_1242773_gene	gene	1242309..1242773	+	154	52628473	-	lpg1128	COG0590FJ	cytidine/deoxycytidylate deaminase	88	127	253	143	113.208	108.928	71.1789	41.4631	-0.529253	0.823122	0.0556005	0.779622	0.713151	4.23018e-08	0.278917	4.103e-09	FALSE	TRUE
510663_511514_gene	gene	510663..511514	-	283	52627824	-	lpg0468	COG0596R	lipase A	18	57	147	83	23.1562	48.889	41.3569	24.066	-1.66297	0.824633	-1.07811	0.781133	0.0034067	4.64976e-05	0.00297248	4.05335e-06	FALSE	TRUE
2024508_2027087_gene	gene	2024508..2027087	+	859	52629149	lysC	lpg1811	COG0019E,COG0527E	aspartokinase	263	444	1794	1007	338.338	380.819	504.723	291.981	-0.755497	0.833116	-0.170643	0.789616	0.120211	5.78044e-44	0.0697716	1.12725e-44	FALSE	TRUE
2034644_2035651_gene	gene	2034644..2035651	-	335	52629155	-	lpg1817	-	hypothetical protein	85	154	373	209	109.349	132.086	104.94	60.5999	-0.857396	0.835673	-0.272542	0.792172	0.190823	4.04392e-11	0.101072	4.2843e-12	FALSE	TRUE
3159890_3161392_gene	gene	3159890..3161392	-	500	52630112	yhiP	lpg2805	COG3104E	peptide transport protein, POT family	141	526	1551	869	181.39	451.151	436.357	251.968	-1.89937	0.835771	-1.31451	0.79227	5.0556e-27	3.22896e-39	2.29687e-26	5.92175e-40	TRUE	TRUE
1976586_1978001_gene	gene	1976586..1978001	-	471	52629109	pmbA	lpg1771	COG0312R	peptide maturation protein PmbA	283	405	784	439	364.067	347.369	220.57	127.289	-0.51712	0.836633	0.0677338	0.793132	0.541053	5.81381e-21	0.226124	7.73656e-22	FALSE	TRUE
2616283_2617155_gene	gene	2616283..2617155	-	290	52629635	-	lpg2314	COG0329EM	dihydropicolinate synthase	459	789	1556	868	590.483	676.726	437.764	251.678	-0.781531	0.842075	-0.196678	0.798575	0.0212319	7.51815e-40	0.0154125	1.38882e-40	FALSE	TRUE
907250_907984_gene	gene	907250..907984	+	244	52628175	-	lpg0828	COG3672S	periplasmic protein	33	117	547	305	42.453	100.351	153.893	88.4352	-1.82597	0.842732	-1.24112	0.799231	4.33885e-06	3.39574e-15	5.82582e-06	4.01641e-16	TRUE	TRUE
658819_660174_gene	gene	658819..660174	+	451	52627973	-	lpg0625	COG0457R	expressed protein	31	120	253	141	39.8801	102.924	71.1789	40.8832	-1.95269	0.843442	-1.36784	0.799942	5.03045e-07	2.15443e-08	7.33364e-07	2.1098e-09	TRUE	TRUE
1768731_1770155_gene	gene	1768731..1770155	+	474	52628942	-	lpg1603	-	hypothetical protein	70	139	487	271	90.0518	119.22	137.012	78.5769	-0.989658	0.845629	-0.404804	0.802129	0.0636318	6.95861e-14	0.0404277	7.98418e-15	FALSE	TRUE
929465_930880_gene	gene	929465..930880	+	471	52628200	fleQ	lpg0853	COG2204T	transcriptional regulator FleQ	157	542	647	360	201.973	464.874	182.027	104.383	-1.78753	0.845769	-1.20267	0.802268	2.93988e-24	1.11306e-17	1.18725e-23	1.38757e-18	TRUE	TRUE
3221661_3222623_gene	gene	3221661..3222623	-	320	52630154	-	lpg2847	-	hypothetical protein	116	268	1029	572	149.229	229.864	289.498	165.852	-1.20811	0.847156	-0.623255	0.803656	6.45161e-05	3.43259e-28	7.46451e-05	5.24836e-29	TRUE	TRUE
2901559_2901966_gene	gene	2901559..2901966	-	135	52629888	-	lpg2569	-	hypothetical protein	78	178	734	408	100.343	152.671	206.503	118.3	-1.19033	0.847211	-0.605478	0.803711	0.00207267	5.12451e-20	0.00188169	6.6665e-21	FALSE	TRUE
1928571_1929662_gene	gene	1928571..1929662	-	363	52629067	ugpC	lpg1729	COG3839G	sn-glycerol-3-phosphate transport, ATP binding protein	112	216	775	429	144.083	185.263	218.038	124.389	-0.947533	0.853219	-0.362679	0.809718	0.0360246	2.14392e-21	0.0245607	2.87366e-22	FALSE	TRUE
2518922_2519983_gene	gene	2518922..2519983	+	353	52629552	-	lpg2228	COG0332I	3-oxoacyl-(acyl carrier protein) synthase III	17	30	235	130	21.8697	25.731	66.1148	37.6937	-0.819428	0.854149	-0.234574	0.810649	0.604553	4.63911e-08	0.246314	4.49534e-09	FALSE	TRUE
2558698_2560116_gene	gene	2558698..2560116	-	472	52629580	-	lpg2256	COG1236J	metallo-beta-lactamase superfamily protein	73	144	500	276	93.9112	123.509	140.67	80.0267	-0.9801	0.85726	-0.395247	0.813759	0.065119	1.62088e-14	0.0412979	1.8929e-15	FALSE	TRUE
2725091_2726314_gene	gene	2725091..2726314	+	407	52629732	ampC	lpg2412	COG1680V	AMPC cephalosporinase	13	17	107	59	16.7239	14.5809	30.1033	17.1071	-0.387023	0.858824	0.19783	0.815324	0.673906	0.000407287	0.268855	3.41002e-05	FALSE	TRUE
2815381_2816313_gene	gene	2815381..2816313	+	310	52629817	-	lpg2498	-	hypothetical protein	22	27	220	121	28.302	23.1579	61.8947	35.0841	-0.295456	0.862496	0.289398	0.818996	0.487606	1.04041e-07	0.210178	9.96762e-09	FALSE	TRUE
1429644_1430942_gene	gene	1429644..1430942	-	432	52628643	-	lpg1301	COG0702MG	oxidoreductase	39	138	351	193	50.1717	118.363	98.7501	55.9607	-1.82312	0.86287	-1.23827	0.81937	6.33522e-07	3.29796e-11	9.14725e-07	3.5068e-12	TRUE	TRUE
772451_773413_gene	gene	772451..773413	-	320	52628056	-	lpg0708	-	IcmL-like	116	230	773	425	149.229	197.271	217.475	123.229	-0.987509	0.863006	-0.402655	0.819505	0.0157256	9.67272e-22	0.0117805	1.30685e-22	FALSE	TRUE
2046969_2047817_gene	gene	2046969..2047817	+	282	52629166	-	lpg1828	COG1024I	enoyl CoA hydratase/isomerase (crotonase)	201	355	939	516	258.577	304.484	264.178	149.615	-0.820624	0.863754	-0.23577	0.820254	0.0589063	1.41221e-26	0.0379516	2.09462e-27	FALSE	TRUE
2260881_2262206_gene	gene	2260881..2262206	-	441	52629349	ahcY	lpg2021	COG0499H	adenosylhomocysteinase	1031	1376	3158	1730	1326.34	1180.2	888.47	501.616	-0.416436	0.868239	0.168417	0.824739	0.00385814	1.38955e-72	0.00332781	3.87322e-73	FALSE	TRUE
2247838_2249985_gene	gene	2247838..2249985	-	715	52629337	spoT	lpg2009	COG0317TK	guanosine-3,5-bis(diphosphate)-3-pyrophosphohydrolase	574	750	1987	1088	738.425	643.276	559.022	315.467	-0.38584	0.868913	0.199014	0.825413	0.01075	1.39575e-51	0.00841185	3.00443e-52	FALSE	TRUE
919557_920354_gene	gene	919557..920354	+	265	52628188	-	lpg0841	COG1127Q	toluene tolerance ABC transporter, ATP binding protein Ttg2A	160	398	771	422	205.833	341.365	216.913	122.36	-1.3147	0.869488	-0.729843	0.825987	9.35049e-09	5.97573e-22	1.57943e-08	8.13313e-23	TRUE	TRUE
2570779_2573355_gene	gene	2570779..2573355	+	858	52629593	-	lpg2269	COG2887L,COG3893L	RecB family exonuclease, hypothetical	112	135	479	262	144.083	115.79	134.762	75.9673	-0.269461	0.870459	0.315393	0.826958	0.069125	2.18894e-14	0.0435503	2.54751e-15	FALSE	TRUE
2720506_2721324_gene	gene	2720506..2721324	+	272	52629729	-	lpg2409	-	hypothetical protein	25	11	150	82	32.1614	9.43471	42.2009	23.776	1.18442	0.871267	1.76928	0.827766	0.00080649	1.55503e-05	0.00078564	1.37563e-06	FALSE	TRUE
3165149_3167746_gene	gene	3165149..3167746	-	865	52630116	pepN	lpg2809	COG0308E	aminopeptidase N	544	649	1940	1060	699.831	556.648	545.799	307.349	-0.254612	0.871992	0.330242	0.828492	7.32354e-05	6.55461e-51	8.41639e-05	1.3932e-51	TRUE	TRUE
2287698_2288621_gene	gene	2287698..2288621	-	307	52629373	-	lpg2045	COG1463Q	ABC transport system periplasmic substrate binding protein	47	156	950	519	60.4634	133.801	267.272	150.485	-1.73081	0.872193	-1.14596	0.828693	5.49933e-07	2.53386e-27	7.98408e-07	3.80831e-28	TRUE	TRUE
3274137_3275006_gene	gene	3274137..3275006	+	289	52630198	-	lpg2892	COG1475K	chromosome partitioning protein ParB	149	229	509	278	191.682	196.414	143.202	80.6066	-0.620035	0.872581	-0.0351817	0.82908	0.903186	3.69154e-15	0.329748	4.35613e-16	FALSE	TRUE
1713008_1713892_gene	gene	1713008..1713892	-	294	52628890	-	lpg1549	-	hypothetical protein	62	155	462	252	79.7602	132.944	129.979	73.0678	-1.32193	0.874469	-0.737074	0.830969	0.000594095	4.66181e-14	0.000590813	5.37925e-15	FALSE	TRUE
3277639_3279255_gene	gene	3277639..3279255	-	538	52630202	-	lpg2896	COG0843C	cytochrome c oxidase, subunit I	689	775	2512	1369	886.367	664.719	706.725	396.944	-0.169692	0.875714	0.415161	0.832214	2.47213e-08	6.10141e-63	4.03358e-08	1.51013e-63	TRUE	TRUE
1824301_1826187_gene	gene	1824301..1826187	-	628	52628990	-	lpg1651	COG0524G,COG3718G	IolC/IolB transferase kinase protein	379	483	997	543	487.566	414.27	280.495	157.444	-0.349825	0.876641	0.235028	0.833141	0.018105	6.63742e-29	0.0134105	1.02878e-29	FALSE	TRUE
599136_599534_gene	gene	599136..599534	-	132	52627912	-	lpg0559	-	hypothetical protein	44	88	213	116	56.604	75.4777	59.9253	33.6344	-1	0.876729	-0.415146	0.833228	0.13247	1.12524e-07	0.0752705	1.07701e-08	FALSE	TRUE
2101020_2101460_gene	gene	2101020..2101460	-	146	52629211	gloA	lpg1882	COG0346E	lactoylglutathione lyase	59	132	427	232	75.9008	113.217	120.132	67.2688	-1.16175	0.880111	-0.576897	0.836611	0.0115418	2.34795e-13	0.00895827	2.65206e-14	FALSE	TRUE
2974501_2974818_gene	gene	2974501..2974818	-	105	52629950	-	lpg2633	-	hypothetical protein	412	605	513	278	530.019	518.909	144.327	80.6066	-0.554291	0.883874	0.0305628	0.840374	0.726967	1.37969e-15	0.281811	1.64528e-16	FALSE	TRUE
492591_493235_gene	gene	492591..493235	+	214	52627811	icmJ	lpg0455	COG1403V	IcmJ (DotN)	196	494	2265	1226	252.145	423.704	637.234	355.481	-1.33366	0.885552	-0.748804	0.842052	7.53308e-11	2.42976e-59	1.58801e-10	5.76114e-60	TRUE	TRUE
1042687_1043592_gene	gene	1042687..1043592	-	301	52628303	-	lpg0957	-	hypothetical protein	81	181	402	216	104.203	155.244	113.098	62.6296	-1.16	0.896164	-0.575142	0.852664	0.0030663	3.76663e-13	0.0027091	4.24035e-14	FALSE	TRUE
1373487_1374296_gene	gene	1373487..1374296	-	269	52628587	lvrE	lpg1244	-	LvrE	12	68	108	58	15.4375	58.3237	30.3847	16.8172	-2.5025	0.896907	-1.91765	0.853406	7.51131e-07	0.000224944	1.07278e-06	1.90533e-05	TRUE	TRUE
3021792_3022703_gene	gene	3021792..3022703	+	303	52629992	dotC	lpg2675	-	DotC	172	374	1221	655	221.27	320.78	343.515	189.918	-1.12063	0.898496	-0.535776	0.854996	2.52297e-05	1.59624e-36	3.04266e-05	2.81561e-37	TRUE	TRUE
3209200_3211014_gene	gene	3209200..3211014	-	604	52630143	glmS	lpg2836	COG0449M	glucosamine-fructose-6-phosphate aminotransferase, isomerizing	719	1089	2504	1337	924.961	934.037	704.474	387.665	-0.59894	0.905235	-0.0140867	0.861735	0.901592	1.15976e-66	0.329394	2.99066e-67	FALSE	TRUE
2170297_2171151_gene	gene	2170297..2171151	-	284	52629270	-	lpg1942	COG1250I	3-hydroxyacyl CoA dehydrogenase	25	72	487	260	32.1614	61.7545	137.012	75.3874	-1.52607	0.90541	-0.941215	0.86191	0.00362765	1.49739e-15	0.00314444	1.78459e-16	FALSE	TRUE
2253222_2254256_gene	gene	2253222..2254256	-	344	52629341	pilT	lpg2013	COG2805NU	twitching motility protein PilT	420	1513	1266	674	540.311	1297.7	356.176	195.427	-1.84895	0.909457	-1.2641	0.865957	2.44147e-68	1.35845e-38	3.34204e-67	2.46684e-39	TRUE	TRUE
2162633_2163694_gene	gene	2162633..2163694	-	353	52629265	-	lpg1937	COG2175Q	pyoverdine biosynthesis regulatory gene SyrP-like	23	58	280	149	29.5885	49.7467	78.775	43.2028	-1.33442	0.910114	-0.749565	0.866614	0.0309995	3.0684e-10	0.0214117	3.1682e-11	FALSE	TRUE
1727278_1729422_gene	gene	1727278..1729422	+	714	52628903	merA1	lpg1562	COG0398S,COG1249C	mercuric reductase	59	111	287	152	75.9008	95.2048	80.7444	44.0726	-0.911773	0.916979	-0.326919	0.873479	0.181946	1.46681e-10	0.0978948	1.5285e-11	FALSE	TRUE
1745706_1750583_gene	gene	1745706..1750583	-	1625	52628922	-	lpg1581	COG2902E	NAD-glutamate dehydrogenase	1486	2034	6318	3345	1911.67	1744.56	1777.5	969.888	-0.452886	0.917462	0.131968	0.873961	0.00773464	1.16467e-136	0.00628567	5.71648e-137	FALSE	TRUE
943414_944193_gene	gene	943414..944193	+	259	52628216	-	lpg0869	COG1024I	3-hydroxyisobutyryl Coenzyme A hydrolase	277	562	1535	812	356.348	482.028	431.856	235.441	-1.02068	0.918687	-0.435831	0.875187	2.24481e-05	6.79e-46	2.74488e-05	1.34872e-46	TRUE	TRUE
2045396_2047003_gene	gene	2045396..2047003	+	535	52629165	-	lpg1827	COG4799I	propionyl CoA carboxylase beta subunit	522	794	2791	1476	671.529	681.015	785.218	427.969	-0.605089	0.919089	-0.0202356	0.875589	0.844679	4.50156e-74	0.314599	1.27222e-74	FALSE	TRUE
2212856_2213098_gene	gene	2212856..2213098	+	80	52629301	-	lpg1973	-	hypothetical protein	18	30	295	156	23.1562	25.731	82.9951	45.2325	-0.736966	0.919169	-0.152112	0.875669	0.734563	7.68101e-11	0.284441	8.05778e-12	FALSE	TRUE
994158_995402_gene	gene	994158..995402	+	414	52628267	-	lpg0921	-	hypothetical protein	280	705	1764	932	360.207	604.679	496.283	270.235	-1.3322	0.920449	-0.747343	0.876948	1.89666e-14	1.18688e-51	4.86407e-14	2.55754e-52	TRUE	TRUE
58028_58894_gene	gene	58028..58894	+	288	52627417	-	lpg0050	-	integral membrane protein	39	158	303	160	50.1717	135.517	85.2459	46.3923	-2.01838	0.921246	-1.43352	0.877745	2.11435e-09	4.02801e-11	3.84902e-09	4.26967e-12	TRUE	TRUE
2307026_2307868_gene	gene	2307026..2307868	+	280	52629390	-	lpg2065	COG0656R	D-xylose reductase III	10	13	108	57	12.8645	11.1501	30.3847	16.5272	-0.378512	0.921997	0.206342	0.878497	0.691726	0.000158143	0.273685	1.34794e-05	FALSE	TRUE
1761225_1761959_gene	gene	1761225..1761959	-	244	52628936	-	lpg1595	COG1376S	hypothetical protein	93	301	241	127	119.64	258.168	67.8028	36.8239	-1.69446	0.924205	-1.10961	0.880704	2.64451e-12	3.06013e-09	6.12612e-12	3.07833e-10	TRUE	TRUE
1158966_1159229_gene	gene	1158966..1159229	-	87	52628405	-	lpg1060	COG1278K	cold shock domain family protein	40	93	395	208	51.4582	79.7662	111.129	60.3099	-1.21723	0.925269	-0.632377	0.881769	0.0215917	1.14268e-13	0.015663	1.30226e-14	FALSE	TRUE
1922931_1923761_gene	gene	1922931..1923761	+	276	52629063	minD	lpg1724	COG2894D	septum site-determining protein MinD	543	1229	3249	1710	698.545	1054.11	914.072	495.817	-1.17846	0.925999	-0.593607	0.882499	1.46051e-16	3.10387e-83	4.18318e-16	9.64389e-84	TRUE	TRUE
1325916_1327010_gene	gene	1325916..1327010	-	364	52628542	hisC	lpg1198	COG0079E	histidinol-phosphate aminotransferase	27	32	95	50	34.7343	27.4464	26.7272	14.4976	-0.245112	0.925999	0.339741	0.882499	0.363795	0.000400473	0.169743	3.35573e-05	FALSE	TRUE
2528349_2530757_gene	gene	2528349..2530757	+	802	52629560	-	lpg2236	COG3256P	nitric oxide reductase, subunit B	137	249	430	226	176.244	213.568	120.976	65.5291	-0.86197	0.928014	-0.277116	0.884513	0.0781443	1.22298e-14	0.048252	1.43069e-15	FALSE	TRUE
886804_887895_gene	gene	886804..887895	+	363	52628155	murG	lpg0808	COG0707M	UDP-N-acetylglucosamine-N-acetylmuramyl-(pentapeptide) pyrophosphoryl-undecaprenol N-acetylglucosamine transferase	119	275	474	249	153.088	235.868	133.355	72.198	-1.20847	0.928741	-0.623616	0.885241	4.88992e-05	7.62775e-16	5.72678e-05	9.17684e-17	TRUE	TRUE
223447_225696_gene	gene	223447..225696	-	749	52627560	-	lpg0194	COG0376P	catalase/(hydro)peroxidase KatG	720	841	2089	1097	926.248	721.327	587.718	318.077	-0.224109	0.929249	0.360745	0.885749	5.26974e-07	1.49179e-60	7.67189e-07	3.59163e-61	TRUE	TRUE
744892_746772_gene	gene	744892..746772	-	626	52628039	parE	lpg0691	COG0187L	DNA topoisomerase IV subunit B	351	449	1370	718	451.546	385.108	385.435	208.185	-0.355244	0.93212	0.229609	0.88862	0.0259696	6.47854e-43	0.0183217	1.23843e-43	FALSE	TRUE
287203_287802_gene	gene	287203..287802	-	199	52627609	-	lpg0243	COG1028IQR	short chain dehydrogenase	50	145	411	215	64.3227	124.367	115.631	62.3396	-1.53605	0.934802	-0.951199	0.891301	3.60368e-05	2.54326e-14	4.28711e-05	2.95479e-15	TRUE	TRUE
1973921_1974970_gene	gene	1973921..1974970	+	349	52629105	trxB1	lpg1767	COG0492O	thioredoxin reductase	550	578	2276	1189	707.55	495.751	640.329	344.752	-0.0716379	0.936752	0.513216	0.893251	2.52982e-09	7.83096e-66	4.51948e-09	2.00663e-66	TRUE	TRUE
316801_318363_gene	gene	316801..318363	+	520	52627635	-	lpg0269	COG0433R	hypothetical protein	86	200	694	362	110.635	171.54	195.25	104.962	-1.21759	0.938946	-0.632738	0.895446	0.000646024	2.04775e-22	0.00063638	2.80583e-23	FALSE	TRUE
3015387_3016316_gene	gene	3015387..3016316	-	309	52629985	ftsX	lpg2668	COG2177D	cell division ATP transporter FtsX	111	185	641	333	142.796	158.675	180.339	96.5539	-0.736966	0.944802	-0.152112	0.901302	0.448376	4.85061e-21	0.198572	6.47177e-22	FALSE	TRUE
497705_500626_gene	gene	497705..500626	-	973	52627814	icmF	lpg0458	COG3523S	IcmF	157	243	235	122	201.973	208.421	66.1148	35.3741	-0.630192	0.94578	-0.0453381	0.902279	0.833438	2.47886e-09	0.311844	2.50227e-10	FALSE	TRUE
140195_141493_gene	gene	140195..141493	+	432	52627488	-	lpg0122	COG1116P,COG4754S	ABC transporter, ATP binding protein	308	555	1064	550	396.228	476.024	299.345	159.473	-0.849557	0.951995	-0.264704	0.908494	0.00852228	2.06031e-35	0.00684136	3.59363e-36	FALSE	TRUE
1775391_1776644_gene	gene	1775391..1776644	-	417	52628948	-	lpg1609	COG0014E	gamma-glutamyl phosphate reductase	40	60	306	158	51.4582	51.4621	86.0899	45.8124	-0.584963	0.953607	-0.000108887	0.910107	0.977506	7.97854e-12	0.346754	8.63744e-13	FALSE	TRUE
1518433_1519395_gene	gene	1518433..1519395	-	320	52628713	-	lpg1372	COG0673R	oxidoreductase	157	326	752	388	201.973	279.611	211.567	112.501	-1.05411	0.954676	-0.469254	0.911176	0.000546169	6.41538e-25	0.000546701	9.25204e-26	FALSE	TRUE
1027860_1029677_gene	gene	1027860..1029677	+	605	52628293	-	lpg0947	COG0674C,COG1014C	2-oxoglutarate ferredoxin oxidoreductase alpha subunit	916	1563	3297	1700	1178.39	1340.59	927.576	492.918	-0.770898	0.955619	-0.186045	0.912119	0.00268534	5.01577e-89	0.00239257	1.68744e-89	FALSE	TRUE
2827446_2829869_gene	gene	2827446..2829869	-	807	52629827	-	lpg2508	-	hypothetical protein	72	66	685	352	92.6248	56.6083	192.718	102.063	0.125531	0.960529	0.710384	0.917028	0.00421943	5.59852e-23	0.00361576	7.79195e-24	FALSE	TRUE
1957443_1961264_gene	gene	1957443..1961264	-	1273	52629093	-	lpg1755	COG3164S	transmembrane protein	229	640	1789	918	294.598	548.929	503.316	266.176	-1.48272	0.962587	-0.897871	0.919087	7.08729e-18	1.68639e-56	2.15902e-17	3.84166e-57	TRUE	TRUE
902587_903186_gene	gene	902587..903186	-	199	52628171	-	lpg0824	COG0705R	rhomboid family protein	11	13	82	42	14.151	11.1501	23.0698	12.178	-0.241008	0.965235	0.343846	0.921734	0.538282	0.000678359	0.225323	5.63776e-05	FALSE	TRUE
1494996_1496180_gene	gene	1494996..1496180	+	394	52628694	fadA	lpg1353	COG0183I	3-ketoacyl CoA thiolase	484	660	1595	815	622.644	566.083	448.736	236.311	-0.447459	0.968684	0.137395	0.925184	0.104017	7.65486e-52	0.0616285	1.653e-52	FALSE	TRUE
2808266_2808829_gene	gene	2808266..2808829	-	187	52629810	-	lpg2491	COG1514J	hypothetical protein	6	15	94	48	7.71873	12.8655	26.4459	13.9177	-1.32193	0.969626	-0.737074	0.926126	0.365829	0.000250536	0.170305	2.11857e-05	FALSE	TRUE
3091385_3091948_gene	gene	3091385..3091948	-	187	52630056	orn	lpg2741	COG1949A	oligoribonuclease	62	77	406	207	79.7602	66.043	114.224	60.02	-0.31259	0.971849	0.272263	0.928349	0.256532	4.10526e-15	0.129436	4.84151e-16	FALSE	TRUE
1418676_1420091_gene	gene	1418676..1420091	-	471	52628633	-	lpg1291	COG0642T	two component sensor kinase	24	52	313	159	30.8749	44.6005	88.0593	46.1023	-1.11548	0.977136	-0.530624	0.933635	0.134395	1.67635e-12	0.0762411	1.8533e-13	FALSE	TRUE
1829032_1830150_gene	gene	1829032..1830150	-	372	52628993	-	lpg1654	COG0457R	hypothetical protein	52	144	331	168	66.8957	123.509	93.1234	48.7119	-1.46949	0.97837	-0.884632	0.93487	0.000108483	4.36278e-13	0.000121127	4.90604e-14	FALSE	TRUE
2581790_2582788_gene	gene	2581790..2582788	+	332	52629603	-	lpg2279	COG0179Q	fumarylacetoacetate hydrolase	384	413	2082	1055	493.999	354.231	585.749	305.899	-0.105035	0.980727	0.479818	0.937227	3.01976e-06	2.54527e-66	4.10168e-06	6.55517e-67	TRUE	TRUE
577814_578689_gene	gene	577814..578689	+	291	52627890	sucD	lpg0535	COG0074C	succinyl CoA synthetase alpha chain	1108	1296	4527	2290	1425.39	1111.58	1273.62	663.989	-0.226108	0.983208	0.358746	0.939707	1.32429e-09	2.1186e-117	2.45746e-09	9.08232e-118	TRUE	TRUE
1826195_1827199_gene	gene	1826195..1827199	-	334	52628991	-	lpg1652	COG0673R	myo-inositol-2-dehydrogenase	395	453	787	398	508.15	388.539	221.414	115.401	-0.197658	0.983595	0.387195	0.940095	0.000106455	2.18764e-27	0.000119368	3.29771e-28	FALSE	TRUE
1368280_1368645_gene	gene	1368280..1368645	-	121	52628583	-	lpg1240	-	hypothetical protein	14	35	196	99	18.0104	30.0195	55.1425	28.7052	-1.32193	0.985353	-0.737074	0.941853	0.103319	2.33672e-08	0.061249	2.28501e-09	FALSE	TRUE
1787083_1788993_gene	gene	1787083..1788993	-	636	52628958	ftsI4	lpg1619	COG0768M,COG4219KT	cell division protein FtsI/penicillin binding protein 2	33	41	129	65	42.453	35.1658	36.2928	18.8469	-0.313158	0.988859	0.271696	0.945359	0.415445	9.7381e-06	0.187248	8.68272e-07	FALSE	TRUE
3217663_3218676_gene	gene	3217663..3218676	+	337	52630150	-	lpg2843	COG0516F	inosine 5'-monophosphate dehydrogenase	583	974	2954	1484	750.003	835.401	831.077	430.288	-0.740426	0.993179	-0.155572	0.949678	0.0428942	1.24242e-88	0.0287058	4.15233e-89	FALSE	TRUE
2482630_2483166_gene	gene	2482630..2483166	-	178	52629524	-	lpg2200	-	hypothetical protein	112	191	591	296	144.083	163.821	166.272	85.8257	-0.770074	0.997561	-0.18522	0.954061	0.335437	1.9856e-21	0.158975	2.66322e-22	FALSE	TRUE
407663_408496_gene	gene	407663..408496	-	277	52627722	dapF	lpg0366	COG0253E	diaminopimelate epimerase	54	108	330	165	69.4686	92.6317	92.842	47.842	-1	1	-0.415146	0.9565	0.0966674	1.6141e-13	0.0577281	1.82926e-14	FALSE	TRUE
2856264_2857940_gene	gene	2856264..2857940	-	558	52629846	-	lpg2527	-	hypothetical protein with coiled coil domain	17	28	194	97	21.8697	24.0156	54.5799	28.1253	-0.719892	1	-0.135038	0.9565	0.782889	1.93305e-08	0.297956	1.89483e-09	FALSE	TRUE
2943206_2944120_gene	gene	2943206..2944120	-	304	52629925	lpxC	lpg2608	COG0774M	UDP-3-O-acyl-N-acetylglucosamine deacetylase	374	690	1447	721	481.134	591.814	407.098	209.055	-0.883558	1.00499	-0.298704	0.961493	0.00117831	6.23513e-51	0.00112396	1.32669e-51	FALSE	TRUE
2603700_2604722_gene	gene	2603700..2604722	-	340	52629623	asd	lpg2302	COG0136E	aspartate semialdehyde dehydrogenase	126	194	623	310	162.093	166.394	175.274	89.885	-0.622633	1.00696	-0.0377793	0.963464	0.923834	8.9215e-23	0.334953	1.23576e-23	FALSE	TRUE
873669_875318_gene	gene	873669..875318	-	549	52628147	nadB1	lpg0800	COG0029H	L-aspartate oxidase	132	142	394	196	169.812	121.794	110.848	56.8305	-0.105353	1.00734	0.479501	0.963842	0.0040019	1.12976e-15	0.00344335	1.3512e-16	FALSE	TRUE
2517274_2518713_gene	gene	2517274..2518713	-	479	52629551	-	lpg2227	COG4799I	acetyl CoA carboxylase alpha subunit	108	186	527	262	138.937	159.532	148.266	75.9673	-0.784271	1.00824	-0.199418	0.964736	0.302415	8.62424e-20	0.146823	1.11835e-20	FALSE	TRUE
2047741_2049774_gene	gene	2047741..2049774	+	677	52629167	-	lpg1829	COG4770I	acyl CoA carboxylase subunit alpha subunit	261	468	1988	988	335.765	401.404	559.303	286.472	-0.842459	1.00873	-0.257605	0.965234	0.0175291	5.42515e-67	0.0130114	1.41152e-67	FALSE	TRUE
585004_585285_gene	gene	585004..585285	+	93	52627897	fis	lpg0542	COG2901KL	DNA binding protein Fis	429	536	1783	885	551.889	459.728	501.628	256.607	-0.321255	1.01056	0.263598	0.967057	0.00492923	3.33987e-61	0.0041631	8.12774e-62	FALSE	TRUE
2939490_2939906_gene	gene	2939490..2939906	-	138	52629922	-	lpg2605	COG4278S	hypothetical protein	30	68	250	124	38.5936	58.3237	70.3349	35.954	-1.18057	1.01159	-0.595719	0.968088	0.059332	6.9026e-11	0.0381559	7.24866e-12	FALSE	TRUE
250725_251579_gene	gene	250725..251579	-	284	52627585	-	lpg0219	-	hypothetical protein	155	580	606	300	199.401	497.467	170.492	86.9855	-1.90378	1.01436	-1.31893	0.970855	1.4504e-29	1.67287e-22	7.11053e-29	2.29837e-23	TRUE	TRUE
980995_981738_gene	gene	980995..981738	+	247	52628251	-	lpg0905	COG1028IQR	3-oxoacyl-(acyl carrier protein) reductase	293	420	1053	521	376.931	360.235	296.25	151.065	-0.519489	1.01515	0.065365	0.97165	0.55343	6.82743e-39	0.230747	1.24537e-39	FALSE	TRUE
2004190_2005470_gene	gene	2004190..2005470	+	426	52629135	-	lpg1797	-	hypothetical protein	61	96	467	231	78.4737	82.3393	131.386	66.9788	-0.654225	1.01553	-0.0693715	0.972029	0.824158	3.99187e-18	0.309581	5.02573e-19	FALSE	TRUE
809930_810379_gene	gene	809930..810379	+	149	52628088	omp	lpg0740	COG4520M	17kDa common antigen	326	385	835	413	419.384	330.215	234.918	119.75	-0.239986	1.01563	0.344867	0.972134	0.00147476	1.17779e-30	0.00137805	1.89192e-31	FALSE	TRUE
1464351_1466816_gene	gene	1464351..1466816	-	821	52628670	legT	lpg1328	-	thaumatin domain-containing protein	127	278	178	88	163.38	238.441	50.0784	25.5157	-1.13026	1.0163	-0.545403	0.972801	0.000298969	6.01998e-08	0.000311693	5.80848e-09	FALSE	TRUE
917120_917689_gene	gene	917120..917689	-	189	52628185	-	lpg0838	-	hypothetical protein	41	36	328	162	52.7447	30.8772	92.2793	46.9722	0.187627	1.0177	0.772481	0.974202	0.0203412	7.8304e-14	0.0148255	8.9642e-15	FALSE	TRUE
732160_732732_gene	gene	732160..732732	+	190	52628029	-	lpg0681	COG0845M	lipoprotein, putative	9	14	142	70	11.5781	12.0078	39.9502	20.2966	-0.63743	1.02046	-0.0525763	0.976964	0.993067	1.70646e-06	0.350073	1.5669e-07	FALSE	TRUE
197956_198681_gene	gene	197956..198681	-	241	52627534	-	lpg0168	COG3009S	hypothetical protein	10	12	69	34	12.8645	10.2924	19.4124	9.85836	-0.263034	1.02106	0.321819	0.977561	0.572622	0.00108414	0.236412	8.94792e-05	FALSE	TRUE
3053201_3054682_gene	gene	3053201..3054682	-	493	52630017	-	lpg2700	COG0062S,COG0063G	sugar kinase	438	644	1506	742	563.467	552.36	423.697	215.144	-0.55613	1.02123	0.0287238	0.97773	0.727282	2.85502e-54	0.281829	6.3752e-55	FALSE	TRUE
1914091_1915728_gene	gene	1914091..1915728	-	545	52629057	legAS4	lpg1718	COG0666R,COG2940R	eukaryotic huntingtin interacting protein B	24	24	134	66	30.8749	20.5848	37.6995	19.1368	0	1.0217	0.584854	0.978195	0.165941	3.38334e-06	0.0910023	3.08158e-07	FALSE	TRUE
2512062_2513843_gene	gene	2512062..2513843	+	593	52629548	-	lpg2224	COG5184DZ	UVB-resistance protein UVR8	35	50	189	93	45.0259	42.8851	53.1732	26.9655	-0.514573	1.02308	0.0702804	0.979583	0.810291	1.69033e-08	0.306046	1.66333e-09	FALSE	TRUE
241716_243683_gene	gene	241716..243683	+	655	52627575	-	lpg0209	-	hypothetical protein	30	51	181	89	38.5936	43.7428	50.9224	25.8057	-0.765535	1.02411	-0.180681	0.980612	0.603066	3.70367e-08	0.246089	3.60091e-09	FALSE	TRUE
733666_734784_gene	gene	733666..734784	+	372	52628031	-	lpg0683	COG0842V	transmembrane protein, ABC-type multidrug transport system	13	45	177	87	16.7239	38.5966	49.7971	25.2258	-1.79141	1.02466	-1.20656	0.981162	0.00434076	5.52655e-08	0.00370467	5.33999e-09	FALSE	TRUE
2784291_2785502_gene	gene	2784291..2785502	-	403	52629789	-	lpg2470	COG1145C	cytochrome c3 hydrogenase alpha (or beta) chain	122	288	564	277	156.947	247.018	158.675	80.3166	-1.23919	1.02581	-0.654334	0.982309	1.33519e-05	1.50071e-21	1.68947e-05	2.01817e-22	TRUE	TRUE
841736_843253_gene	gene	841736..843253	+	505	52628118	-	lpg0770	-	hypothetical protein	45	85	332	163	57.8905	72.9046	93.4047	47.2621	-0.917538	1.02631	-0.332684	0.982811	0.233	3.7699e-14	0.119391	4.35997e-15	FALSE	TRUE
318430_319848_gene	gene	318430..319848	+	472	52627636	-	lpg0270	COG1488H	nicotinate phosphoribosyltransferase	151	308	1031	506	194.255	264.172	290.061	146.716	-1.02838	1.02684	-0.443528	0.983335	0.00150003	7.90317e-39	0.00139547	1.43901e-39	FALSE	TRUE
260923_262029_gene	gene	260923..262029	+	368	52627593	-	lpg0227	-	hypothetical protein	58	41	583	286	74.6144	35.1658	164.021	82.9262	0.500429	1.02748	1.08528	0.98398	0.000275703	3.1239e-22	0.000291473	4.27462e-23	FALSE	TRUE
1944499_1944945_gene	gene	1944499..1944945	+	148	52629080	-	lpg1742	-	hypothetical protein	670	214	6265	3073	861.925	183.548	1762.59	891.021	1.64655	1.02767	2.2314	0.984166	3.15263e-100	2.50191e-166	8.30739e-99	1.43209e-166	TRUE	TRUE
759971_762277_gene	gene	759971..762277	-	768	52628045	sul1	lpg0697	COG0288P,COG0659P	sulfate transporter	232	212	883	433	298.458	181.833	248.423	125.549	0.130061	1.02805	0.714914	0.984546	6.28897e-08	3.87798e-33	9.90844e-08	6.46439e-34	TRUE	TRUE
3361982_3362950_gene	gene	3361982..3362950	+	322	52630277	-	lpg2972	COG0009J	SUA5/yciO/yrdC family:Sua5/YciO/YrdC/YwlC protein family	35	68	153	75	45.0259	58.3237	43.0449	21.7464	-0.95818	1.02857	-0.373326	0.985069	0.225056	5.12047e-07	0.115884	4.79929e-08	FALSE	TRUE
2456333_2457385_gene	gene	2456333..2457385	+	350	52629507	-	lpg2183	-	regulatory protein, SyrP-like	11	24	198	97	14.151	20.5848	55.7052	28.1253	-1.12553	1.02944	-0.540677	0.985943	0.356879	5.69723e-09	0.167034	5.68887e-10	FALSE	TRUE
2588112_2589086_gene	gene	2588112..2589086	-	324	52629610	-	lpg2286	COG1741R	pirin	11	20	162	79	14.151	17.154	45.577	22.9062	-0.862496	1.03607	-0.277643	0.992569	0.685715	1.85783e-07	0.272329	1.76904e-08	FALSE	TRUE
707667_709409_gene	gene	707667..709409	+	580	52628007	-	lpg0659	COG1131V	ABC transporter ElsE	180	450	1322	644	231.562	385.966	371.931	186.729	-1.32193	1.03759	-0.737074	0.994089	7.78758e-10	3.68957e-50	1.47898e-09	7.80152e-51	TRUE	TRUE
1327011_1328306_gene	gene	1327011..1328306	-	431	52628543	-	lpg1199	COG0141E	histidinol dehydrogenase	81	126	226	110	104.203	108.07	63.5827	31.8947	-0.63743	1.03882	-0.0525763	0.995319	0.865293	2.57169e-10	0.32069	2.66074e-11	FALSE	TRUE
2084215_2084859_gene	gene	2084215..2084859	-	214	52629197	clpP	lpg1861	COG0740OU	ATP-dependent Clp protease, proteolytic subunit ClpP	521	534	1797	874	670.243	458.013	505.567	253.418	-0.0355564	1.03989	0.549297	0.996385	7.88956e-10	1.02633e-64	1.49296e-09	2.5907e-65	TRUE	TRUE
2049785_2050693_gene	gene	2049785..2050693	+	302	52629168	mvaB	lpg1830	COG0119E	hydroxymethylglutaryl-CoA lyase	88	167	621	302	113.208	143.236	174.712	87.5654	-0.924273	1.04004	-0.339419	0.996544	0.0888507	6.08394e-24	0.0536375	8.65125e-25	FALSE	TRUE
540905_542449_gene	gene	540905..542449	-	514	52627857	pgm	lpg0501	COG0696G	phosphoglycerate mutase, 2,3-bisphosphoglycerate independent	336	578	615	299	432.249	495.751	173.024	86.6955	-0.782608	1.04044	-0.197755	0.996941	0.043504	9.32165e-24	0.0290585	1.31998e-24	FALSE	TRUE
1666420_1666809_gene	gene	1666420..1666809	-	129	52628846	-	lpg1505	-	hypothetical protein	33	54	138	67	42.453	46.3159	38.8248	19.4268	-0.710493	1.04244	-0.12564	0.998935	0.712797	1.60292e-06	0.278917	1.47382e-07	FALSE	TRUE
2105414_2106745_gene	gene	2105414..2106745	-	443	52629217	-	lpg1888	COG1502I	hypothetical protein	75	455	763	370	96.4841	390.254	214.662	107.282	-2.6009	1.04416	-2.01605	1.00066	7.90367e-42	3.23221e-29	5.90828e-41	5.04835e-30	TRUE	TRUE
197445_197855_gene	gene	197445..197855	-	136	52627533	-	lpg0167	COG1186J	peptide chain release factor	30	28	163	79	38.5936	24.0156	45.8583	22.9062	0.0995357	1.04495	0.684389	1.00145	0.0718866	1.373e-07	0.0450746	1.31107e-08	FALSE	TRUE
1919670_1921247_gene	gene	1919670..1921247	-	525	52629061	guaA	lpg1722	COG0518F,COG0519F	GMP synthetase	474	482	1237	598	609.78	413.412	348.017	173.391	-0.0241461	1.04863	0.560708	1.00513	2.5607e-09	5.66904e-48	4.56691e-09	1.16359e-48	TRUE	TRUE
345808_347013_gene	gene	345808..347013	-	401	52627656	-	lpg0290	-	lipoprotein	127	203	541	261	163.38	174.113	152.205	75.6774	-0.676651	1.05158	-0.0917976	1.00808	0.660979	1.17125e-21	0.264376	1.57929e-22	FALSE	TRUE
776719_777414_gene	gene	776719..777414	+	231	52628060	yjeA	lpg0712	-	endo-1,4-beta-xylanase-like	32	38	302	145	41.1666	32.5927	84.9645	42.043	-0.247928	1.0585	0.336926	1.015	0.326288	1.01039e-13	0.155197	1.15409e-14	FALSE	TRUE
2045066_2045386_gene	gene	2045066..2045386	+	106	52629164	-	lpg1826	-	hypothetical protein	23	29	100	48	29.5885	24.8733	28.1339	13.9177	-0.334419	1.05889	0.250435	1.01539	0.534736	4.60061e-05	0.225001	4.01223e-06	FALSE	TRUE
1414540_1415283_gene	gene	1414540..1415283	+	247	52628628	-	lpg1286	COG0217S	YebC	208	251	200	96	267.583	215.283	56.2679	27.8354	-0.271104	1.05889	0.31375	1.01539	0.0144621	2.03574e-09	0.0109038	2.06111e-10	FALSE	TRUE
130773_132017_gene	gene	130773..132017	-	414	52627479	yuxH	lpg0113	COG3434T	hypothetical protein	32	50	165	79	41.1666	42.8851	46.421	22.9062	-0.643856	1.06254	-0.0590026	1.01904	0.875249	7.4481e-08	0.323017	7.17621e-09	FALSE	TRUE
1821492_1822394_gene	gene	1821492..1822394	-	300	52628988	iolE	lpg1649	COG1082G	myo-inositol catabolism protein IolE	220	316	508	243	283.02	271.034	142.92	70.4582	-0.522421	1.06387	0.0624326	1.02037	0.588135	5.89248e-21	0.242247	7.83099e-22	FALSE	TRUE
3230767_3231693_gene	gene	3230767..3231693	-	308	52630161	-	lpg2854	COG0457R	hypothetical protein	38	57	348	166	48.8853	48.889	97.9061	48.132	-0.584963	1.0679	-0.000108887	1.0244	0.979773	1.25596e-15	0.347128	1.50125e-16	FALSE	TRUE
3370964_3371818_gene	gene	3370964..3371818	+	284	52630283	-	lpg2979	COG5495S	hypothetical protein	17	16	151	72	21.8697	13.7232	42.4823	20.8765	0.0874628	1.06848	0.672316	1.02498	0.189723	2.73965e-07	0.100742	2.59413e-08	FALSE	TRUE
3056816_3058030_gene	gene	3056816..3058030	-	404	52630021	petB	lpg2704	COG1290C	ubiquinol-cytochrome c reductase, cytochrome b	53	160	340	162	68.1821	137.232	95.6554	46.9722	-1.59401	1.06954	-1.00915	1.02604	4.68408e-06	2.22624e-15	6.27337e-06	2.64392e-16	TRUE	TRUE
1329862_1331394_gene	gene	1329862..1331394	+	510	52628545	cydA-2	lpg1202	COG1271C	cytochrome D ubiquinol oxidase, subunit I	2450	5863	7059	3363	3151.81	5028.7	1985.98	975.107	-1.25886	1.06972	-0.674004	1.02621	1.46301e-68	2.90083e-196	2.02902e-67	2.02561e-196	TRUE	TRUE
1921250_1922722_gene	gene	1921250..1922722	-	490	52629062	guaB	lpg1723	COG0516F,COG0517R	inosine-5'-monophosphate dehydrogenase	298	221	691	329	383.364	189.552	194.406	95.3941	0.431266	1.0706	1.01612	1.0271	3.23614e-16	1.28689e-27	9.12027e-16	1.94567e-28	TRUE	TRUE
85693_87021_gene	gene	85693..87021	+	442	52627443	pepP	lpg0077	COG0006E	Xaa-Pro aminopeptidase	394	474	1298	617	506.863	406.55	365.179	178.9	-0.266691	1.07295	0.318162	1.02945	0.00129834	4.48552e-52	0.00122405	9.73784e-53	FALSE	TRUE
2651415_2653439_gene	gene	2651415..2653439	-	674	52629668	fadH	lpg2347	COG0446R,COG1902C	2,4-dienoyl-CoA reductase FadH1	218	401	1073	510	280.447	343.938	301.877	147.875	-0.879274	1.07308	-0.29442	1.02958	0.0126979	2.27087e-43	0.00970549	4.38219e-44	FALSE	TRUE
2251018_2251884_gene	gene	2251018..2251884	-	288	52629339	-	lpg2011	COG1561S	stress-induced protein	173	206	173	82	222.557	176.686	48.6717	23.776	-0.251872	1.07708	0.332981	1.03358	0.0165889	2.37612e-08	0.0123745	2.32241e-09	FALSE	TRUE
3080710_3081960_gene	gene	3080710..3081960	+	416	52630046	-	lpg2731	COG0156H	aminotransferase class II	17	30	112	53	21.8697	25.731	31.51	15.3674	-0.819428	1.07943	-0.234574	1.03593	0.604553	1.08451e-05	0.246314	9.65706e-07	FALSE	TRUE
1693529_1694647_gene	gene	1693529..1694647	-	372	52628871	-	lpg1530	COG0372C	2-methylcitrate synthase	511	704	2336	1104	657.378	603.822	657.209	320.107	-0.462252	1.0813	0.122601	1.0378	0.131211	2.12677e-86	0.0745952	6.89253e-87	FALSE	TRUE
1741547_1742578_gene	gene	1741547..1742578	-	343	52628917	ruvB	lpg1576	COG2255L	Holliday junction DNA helicase RuvB	260	382	1394	656	334.478	327.642	392.187	190.208	-0.555061	1.08746	0.0297926	1.04396	0.789447	1.54572e-56	0.299424	3.52517e-57	FALSE	TRUE
2580649_2581734_gene	gene	2580649..2581734	+	361	52629602	hpd	lpg2278	COG3185ER	4-hydroxyphenylpyruvate dioxygenase	197	214	1336	628	253.432	183.548	375.87	182.09	-0.119415	1.08908	0.465438	1.04558	0.00059687	7.913e-55	0.000592947	1.77476e-55	FALSE	TRUE
522033_523520_gene	gene	522033..523520	+	495	52627839	legA12	lpg0483	COG0666R	ankyrin repeat-containing protein	324	451	843	396	416.811	386.823	237.169	114.821	-0.477134	1.09003	0.10772	1.04653	0.307744	1.19618e-34	0.148743	2.06688e-35	FALSE	TRUE
1407450_1407767_gene	gene	1407450..1407767	+	105	52628620	-	lpg1278	-	hypothetical protein	23	63	230	108	29.5885	54.0352	64.7081	31.3148	-1.45372	1.0906	-0.868864	1.0471	0.0106951	3.08057e-11	0.00837512	3.27908e-12	FALSE	TRUE
1901787_1902830_gene	gene	1901787..1902830	+	347	52629045	-	lpg1706	COG3138E	arginine/ornithine succinyltransferase	43	75	292	137	55.3176	64.3276	82.1511	39.7234	-0.802554	1.09179	-0.2177	1.04829	0.460384	5.7903e-14	0.201641	6.66249e-15	FALSE	TRUE
3356827_3357996_gene	gene	3356827..3357996	+	389	52630273	argD	lpg2968	COG4992E	N-acetylornithine aminotransferase ArgD	1074	1302	4448	2086	1381.65	1116.73	1251.4	604.839	-0.277735	1.09242	0.307118	1.04892	2.24424e-07	2.24742e-139	3.3987e-07	1.13039e-139	TRUE	TRUE
2865682_2866578_gene	gene	2865682..2866578	+	298	52629852	tehB	lpg2533	COG0500QR,COG3615P	tellurite resistance protein	12	17	79	37	15.4375	14.5809	22.2258	10.7282	-0.5025	1.09433	0.0823533	1.05083	0.826675	0.00020818	0.309974	1.76628e-05	FALSE	TRUE
1452399_1454774_gene	gene	1452399..1454774	-	791	52628662	-	lpg1320	COG1450NU,COG3087D	type II protein secretion LspD	122	200	472	221	156.947	171.54	132.792	64.0793	-0.713119	1.09474	-0.128265	1.05124	0.512829	1.23303e-20	0.217922	1.62275e-21	FALSE	TRUE
170703_172763_gene	gene	170703..172763	+	686	52627507	-	lpg0141	COG0339E	oligopeptidase A	532	881	2404	1125	684.394	755.635	676.34	326.196	-0.727716	1.09551	-0.142862	1.05201	0.0772686	1.98746e-90	0.0478873	6.75341e-91	FALSE	TRUE
2645922_2646899_gene	gene	2645922..2646899	-	325	52629664	sseJ	lpg2343	COG3240IR	lysophospholipase A	169	375	1270	594	217.411	321.638	357.301	172.231	-1.14987	1.09629	-0.565014	1.05279	9.44354e-06	5.20433e-53	1.21535e-05	1.14204e-53	TRUE	TRUE
2504988_2506124_gene	gene	2504988..2506124	+	378	52629543	-	lpg2219	-	hypothetical protein	13	31	137	64	16.7239	26.5887	38.5435	18.5569	-1.25376	1.09803	-0.668903	1.05453	0.172596	6.04884e-07	0.0939672	5.66159e-08	FALSE	TRUE
767884_769557_gene	gene	767884..769557	+	557	52628051	-	lpg0703	COG0488R	ABC transporter, ABC binding protein	416	526	1224	571	535.165	451.151	344.359	165.562	-0.338479	1.10004	0.246374	1.05654	0.00948981	1.49455e-51	0.00749252	3.2137e-52	FALSE	TRUE
3340034_3340984_gene	gene	3340034..3340984	+	316	52630256	-	lpg2951	COG0031E	cystathionine beta synthase	143	219	549	256	183.963	187.837	154.455	74.2276	-0.614916	1.10066	-0.0300621	1.05716	0.94073	1.29105e-23	0.33965	1.82435e-24	FALSE	TRUE
1575093_1577747_gene	gene	1575093..1577747	+	884	52628767	-	lpg1426	COG1752R	hypothetical protein	176	291	1079	503	226.416	249.591	303.565	145.846	-0.725444	1.10106	-0.14059	1.05756	0.32524	1.81208e-45	0.154768	3.58537e-46	FALSE	TRUE
3021320_3021811_gene	gene	3021320..3021811	+	163	52629991	dotD	lpg2674	-	DotD	130	198	472	220	167.239	169.825	132.792	63.7894	-0.606989	1.10128	-0.0221352	1.05778	0.99923	7.83453e-21	0.35154	1.03915e-21	FALSE	TRUE
2406709_2407614_gene	gene	2406709..2407614	+	301	52629479	-	lpg2154	-	Sid related protein-like	154	196	481	224	198.114	168.109	135.324	64.9492	-0.347923	1.10254	0.23693	1.05904	0.0924522	3.26891e-21	0.0555571	4.37004e-22	FALSE	TRUE
678519_679067_gene	gene	678519..679067	+	182	52627988	hslV	lpg0640	COG5405O	heat shock protein, HslVU, proteasome-related peptidase subunit	78	92	183	85	100.343	78.9085	51.4851	24.6459	-0.23816	1.10631	0.346694	1.06281	0.109729	3.74527e-09	0.064339	3.75453e-10	FALSE	TRUE
2515574_2517265_gene	gene	2515574..2517265	-	563	52629550	-	lpg2226	COG1960I	isovaleryl CoA dehydrogenase	81	182	504	234	104.203	156.102	141.795	67.8487	-1.16794	1.10692	-0.583091	1.06341	0.00263146	3.61548e-22	0.00235053	4.94062e-23	FALSE	TRUE
1822391_1824262_gene	gene	1822391..1824262	-	623	52628989	iolD	lpg1650	COG3962E	myo-inositol catabolism protein IolD	477	628	1109	514	613.639	538.636	312.005	149.035	-0.396775	1.10942	0.188078	1.06592	0.0300804	2.20152e-47	0.0209002	4.45569e-48	FALSE	TRUE
2577145_2577864_gene	gene	2577145..2577864	-	239	52629598	ugpQ	lpg2274	COG0584C	glycerophosphoryl diester esterase	175	463	1414	655	225.13	397.116	397.814	189.918	-1.40366	1.11022	-0.818804	1.06671	8.26939e-12	3.45871e-59	1.86243e-11	8.16276e-60	TRUE	TRUE
3090733_3091395_gene	gene	3090733..3091395	-	220	52630055	-	lpg2740	COG1636S	hypothetical protein	44	69	314	145	56.604	59.1814	88.3406	42.043	-0.649093	1.11471	-0.0642392	1.07121	0.850764	2.33786e-15	0.316418	2.77162e-16	FALSE	TRUE
2954902_2956287_gene	gene	2954902..2956287	-	461	52629935	murF	lpg2618	COG0770M	UDP-N-acetylmuramoylalanyl-D-glutamyl-2, 6-diaminopimelate-D-alanyl-D-alanyl ligase	648	1417	1861	858	833.623	1215.36	523.573	248.779	-1.12877	1.11703	-0.54392	1.07353	4.25905e-16	2.71147e-75	1.19076e-15	7.82634e-76	TRUE	TRUE
2327599_2330328_gene	gene	2327599..2330328	-	909	52629404	traG	lpg2079	-	TraG	23	29	128	59	29.5885	24.8733	36.0115	17.1071	-0.334419	1.11736	0.250435	1.07386	0.534736	1.10845e-06	0.225001	1.02568e-07	FALSE	TRUE
2905863_2906621_gene	gene	2905863..2906621	-	252	52629894	-	lpg2577	-	hypothetical protein	66	106	717	330	84.906	90.9163	201.72	95.684	-0.683526	1.11951	-0.0986727	1.07601	0.718852	9.88293e-31	0.279967	1.5913e-31	FALSE	TRUE
340355_341203_gene	gene	340355..341203	+	282	52627652	-	lpg0286	COG4221R	oxidoreductase, short chain dehydrogenase/reductase family	83	132	770	354	106.776	113.217	216.631	102.643	-0.669355	1.12111	-0.0845011	1.07761	0.742853	5.23984e-33	0.286118	8.69177e-34	FALSE	TRUE
730825_732093_gene	gene	730825..732093	+	422	52628028	-	lpg0680	COG0596R	dipeptidyl aminopeptidase/acylaminoacyl peptidase	81	263	758	348	104.203	225.575	213.255	100.903	-1.69907	1.12311	-1.11422	1.07961	8.68372e-11	1.38429e-32	1.82692e-10	2.28876e-33	TRUE	TRUE
1425272_1426126_gene	gene	1425272..1426126	-	284	52628639	folD	lpg1297	COG0190H	5,10-methylenetetrahydrofolate dehydrogenase	201	292	513	235	258.577	250.449	144.327	68.1386	-0.538773	1.1263	0.0460807	1.0828	0.677022	3.77651e-23	0.269996	5.28506e-24	FALSE	TRUE
2497935_2498858_gene	gene	2497935..2498858	-	307	52629538	-	lpg2214	COG1090R	nucleoside-diphosphate sugar epimerase	119	333	1799	824	153.088	285.615	506.13	238.92	-1.48456	1.12648	-0.899707	1.08298	4.2492e-10	2.59591e-74	8.23303e-10	7.37752e-75	TRUE	TRUE
111300_111641_gene	gene	111300..111641	+	113	52627463	-	lpg0097	COG2824P	alkylphosphonate uptake protein PhnA	20	14	140	64	25.7291	12.0078	39.3875	18.5569	0.514573	1.12928	1.09943	1.08578	0.0342171	2.36734e-07	0.0234803	2.24579e-08	FALSE	TRUE
250165_250665_gene	gene	250165..250665	-	166	52627584	purE	lpg0218	COG0041F	phosphoribosylaminoimidazole carboxylase, catalytic subunit PurE	146	171	492	224	187.822	146.667	138.419	64.9492	-0.228028	1.13516	0.356826	1.09166	0.018339	1.2441e-22	0.0135743	1.71624e-23	FALSE	TRUE
3244644_3245036_gene	gene	3244644..3245036	+	130	52630173	-	lpg2867	COG0824R	thioesterase	42	76	231	105	54.0311	65.1853	64.9894	30.4449	-0.85561	1.1375	-0.270756	1.094	0.354216	5.91892e-12	0.16623	6.42829e-13	FALSE	TRUE
1163707_1164264_gene	gene	1163707..1164264	-	185	52628411	-	lpg1066	COG1396K	hypothetical protein	14	25	110	50	18.0104	21.4425	30.9473	14.4976	-0.836501	1.1375	-0.251648	1.094	0.650688	5.45471e-06	0.261173	4.91532e-07	FALSE	TRUE
2668117_2669316_gene	gene	2668117..2669316	-	399	52629683	-	lpg2363	COG3464L	transposase (IS652)	34	53	205	93	43.7395	45.4582	57.6746	26.9655	-0.640458	1.14032	-0.055604	1.09682	0.880056	1.11476e-10	0.323847	1.16523e-11	FALSE	TRUE
1159281_1159739_gene	gene	1159281..1159739	-	152	52628406	-	lpg1061	-	hypothetical protein	20	39	161	73	25.7291	33.4504	45.2957	21.1665	-0.963474	1.14109	-0.378621	1.09759	0.338998	1.93403e-08	0.16023	1.89488e-09	FALSE	TRUE
2937032_2938336_gene	gene	2937032..2938336	+	434	52629920	-	lpg2603	-	hypothetical protein	8	16	106	48	10.2916	13.7232	29.822	13.9177	-1	1.14296	-0.415146	1.09946	0.591658	7.61733e-06	0.242844	6.82474e-07	FALSE	TRUE
3060042_3060257_gene	gene	3060042..3060257	-	71	52630025	-	lpg2708	COG3411C	ferredoxin 2Fe-2S protein	65	120	442	200	83.6196	102.924	124.352	57.9903	-0.884523	1.14405	-0.299669	1.10055	0.201569	5.14583e-21	0.105701	6.85216e-22	FALSE	TRUE
1016427_1016990_gene	gene	1016427..1016990	-	187	52628285	eda	lpg0939	COG0800G	2-dehydro-3-deoxy-phosphogluconate aldolase	55	164	299	135	70.755	140.663	84.1205	39.1435	-1.57619	1.14719	-0.991339	1.10369	4.7646e-06	2.30473e-15	6.36504e-06	2.73394e-16	TRUE	TRUE
2974841_2976205_gene	gene	2974841..2976205	-	454	52629951	-	lpg2634	COG0260E	leucine aminopeptidase	343	547	1403	633	441.254	469.163	394.719	183.539	-0.673332	1.14824	-0.0884786	1.10474	0.368739	1.91167e-62	0.171367	4.71998e-63	FALSE	TRUE
1558192_1559712_gene	gene	1558192..1559712	-	506	52628754	glpD	lpg1413	COG0578C	glycerol-3-phosphate dehydrogenase	87	184	535	241	111.922	157.817	150.517	69.8783	-1.08062	1.15051	-0.495765	1.10701	0.00945569	8.0402e-25	0.00747741	1.15625e-25	FALSE	TRUE
2185359_2186648_gene	gene	2185359..2186648	-	429	52629283	-	lpg1955	-	hypothetical permease	32	59	151	68	41.1666	50.6044	42.4823	19.7167	-0.882643	1.15094	-0.297789	1.10744	0.360488	4.59797e-08	0.168499	4.4576e-09	FALSE	TRUE
801369_802979_gene	gene	801369..802979	-	536	52628082	-	lpg0734	COG0171H,COG0388R	glutamine dependent NAD+ synthetase	50	103	460	207	64.3227	88.3432	129.416	60.02	-1.04264	1.152	-0.457791	1.1085	0.0749866	6.25063e-22	0.0467127	8.50157e-23	FALSE	TRUE
1707811_1708485_gene	gene	1707811..1708485	-	224	52628884	-	lpg1543	COG2976S	transmembrane protein	133	121	614	276	171.099	103.782	172.742	80.0267	0.136419	1.15357	0.721273	1.11007	4.50581e-05	4.76091e-28	5.29458e-05	7.26293e-29	TRUE	TRUE
1871705_1872022_gene	gene	1871705..1872022	-	105	52629020	-	lpg1681	-	hypothetical protein	9	11	216	97	11.5781	9.43471	60.7693	28.1253	-0.289507	1.15497	0.295347	1.11147	0.609933	1.83488e-11	0.24774	1.96444e-12	FALSE	TRUE
1308099_1308923_gene	gene	1308099..1308923	+	274	52628527	kdsA	lpg1182	COG2877M	2-dehydro-3-deoxyphosphonooctonate aldolase	361	422	693	311	464.41	361.95	194.968	90.175	-0.225244	1.15594	0.359609	1.11244	0.000530808	2.51254e-31	0.00053183	4.07462e-32	FALSE	TRUE
54060_54272_gene	gene	54060..54272	-	70	52627412	-	lpg0045	-	hypothetical protein	21	28	58	26	27.0156	24.0156	16.3177	7.53874	-0.415037	1.15754	0.169816	1.11404	0.682858	0.000800456	0.271297	6.63621e-05	FALSE	TRUE
2391603_2394053_gene	gene	2391603..2394053	-	816	52629471	-	lpg2146	COG0642T	response regulator TutC	24	103	212	95	30.8749	88.3432	59.644	27.5454	-2.10154	1.15806	-1.51668	1.11456	4.20468e-07	2.94819e-11	6.20706e-07	3.14475e-12	TRUE	TRUE
597907_599094_gene	gene	597907..599094	+	395	52627911	-	lpg0558	COG1398I	stearoyl-CoA-9-desaturase	481	793	2867	1284	618.785	680.157	806.6	372.298	-0.721284	1.1589	-0.13643	1.1154	0.108834	4.39429e-114	0.063943	1.82602e-114	FALSE	TRUE
2953702_2954820_gene	gene	2953702..2954820	-	372	52629934	mraY	lpg2617	COG0472M	phospho-N-acetylmuramoyl-pentapeptide transferase	295	790	1034	463	379.504	677.584	290.905	134.248	-1.42114	1.15915	-0.836284	1.11565	5.5885e-19	2.78647e-47	1.75834e-18	5.61164e-48	TRUE	TRUE
3229121_3230779_gene	gene	3229121..3230779	-	552	52630160	-	lpg2853	-	hypothetical protein, KQDN repeats	137	206	628	281	176.244	176.686	176.681	81.4764	-0.588468	1.16019	-0.00361483	1.11669	0.912851	7.18652e-29	0.332126	1.11304e-29	FALSE	TRUE
2332894_2334705_gene	gene	2332894..2334705	-	603	52629408	traN	lpg2083	-	TraN	9	18	76	34	11.5781	15.4386	21.3818	9.85836	-1	1.16046	-0.415146	1.11696	0.560095	0.000133489	0.232906	1.14067e-05	FALSE	TRUE
1176202_1177704_gene	gene	1176202..1177704	-	500	52628426	-	lpg1081	COG3344L	reverse transcriptase	15	38	159	71	19.2968	32.5927	44.733	20.5866	-1.34104	1.16314	-0.756183	1.11964	0.0761477	1.41851e-08	0.0472684	1.39923e-09	FALSE	TRUE
2067708_2068490_gene	gene	2067708..2068490	+	260	52629183	vacJ	lpg1845	COG2853M	lipoprotein VacJ-like	96	296	699	312	123.5	253.88	196.656	90.4649	-1.62449	1.16375	-1.03964	1.12025	4.95247e-11	6.51859e-32	1.05669e-10	1.06649e-32	TRUE	TRUE
732710_733651_gene	gene	732710..733651	+	313	52628030	-	lpg0682	COG1131V	ABC transporter ATP-binding protein	24	78	316	141	30.8749	66.9007	88.9033	40.8832	-1.70044	1.16423	-1.11559	1.12073	0.000497451	1.69388e-16	0.000501268	2.05984e-17	FALSE	TRUE
163368_164792_gene	gene	163368..164792	-	474	52627502	pykA	lpg0136	COG0469G	pyruvate kinase II	474	514	1847	824	609.78	440.858	519.634	238.92	-0.116881	1.16447	0.467972	1.12097	4.23867e-07	2.70735e-80	6.23976e-07	8.17441e-81	TRUE	TRUE
3076021_3076320_gene	gene	3076021..3076320	-	99	52630039	-	lpg2723	COG0640K	transcriptional regulator	27	28	287	128	34.7343	24.0156	80.7444	37.1138	-0.0524674	1.16491	0.532386	1.12141	0.17315	3.62088e-15	0.0942201	4.27523e-16	FALSE	TRUE
1413144_1414394_gene	gene	1413144..1414394	-	416	52628627	-	lpg1285	COG3508Q	homogentisate 1,2-dioxygenase	57	70	157	70	73.3279	60.0391	44.1703	20.2966	-0.296393	1.16534	0.288461	1.12184	0.254284	1.73859e-08	0.128424	1.70916e-09	FALSE	TRUE
300258_300827_gene	gene	300258..300827	+	189	52627620	-	lpg0254	COG0129EG	hypothetical protein	12	19	119	53	15.4375	16.2963	33.4794	15.3674	-0.662965	1.1669	-0.0781114	1.1234	0.951358	1.27107e-06	0.340726	1.17402e-07	FALSE	TRUE
22497_23882_gene	gene	22497..23882	+	461	52627385	-	lpg0018	COG1538MU	outer membrane efflux protein	34	84	191	85	43.7395	72.0469	53.7358	24.6459	-1.30485	1.16804	-0.720001	1.12454	0.0136091	2.84998e-10	0.0103346	2.94568e-11	FALSE	TRUE
915908_916633_gene	gene	915908..916633	-	241	52628183	-	lpg0836	COG1137R	ABC transporter, ATP binding protein	92	121	724	322	118.354	103.782	203.69	93.3644	-0.395301	1.16893	0.189552	1.12543	0.30225	3.22858e-33	0.146811	5.40406e-34	FALSE	TRUE
968328_969092_gene	gene	968328..969092	+	254	52628239	-	lpg0893	-	hypothetical protein	104	119	398	177	133.791	102.066	111.973	51.3214	-0.194378	1.16902	0.390476	1.12552	0.0361715	4.56665e-20	0.0246449	5.9522e-21	FALSE	TRUE
1562840_1563721_gene	gene	1562840..1563721	+	293	52628757	-	lpg1416	COG2820F	purine nucleoside phosphorylase II	52	108	416	185	66.8957	92.6317	117.037	53.6411	-1.05445	1.16906	-0.469594	1.12556	0.061484	9.18569e-21	0.0393	1.21441e-21	FALSE	TRUE
1649569_1650591_gene	gene	1649569..1650591	-	340	52628833	-	lpg1492	COG0510M	spectinomycin phosphotransferase	18	25	122	54	23.1562	21.4425	34.3234	15.6574	-0.473931	1.17585	0.110922	1.13235	0.786756	7.72832e-07	0.298725	7.19379e-08	FALSE	TRUE
2276012_2278084_gene	gene	2276012..2278084	+	690	52629361	recG	lpg2033	COG1200LK	ATP dependent DNA helicase RecG	55	117	531	235	70.755	100.351	149.391	68.1386	-1.08901	1.17605	-0.504151	1.13255	0.0369247	1.41848e-25	0.0250771	2.06769e-26	FALSE	TRUE
885965_886807_gene	gene	885965..886807	+	280	52628154	nadC	lpg0807	COG0157H	nicotinate-nucleotide pyrophosphorylase	289	495	752	332	371.785	424.562	211.567	96.2639	-0.776359	1.17955	-0.191505	1.13605	0.0667225	6.15266e-35	0.042188	1.06675e-35	FALSE	TRUE
1733483_1734274_gene	gene	1733483..1734274	+	263	52628908	thiG	lpg1567	COG2022H	thiamine (thiazole) biosynthesis protein ThiG	15	23	59	26	19.2968	19.7271	16.599	7.53874	-0.616671	1.1822	-0.0318177	1.1387	0.990623	0.000579559	0.349797	4.82257e-05	FALSE	TRUE
517068_517337_gene	gene	517068..517337	-	89	52627831	ptsH	lpg0475	COG1925G	sugar transport PTS system phosphocarrier HPr protein	32	34	143	63	41.1666	29.1618	40.2315	18.267	-0.0874628	1.18259	0.497391	1.13909	0.160603	5.79246e-08	0.0885355	5.59427e-09	FALSE	TRUE
506656_508464_gene	gene	506656..508464	+	602	52627822	-	lpg0466	COG1038C,COG5016C	oxaloacetate decarboxylase alpha subunit	145	255	698	307	186.536	218.714	196.375	89.0152	-0.814444	1.18499	-0.229591	1.14149	0.138422	8.26818e-33	0.0780386	1.36928e-33	FALSE	TRUE
2657485_2658048_gene	gene	2657485..2658048	-	187	52629674	yrfE	lpg2353	COG0494LR	NUDIX hydrolase	105	206	457	201	135.078	176.686	128.572	58.2803	-0.972255	1.185	-0.387401	1.1415	0.0296678	7.52777e-23	0.020668	1.04484e-23	FALSE	TRUE
207491_208723_gene	gene	207491..208723	+	410	52627544	-	lpg0178	COG0439I	hypothetical protein	38	70	382	168	48.8853	60.0391	107.472	48.7119	-0.881356	1.18511	-0.296502	1.14161	0.327295	7.66528e-20	0.155465	9.94633e-21	FALSE	TRUE
1840733_1843051_gene	gene	1840733..1843051	-	772	52629003	-	lpg1664	COG4953M	penicillin binding protein 1C, peptidoglycan biosynthesis	52	135	471	207	66.8957	115.79	132.511	60.02	-1.37638	1.1861	-0.791522	1.1426	0.000688673	2.09559e-23	0.000675237	2.94894e-24	FALSE	TRUE
3268809_3270722_gene	gene	3268809..3270722	+	637	52630194	-	lpg2888	-	hypothetical protein	18	33	132	58	23.1562	28.3041	37.1368	16.8172	-0.874469	1.18641	-0.289616	1.14291	0.494673	2.0067e-07	0.212043	1.90544e-08	FALSE	TRUE
2849475_2851814_gene	gene	2849475..2851814	+	779	52629842	-	lpg2523	-	hypothetical protein	25	44	237	104	32.1614	37.7389	66.6775	30.155	-0.815575	1.1883	-0.230722	1.1448	0.535616	4.76799e-13	0.225281	5.34987e-14	FALSE	TRUE
2854590_2855957_gene	gene	2854590..2855957	-	455	52629845	-	lpg2526	-	hypothetical protein	349	269	2417	1059	448.973	230.722	679.997	307.059	0.375621	1.19051	0.960474	1.14701	8.98862e-17	1.05514e-104	2.60281e-16	4.01507e-105	TRUE	TRUE
1094785_1096029_gene	gene	1094785..1096029	+	414	52628351	-	lpg1006	COG1538MU	cobalt/zinc/cadmium efflux RND transporter, outer membrane protein	40	122	290	127	51.4582	104.64	81.5884	36.8239	-1.60881	1.19122	-1.02396	1.14772	6.18248e-05	7.93324e-16	7.16099e-05	9.53308e-17	TRUE	TRUE
2561327_2561638_gene	gene	2561327..2561638	-	103	52629583	osmY	lpg2259	COG2823R	periplasmic, osmotically inducible protein Y-like	32	51	217	95	41.1666	43.7428	61.0507	27.5454	-0.672425	1.1917	-0.0875717	1.1482	0.806356	5.24314e-12	0.30485	5.70349e-13	FALSE	TRUE
2246958_2247449_gene	gene	2246958..2247449	-	163	52629335	-	lpg2007	COG3577R	aspartyl protease	48	54	281	123	61.7498	46.3159	79.0564	35.6641	-0.169925	1.19191	0.414929	1.14841	0.149906	2.28155e-15	0.0835549	2.70802e-16	FALSE	TRUE
1411187_1411930_gene	gene	1411187..1411930	+	247	52628625	-	lpg1283	COG0739M	lipoprotein NlpD	52	223	144	63	66.8957	191.267	40.5129	18.267	-2.10046	1.19265	-1.51561	1.14914	5.99935e-14	4.21219e-08	1.50559e-13	4.08749e-09	TRUE	TRUE
3084000_3085289_gene	gene	3084000..3085289	-	429	52630049	-	lpg2734	COG0642T	sensor protein LuxN	19	50	215	94	24.4426	42.8851	60.488	27.2555	-1.39593	1.1936	-0.811075	1.1501	0.0308705	6.65989e-12	0.021357	7.21758e-13	FALSE	TRUE
2196167_2196733_gene	gene	2196167..2196733	+	188	52629290	-	lpg1962	COG0652O	peptidyl-prolyl cis-trans isomerase (rotamase)	19	39	151	66	24.4426	33.4504	42.4823	19.1368	-1.03747	1.19401	-0.452621	1.15051	0.257389	1.85456e-08	0.129558	1.81877e-09	FALSE	TRUE
566512_567138_gene	gene	566512..567138	+	208	52627880	-	lpg0525	-	hypothetical virulence protein	61	151	648	283	78.4737	129.513	182.308	82.0563	-1.30767	1.19519	-0.722814	1.15169	0.000865431	4.0396e-31	0.000839179	6.53025e-32	FALSE	TRUE
2076229_2077035_gene	gene	2076229..2077035	+	268	52629192	fabI	lpg1854	COG0623I	enoyl reductase	288	332	1781	777	370.499	284.757	501.066	225.292	-0.205114	1.1967	0.379739	1.1532	0.000947806	1.0092e-81	0.00091234	3.09776e-82	FALSE	TRUE
3369048_3370397_gene	gene	3369048..3370397	-	449	52630281	-	lpg2977	COG3227E	zinc metalloprotease (virulence metalloprotease)	99	238	337	147	127.359	204.133	94.8114	42.6229	-1.26546	1.19693	-0.680608	1.15343	5.70772e-05	3.50001e-18	6.62565e-05	4.40922e-19	TRUE	TRUE
539776_540945_gene	gene	539776..540945	-	389	52627856	-	lpg0500	COG4942D	peptidase, M23/M37 family	54	95	365	159	69.4686	81.4816	102.689	46.1023	-0.814968	1.19887	-0.230114	1.15537	0.388139	1.81943e-19	0.178416	2.33994e-20	FALSE	TRUE
1926921_1927706_gene	gene	1926921..1927706	-	261	52629065	-	lpg1727	COG0596R	hydrolase	116	211	719	313	149.229	180.975	202.283	90.7549	-0.863118	1.19983	-0.278265	1.15633	0.113551	2.21436e-34	0.0663079	3.79713e-35	FALSE	TRUE
1737722_1738981_gene	gene	1737722..1738981	-	419	52628912	tolB	lpg1571	COG0823U	TolB colicin import protein	274	368	1108	482	352.489	315.634	311.724	139.757	-0.42553	1.20085	0.159324	1.15735	0.160189	1.22107e-53	0.0883532	2.70286e-54	FALSE	TRUE
1927703_1928620_gene	gene	1927703..1928620	-	305	52629066	-	lpg1728	-	hypothetical protein	66	109	513	223	84.906	93.4894	144.327	64.6592	-0.72379	1.20192	-0.138937	1.15841	0.588688	1.19174e-25	0.242361	1.73968e-26	FALSE	TRUE
1258828_1259334_gene	gene	1258828..1259334	-	168	52628489	-	lpg1144	-	hypothetical protein	338	418	1470	639	434.822	358.519	413.569	185.279	-0.30648	1.20193	0.278374	1.15843	0.00844261	9.47007e-70	0.00678775	2.54878e-70	FALSE	TRUE
644249_645562_gene	gene	644249..645562	+	437	52627959	-	lpg0611	COG1253R	metal ion transporter	38	89	421	183	48.8853	76.3354	118.444	53.0611	-1.22781	1.20198	-0.642952	1.15848	0.0222749	6.58775e-22	0.016081	8.94811e-23	FALSE	TRUE
3237892_3239802_gene	gene	3237892..3239802	-	636	52630168	legC8	lpg2862	-	coiled-coil containing protein	132	201	612	266	169.812	172.398	172.18	77.1271	-0.606658	1.20211	-0.021804	1.15861	0.99809	6.82623e-30	0.351257	1.07945e-30	FALSE	TRUE
2782650_2783435_gene	gene	2782650..2783435	-	261	52629787	-	lpg2468	COG1941C	sulfhydrogenase delta subunit	86	166	267	116	110.635	142.378	75.1176	33.6344	-0.948775	1.20271	-0.363921	1.15921	0.0687228	7.023e-15	0.0433487	8.2395e-16	FALSE	TRUE
2072399_2072749_gene	gene	2072399..2072749	+	116	52629188	-	lpg1850	COG0607P	rhodanese domain protein	61	85	267	116	78.4737	72.9046	75.1176	33.6344	-0.478654	1.20271	0.1062	1.15921	0.623001	7.023e-15	0.252464	8.2395e-16	FALSE	TRUE
922896_923141_gene	gene	922896..923141	+	81	52628193	yrbA	lpg0846	COG5007K	hypothetical BolA like protein	87	116	267	116	111.922	99.4934	75.1176	33.6344	-0.415037	1.20271	0.169816	1.15921	0.365285	7.023e-15	0.170288	8.2395e-16	FALSE	TRUE
3037576_3038031_gene	gene	3037576..3038031	-	151	52630004	icmV	lpg2687	-	IcmV	9	27	182	79	11.5781	23.1579	51.2038	22.9062	-1.58496	1.20401	-1.00011	1.16051	0.0860977	3.3682e-10	0.0523352	3.47246e-11	FALSE	TRUE
918227_919189_gene	gene	918227..919189	-	320	52628187	-	lpg0840	COG0517R,COG0794M	polysialic acid capsule expression protein	203	261	1500	651	261.15	223.86	422.009	188.759	-0.36257	1.20423	0.222284	1.16073	0.0787097	1.81535e-71	0.0484875	4.99839e-72	FALSE	TRUE
309672_310310_gene	gene	309672..310310	-	212	52627628	-	lpg0262	COG1573L	bacteriophage related DNA polymerase	24	39	143	62	30.8749	33.4504	40.2315	17.977	-0.70044	1.20568	-0.115586	1.16217	0.771696	3.60317e-08	0.294785	3.50655e-09	FALSE	TRUE
3388349_3390526_gene	gene	3388349..3390526	-	725	52630302	-	lpg2998	COG0659P,COG0664T	sulfate transporter	42	124	194	84	54.0311	106.355	54.5799	24.3559	-1.56188	1.2076	-0.977025	1.1641	0.000103435	6.55845e-11	0.00011623	6.89438e-12	FALSE	TRUE
2552202_2553362_gene	gene	2552202..2553362	-	386	52629574	-	lpg2250	COG1454C	alcohol dehydrogenase, iron containing	204	386	453	196	262.437	331.073	127.447	56.8305	-0.920032	1.20866	-0.335178	1.16516	0.00563799	2.11653e-23	0.00471634	2.97634e-24	FALSE	TRUE
1321346_1322101_gene	gene	1321346..1322101	+	251	52628536	-	lpg1192	COG0693R	ThiJ/PfpI family	44	95	428	185	56.604	81.4816	120.413	53.6411	-1.11042	1.21009	-0.52557	1.16659	0.0507959	1.98121e-22	0.033193	2.71649e-23	FALSE	TRUE
2014053_2016650_gene	gene	2014053..2016650	+	865	52629143	mutS	lpg1805	COG0249L	DNA mismatch repair protein MutS	181	162	895	386	232.848	138.948	251.799	111.921	0.159996	1.21329	0.744849	1.16979	6.58982e-07	1.311e-43	9.48886e-07	2.54681e-44	TRUE	TRUE
1557151_1557861_gene	gene	1557151..1557861	+	236	52628752	adk	lpg1411	COG0563F	adenylate kinase	260	422	1340	577	334.478	361.95	376.995	167.302	-0.698731	1.21559	-0.113878	1.17209	0.306567	4.82753e-66	0.148352	1.24015e-66	FALSE	TRUE
1675215_1675829_gene	gene	1675215..1675829	+	204	52628854	-	lpg1513	-	type I secretion system LssZ	14	61	216	93	18.0104	52.3198	60.7693	26.9655	-2.12338	1.21573	-1.53853	1.17223	6.08434e-05	2.94674e-12	7.05507e-05	3.23665e-13	TRUE	TRUE
1657932_1658474_gene	gene	1657932..1658474	-	180	52628840	-	lpg1499	-	hypothetical protein	23	37	100	43	29.5885	31.7349	28.1339	12.4679	-0.685891	1.21759	-0.101038	1.17409	0.804199	4.88894e-06	0.304143	4.41724e-07	FALSE	TRUE
1691139_1691954_gene	gene	1691139..1691954	+	271	52628869	-	lpg1528	COG1806S	hypothetical protein	39	93	456	196	50.1717	79.7662	128.291	56.8305	-1.25376	1.21818	-0.668903	1.17468	0.0155897	7.98818e-24	0.0116954	1.13273e-24	FALSE	TRUE
512912_513922_gene	gene	512912..513922	-	336	52627826	-	lpg0470	COG3588G	fructose bisphosphate aldolase	536	701	1861	798	689.54	601.249	523.573	231.381	-0.387181	1.22162	0.197672	1.17812	0.0148842	1.3751e-87	0.0111852	4.55828e-88	FALSE	TRUE
677109_678332_gene	gene	677109..678332	+	407	52627987	deoB	lpg0639	COG1015G	phosphopentomutase	358	337	1593	683	460.551	289.045	448.174	198.037	0.087211	1.22179	0.672065	1.17829	7.78578e-10	5.66699e-77	1.47898e-09	1.65689e-77	TRUE	TRUE
1929662_1930432_gene	gene	1929662..1930432	-	256	52629068	ugpE	lpg1730	COG0395G	sn-glycerol-3-phosphate transmembrane ABC transporter	40	113	427	183	51.4582	96.9203	120.132	53.0611	-1.49825	1.22239	-0.913397	1.17889	0.000467327	9.26973e-23	0.00047363	1.28312e-23	FALSE	TRUE
2325174_2327066_gene	gene	2325174..2327066	-	630	52629403	-	lpg2078	COG3505U	TraD	6	10	56	24	7.71873	8.57701	15.755	6.95884	-0.736966	1.22239	-0.152112	1.17889	0.962003	0.000551463	0.343503	4.59253e-05	FALSE	TRUE
2913345_2916083_gene	gene	2913345..2916083	+	912	52629901	sidF	lpg2584	-	SidF, inhibitor of growth family, member 3	146	226	961	411	187.822	193.841	270.367	119.17	-0.630354	1.2254	-0.0455008	1.1819	0.852942	9.64006e-48	0.317116	1.96477e-48	FALSE	TRUE
2231815_2232465_gene	gene	2231815..2232465	-	216	52629319	-	lpg1991	COG3714S	hypothetical protein	19	58	124	53	24.4426	49.7467	34.8861	15.3674	-1.61005	1.22628	-1.0252	1.18278	0.00464707	2.52795e-07	0.00394933	2.39591e-08	FALSE	TRUE
3049445_3051175_gene	gene	3049445..3051175	-	576	52630014	mutL	lpg2697	COG0323L	DNA mismatch repair protein MutL	109	167	539	230	140.224	143.236	151.642	66.6889	-0.61552	1.22865	-0.0306664	1.18515	0.962996	9.09762e-28	0.343503	1.37856e-28	FALSE	TRUE
2902191_2902412_gene	gene	2902191..2902412						-		3	10	75	32	3.85936	8.57701	21.1005	9.27845	-1.73697	1.22882	-1.15211	1.18532	0.314242	6.92116e-05	0.150077	6.00507e-06	FALSE	TRUE
1738987_1739985_gene	gene	1738987..1739985	-	332	52628913	tolA	lpg1572	-	TolA colicin import membrane protein	3723	5659	1123	479	4789.47	4853.73	315.944	138.887	-0.604082	1.22926	-0.0192279	1.18576	0.654253	2.12084e-56	0.262206	4.82595e-57	FALSE	TRUE
1797226_1798140_gene	gene	1797226..1798140	+	304	52628966	-	lpg1627	-	putative secreted protein	83	90	298	127	106.776	77.1931	83.8392	36.8239	-0.116814	1.23048	0.46804	1.18698	0.0309188	4.92974e-17	0.02137	6.07109e-18	FALSE	TRUE
299524_300165_gene	gene	299524..300165	+	213	52627619	-	lpg0253	COG1670J	acetyltransferase, GNAT family	44	45	298	127	56.604	38.5966	83.8392	36.8239	-0.0324215	1.23048	0.552432	1.18698	0.0746038	4.92974e-17	0.0465568	6.07109e-18	FALSE	TRUE
1732217_1733287_gene	gene	1732217..1733287	+	356	52628907	-	lpg1566	COG0665E	thiamine biosynthesis oxidoreductase ThiO	9	13	54	23	11.5781	11.1501	15.1923	6.66889	-0.530515	1.23133	0.0543389	1.18783	0.864801	0.000623919	0.32062	5.18745e-05	FALSE	TRUE
2702256_2703560_gene	gene	2702256..2703560	-	434	52629711	sdbC	lpg2391	-	SdbC	215	113	841	358	276.588	96.9203	236.606	103.803	0.928014	1.23215	1.51287	1.18865	2.83262e-21	7.57074e-42	1.00527e-20	1.43239e-42	TRUE	TRUE
2527060_2528262_gene	gene	2527060..2528262	+	400	52629559	-	lpg2235	COG3000I	sterol desaturase	18	28	87	37	23.1562	24.0156	24.4765	10.7282	-0.63743	1.23349	-0.0525763	1.18999	0.918839	1.71551e-05	0.334074	1.51431e-06	FALSE	TRUE
1527615_1529222_gene	gene	1527615..1529222	+	535	52628721	-	lpg1380	COG2986E	histidine ammonia lyase	249	372	1259	535	320.327	319.065	354.206	155.124	-0.579157	1.23467	0.00569673	1.19117	0.954346	9.67526e-64	0.341448	2.40639e-64	FALSE	TRUE
1401419_1402483_gene	gene	1401419..1402483	+	354	52628615	-	lpg1273	-	hypothetical protein	26	38	132	56	33.4478	32.5927	37.1368	16.2373	-0.547488	1.23704	0.0373658	1.19354	0.902201	7.64992e-08	0.329502	7.36717e-09	FALSE	TRUE
3286884_3288533_gene	gene	3286884..3288533	+	549	52630210	-	lpg2905	COG0661R	ubiquinone biosynthesis AarF	113	139	534	226	145.369	119.22	150.235	65.5291	-0.298762	1.24052	0.286092	1.19702	0.0930059	6.03995e-28	0.0557943	9.19344e-29	FALSE	TRUE
3363033_3363119_gene	gene	3363033..3363119						-		8	9	52	22	10.2916	7.71931	14.6297	6.37894	-0.169925	1.24101	0.414929	1.19751	0.513158	0.000712583	0.217922	5.91978e-05	FALSE	TRUE
1745137_1745685_gene	gene	1745137..1745685	-	182	52628921	-	lpg1580	COG3038C	cytochrome b-561 transmembrane protein	80	166	663	280	102.916	142.378	186.528	81.1865	-1.05311	1.24358	-0.468258	1.20008	0.019758	7.96059e-34	0.0144321	1.35251e-34	FALSE	TRUE
3022673_3023836_gene	gene	3022673..3023836	+	387	52629993	dotB	lpg2676	COG2805NU	DotB	427	666	2360	996	549.316	571.229	663.961	288.792	-0.641286	1.24457	-0.0564325	1.20107	0.545644	1.32772e-110	0.227776	5.34244e-111	FALSE	TRUE
988336_989997_gene	gene	988336..989997	+	553	52628262	pbpB	lpg0916	COG0768M	penicillin binding protein 3	229	269	1041	439	294.598	230.722	292.874	127.289	-0.232259	1.24568	0.352595	1.20218	0.00469322	2.90296e-53	0.00397971	6.39094e-54	FALSE	TRUE
2307879_2308379_gene	gene	2307879..2308379	+	166	52629391	-	lpg2066	COG1670J	acetyltransferase, GNAT family	9	29	102	43	11.5781	24.8733	28.6966	12.4679	-1.68806	1.24616	-1.1032	1.20266	0.0519316	2.56207e-06	0.0338511	2.34195e-07	FALSE	TRUE
2294267_2295565_gene	gene	2294267..2295565	+	432	52629380	-	lpg2052	COG1257I	hydroxymethylglutaryl CoA reductase	220	294	1028	433	283.02	252.164	289.217	125.549	-0.418313	1.2474	0.166541	1.2039	0.170171	1.13932e-52	0.0928388	2.49204e-53	FALSE	TRUE
1791042_1791815_gene	gene	1791042..1791815	-	257	52628961	-	lpg1622	-	hypothetical protein	15	47	114	48	19.2968	40.312	32.0727	13.9177	-1.6477	1.24793	-1.06284	1.20443	0.00825409	5.96806e-07	0.00665649	5.58856e-08	FALSE	TRUE
1938110_1939543_gene	gene	1938110..1939543	+	477	52629075	gatB	lpg1737	COG0064J	glutamyl/tRNA (Gln) amidotransferase, B subunit	48	53	240	101	61.7498	45.4582	67.5215	29.2851	-0.142958	1.24868	0.441896	1.20518	0.127506	3.86539e-14	0.0729259	4.46787e-15	FALSE	TRUE
808784_809857_gene	gene	808784..809857	+	357	52628087	-	lpg0739	COG0787M	alanine racemase	575	922	2163	910	739.712	790.801	608.537	263.856	-0.681205	1.2491	-0.0963512	1.20559	0.227648	2.50495e-103	0.117161	9.42608e-104	FALSE	TRUE
3356177_3356767_gene	gene	3356177..3356767	+	196	52630272	sodB	lpg2967	COG0605P	superoxide dismutase	471	663	1562	655	605.92	568.656	439.452	189.918	-0.493282	1.25383	0.0915718	1.21033	0.276743	6.49411e-79	0.137268	1.92644e-79	FALSE	TRUE
2903101_2903835_gene	gene	2903101..2903835	-	244	52629890	-	lpg2572	-	hypothetical protein	7	12	117	49	9.00518	10.2924	32.9167	14.2076	-0.777608	1.25565	-0.192754	1.21215	0.880265	3.62348e-07	0.323847	3.42144e-08	FALSE	TRUE
1692079_1693551_gene	gene	1692079..1693551	-	490	52628870	prpD	lpg1529	COG2079R	2-methylcitrate dehydratase PrpD	678	884	2187	914	872.216	758.208	615.289	265.016	-0.382761	1.25869	0.202093	1.21519	0.00456623	1.22336e-105	0.00388766	4.71706e-106	FALSE	TRUE
1125522_1126859_gene	gene	1125522..1126859	+	445	52628372	-	lpg1027	COG1538MU	chemiosmotic efflux system C protein C	66	303	788	329	84.906	259.884	221.695	95.3941	-2.19878	1.26011	-1.61393	1.21661	1.68475e-20	1.47654e-40	5.69158e-20	2.75009e-41	TRUE	TRUE
1002679_1003743_gene	gene	1002679..1003743	+	354	52628273	pilM	lpg0927	COG4972NU	type IV pilus biogenesis protein PilM	165	586	912	380	212.265	502.613	256.582	110.182	-1.82843	1.26303	-1.24358	1.21953	2.96948e-27	2.60837e-47	1.36083e-26	5.26339e-48	TRUE	TRUE
2695048_2695974_gene	gene	2695048..2695974	-	308	52629707	pla	lpg2387	COG4571M	plasminogen activator	7	11	60	25	9.00518	9.43471	16.8804	7.24879	-0.652077	1.26303	-0.0672231	1.21953	0.978057	0.000249087	0.346754	2.1072e-05	FALSE	TRUE
2862296_2863339_gene	gene	2862296..2863339	+	347	52629849	aroF	lpg2530	COG0722E	3-deoxy-D-arabino-heptulosonate 7-phosphate (DAHP) synthase	15	19	84	35	19.2968	16.2963	23.6325	10.1483	-0.341037	1.26303	0.243817	1.21953	0.600277	1.67274e-05	0.245211	1.47784e-06	FALSE	TRUE
69976_71334_gene	gene	69976..71334	-	452	52627429	-	lpg0062	-	hypothetical protein	51	32	192	80	65.6092	27.4464	54.0172	23.1961	0.672425	1.26303	1.25728	1.21953	0.000118702	1.81964e-11	0.000131978	1.94915e-12	FALSE	TRUE
737789_739579_gene	gene	737789..739579	-	596	52628034	dsbD	lpg0686	COG4232OC	thiol:disulfide interchange protein DsbD	101	153	380	158	129.932	131.228	106.909	45.8124	-0.599176	1.26607	-0.0143227	1.22257	0.96816	6.51853e-22	0.344636	8.86002e-23	FALSE	TRUE
3277084_3277629_gene	gene	3277084..3277629	-	181	52630201	coxG	lpg2895	COG3175O	cytochrome c oxidase, assembly transmembrane protein CoxG	116	152	825	343	149.229	130.371	232.105	99.4534	-0.389947	1.26619	0.194907	1.22269	0.220065	8.51379e-43	0.113815	1.62442e-43	FALSE	TRUE
680594_682168_gene	gene	680594..682168	+	524	52627990	-	lpg0642	-	hypothetical protein	54	62	498	207	69.4686	53.1775	140.107	60.02	-0.199309	1.26651	0.385545	1.22301	0.151048	3.24333e-27	0.0840595	4.86741e-28	FALSE	TRUE
3214236_3214754_gene	gene	3214236..3214754	+	172	52630147	-	lpg2840	COG1225O	peroxiredoxin, AhpC/TSA family protein	207	171	958	398	266.296	146.667	269.523	115.401	0.275634	1.26726	0.860488	1.22376	1.95611e-09	4.24943e-50	3.57951e-09	8.96666e-51	TRUE	TRUE
435144_436007_gene	gene	435144..436007	+	287	52627749	-	lpg0393	-	hypothetical protein	7	11	99	41	9.00518	9.43471	27.8526	11.888	-0.652077	1.2718	-0.0672231	1.2283	0.978057	2.50421e-06	0.346754	2.29009e-07	FALSE	TRUE
1048112_1049089_gene	gene	1048112..1049089	+	325	52628306	-	lpg0960	COG0601EP	peptide ABC transporter, permease protein	12	47	174	72	15.4375	40.312	48.9531	20.8765	-1.96963	1.27302	-1.38477	1.22952	0.00119367	1.56046e-10	0.0011345	1.62442e-11	FALSE	TRUE
116250_117032_gene	gene	116250..117032	+	260	52627467	-	lpg0101	COG1301C,COG3637M	hypothetical protein	95	226	574	237	122.213	193.841	161.489	68.7185	-1.25032	1.27616	-0.66547	1.23266	0.000129619	4.2942e-31	0.000143209	6.9363e-32	FALSE	TRUE
138448_140187_gene	gene	138448..140187	+	579	52627487	-	lpg0121	COG4986P	ABC transporter, permease protein	64	118	388	160	82.3331	101.209	109.16	46.3923	-0.882643	1.27798	-0.297789	1.23448	0.208648	1.26025e-22	0.108926	1.73734e-23	FALSE	TRUE
675829_677112_gene	gene	675829..677112	+	427	52627986	-	lpg0638	COG0477GEPR	major facilitator family transporter	268	325	1416	583	344.77	278.753	398.377	169.042	-0.278207	1.28025	0.306647	1.23675	0.00871357	3.53569e-75	0.00697368	1.01909e-75	FALSE	TRUE
3174016_3175284_gene	gene	3174016..3175284	-	422	52630121	-	lpg2814	COG2234R	aminopeptidase	780	789	2947	1212	1003.43	676.726	829.107	351.421	-0.0165512	1.28186	0.568302	1.23836	2.98377e-15	1.65283e-138	8.0229e-15	8.23177e-139	TRUE	TRUE
1675884_1676615_gene	gene	1675884..1676615	+	243	52628855	-	lpg1514	COG3034S	lipoprotein	43	83	258	106	55.3176	71.1892	72.5856	30.7349	-0.948775	1.28331	-0.363921	1.23981	0.196974	8.45312e-16	0.103653	1.01458e-16	FALSE	TRUE
628114_630315_gene	gene	628114..630315	+	733	52627945	aas	lpg0597	COG0204I,COG0318IQ	2-acylglycerophosphoethanolamine acyltransferase	64	124	546	224	82.3331	106.355	153.611	64.9492	-0.954196	1.2854	-0.369343	1.2419	0.109752	3.85713e-30	0.064339	6.13762e-31	FALSE	TRUE
1526021_1527688_gene	gene	1526021..1527688	+	555	52628720	-	lpg1379	COG2987E	urocanate hydratase	412	587	1951	800	530.019	503.471	548.893	231.961	-0.510716	1.28614	0.0741374	1.24264	0.416298	3.81093e-99	0.187277	1.37546e-99	FALSE	TRUE
3239928_3240707_gene	gene	3239928..3240707	-	259	52630169	-	lpg2863	COG1028IQR	pteridine reductase 1	630	1051	1079	442	810.467	901.444	303.565	128.159	-0.738339	1.28758	-0.153485	1.24408	0.038154	3.44158e-58	0.0258122	8.01989e-59	FALSE	TRUE
944196_945254_gene	gene	944196..945254	+	352	52628217	-	lpg0870	COG1024I	3-hydroxyisobutyryl Coenzyme A hydrolase	289	534	1736	711	371.785	458.013	488.405	206.156	-0.88577	1.28785	-0.300917	1.24435	0.00344952	3.03094e-90	0.00300487	1.0282e-90	FALSE	TRUE
485397_485681_gene	gene	485397..485681	+	94	52627804	icmM	lpg0448	-	IcmM (DotJ)	124	437	1256	514	159.52	374.815	353.362	149.035	-1.81729	1.289	-1.23244	1.2455	9.51079e-21	4.62094e-68	3.26535e-20	1.21787e-68	TRUE	TRUE
1405541_1407367_gene	gene	1405541..1407367	+	608	52628619	abcT3	lpg1277	COG1132V	ABC transporter ATP binding protein	104	187	808	330	133.791	160.39	227.322	95.684	-0.846455	1.29189	-0.261601	1.24839	0.167361	3.38677e-43	0.0916856	6.517e-44	FALSE	TRUE
2630172_2631524_gene	gene	2630172..2631524	-	450	52629647	radA	lpg2326	COG1066O	DNA repair protein RadA	207	380	1020	416	266.296	325.927	286.966	120.62	-0.876369	1.29391	-0.291515	1.25041	0.0162111	2.91794e-55	0.0121098	6.5808e-56	FALSE	TRUE
2027092_2030322_gene	gene	2027092..2030322	+	1076	52629150	-	lpg1812	COG1074L	ATP-dependent DNA helicase (UvrD/Rep helicase)	136	194	1082	441	174.958	166.394	304.409	127.869	-0.51245	1.29485	0.0724036	1.25135	0.553005	7.2915e-59	0.230662	1.71486e-59	FALSE	TRUE
319832_320473_gene	gene	319832..320473	+	213	52627637	pncA	lpg0271	COG1335Q	bifunctional pyrazinamidase/nicotinamidase	19	51	216	88	24.4426	43.7428	60.7693	25.5157	-1.4245	1.29546	-0.839644	1.25196	0.0247098	2.1892e-13	0.0175386	2.4755e-14	FALSE	TRUE
2577869_2578576_gene	gene	2577869..2578576	-	235	52629599	-	lpg2275	-	hypothetical protein	161	335	1296	526	207.119	287.33	364.616	152.515	-1.0571	1.30093	-0.472247	1.25743	0.000410287	2.86073e-71	0.00041783	7.86609e-72	FALSE	TRUE
1866453_1868795_gene	gene	1866453..1868795	-	780	52629017	purL2	lpg1678	COG0046F	phosphoribosylformylglycinamidine synthase II	907	1430	1976	801	1166.81	1226.51	555.927	232.251	-0.656841	1.30271	-0.0719871	1.25921	0.280757	2.53432e-102	0.138812	9.39738e-103	FALSE	TRUE
61823_62557_gene	gene	61823..62557	-	244	52627421	-	lpg0054	-	hypothetical protein	8	27	2414	975	10.2916	23.1579	679.153	282.703	-1.75489	1.30795	-1.17003	1.26445	0.0522141	2.17265e-122	0.0339932	9.72434e-123	FALSE	TRUE
1778154_1779101_gene	gene	1778154..1779101	-	315	52628950	-	lpg1611	COG0789K	transcriptional regulator, MerR family, mercury resistance	26	26	161	65	33.4478	22.3002	45.2957	18.8469	0	1.30855	0.584854	1.26505	0.147535	3.83195e-10	0.0824088	3.94857e-11	FALSE	TRUE
214503_215387_gene	gene	214503..215387	-	294	52627550	-	lpg0184	COG1879G	ABC sugar transporter, periplasmic sugar binding protein	20	19	57	23	25.7291	16.2963	16.0363	6.66889	0.0740006	1.30933	0.658854	1.26583	0.161272	0.000224537	0.0888114	1.90267e-05	FALSE	TRUE
2345033_2345737_gene	gene	2345033..2345737	+	234	52629421	-	lpg2096	COG1396K	hypothetical prophage repressor CI-like	51	76	285	115	65.6092	65.1853	80.1817	33.3444	-0.575502	1.30933	0.00935144	1.26583	0.932046	7.09093e-18	0.337247	8.88886e-19	FALSE	TRUE
766813_767841_gene	gene	766813..767841	+	342	52628050	tdh	lpg0702	COG1063ER	threonine(-3-)dehydrogenase	368	420	1216	490	473.415	360.235	342.109	142.076	-0.190684	1.31129	0.39417	1.26779	0.00013815	1.259e-67	0.000152109	3.3053e-68	FALSE	TRUE
204907_206349_gene	gene	204907..206349	+	480	52627542	-	lpg0176	COG0654HC	FAD monooxygenase, PheA/TfdB family	29	65	281	113	37.3072	55.7506	79.0564	32.7645	-1.16439	1.31425	-0.579533	1.27075	0.071763	1.03429e-17	0.0450239	1.29096e-18	FALSE	TRUE
1740446_1741135_gene	gene	1740446..1741135	-	229	52628915	tolQ	lpg1574	COG0811U	biopolymer transport protein TolQ	86	108	431	173	110.635	92.6317	121.257	50.1616	-0.328623	1.31692	0.256231	1.27342	0.196451	8.94247e-26	0.103429	1.30728e-26	FALSE	TRUE
327062_328561_gene	gene	327062..328561	+	499	52627642	legG2	lpg0276	-	Ras GEF	31	26	192	77	39.8801	22.3002	54.0172	22.3263	0.253757	1.31818	0.83861	1.27468	0.029424	3.68896e-12	0.0205117	4.02579e-13	FALSE	TRUE
2286464_2286994_gene	gene	2286464..2286994	-	176	52629371	-	lpg2043	COG2885M	peptidoglycan associated lipoprotein	1687	1880	4186	1676	2170.25	1612.48	1177.69	485.959	-0.156273	1.32055	0.428581	1.27705	1.42492e-17	8.53281e-186	4.31582e-17	5.5573e-186	TRUE	TRUE
595977_596597_gene	gene	595977..596597	-	206	52627909	-	lpg0556	-	hypothetical protein	11	30	110	44	14.151	25.731	30.9473	12.7579	-1.44746	1.32193	-0.862605	1.27843	0.101072	2.95543e-07	0.0601197	2.79454e-08	FALSE	TRUE
587251_587850_gene	gene	587251..587850	+	199	52627902	kdtB	lpg0548	COG0669H	phosphopantetheine adenylyltransferase	36	83	145	58	46.3124	71.1892	40.7942	16.8172	-1.20511	1.32193	-0.620261	1.27843	0.0322768	2.53953e-09	0.0222212	2.56097e-10	FALSE	TRUE
898489_899574_gene	gene	898489..899574	+	361	52628166	-	lpg0819	-	ORF2 transposase	27	40	145	58	34.7343	34.3081	40.7942	16.8172	-0.567041	1.32193	0.017813	1.27843	0.942359	2.53953e-09	0.339762	2.56097e-10	FALSE	TRUE
615519_616499_gene	gene	615519..616499	-	326	52627928	add	lpg0580	COG1816F	adenosine deaminase	68	99	343	137	87.4789	84.9124	96.4994	39.7234	-0.541894	1.32403	0.0429598	1.28053	0.797671	1.72267e-21	0.302108	2.31514e-22	FALSE	TRUE
773426_774415_gene	gene	773426..774415	-	329	52628057	-	lpg0709	COG0010E	formiminoglutamase	26	44	233	93	33.4478	37.7389	65.5521	26.9655	-0.758992	1.32503	-0.174138	1.28153	0.641121	6.36929e-15	0.258416	7.48986e-16	FALSE	TRUE
1415804_1416403_gene	gene	1415804..1416403	+	199	52628630	ruvA	lpg1288	COG0632L	Holliday junction DNA helicase RuvA	111	142	362	144	142.796	121.794	101.845	41.753	-0.355331	1.32992	0.229522	1.28642	0.169662	1.12861e-22	0.092609	1.56116e-23	FALSE	TRUE
91808_92371_gene	gene	91808..92371	+	187	52627448	-	lpg0082	-	hypothetical protein	26	60	199	79	33.4478	51.4621	55.9866	22.9062	-1.20645	1.33284	-0.621597	1.28934	0.0641271	8.63945e-13	0.0406934	9.61417e-14	FALSE	TRUE
3014236_3015114_gene	gene	3014236..3015114	-	292	52629984	rpoH	lpg2667	COG0568K	RNA polymerase sigma-32 factor RpoH	640	764	3317	1315	823.331	655.284	933.203	381.286	-0.255501	1.33482	0.329353	1.29132	1.46824e-05	1.64886e-161	1.85338e-05	9.25554e-162	TRUE	TRUE
2489349_2490449_gene	gene	2489349..2490449	+	366	52629530	-	lpg2206	-	hypothetical protein	12	38	53	21	15.4375	32.5927	14.911	6.08898	-1.66297	1.3356	-1.07811	1.2921	0.0196076	0.000289112	0.014362	2.4397e-05	FALSE	TRUE
1559774_1561249_gene	gene	1559774..1561249	+	491	52628755	-	lpg1414	COG0554C	glycerol kinase	91	197	364	144	117.067	168.967	102.408	41.753	-1.11426	1.33787	-0.529404	1.29437	0.00415597	5.43957e-23	0.00356718	7.58112e-24	FALSE	TRUE
1637292_1638128_gene	gene	1637292..1638128	-	278	52628823	-	lpg1482	-	hypothetical protein	275	266	1333	527	353.775	228.149	375.025	152.805	0.0480054	1.3388	0.632859	1.2953	1.8692e-07	1.41181e-76	2.84297e-07	4.12185e-77	TRUE	TRUE
2783453_2784298_gene	gene	2783453..2784298	-	281	52629788	hydG-2	lpg2469	COG0543HC	hydrogenase/sulfur reductase gamma subunit	87	165	324	128	111.922	141.521	91.154	37.1138	-0.923379	1.33985	-0.338525	1.29635	0.0914791	8.25218e-21	0.0550351	1.09384e-21	FALSE	TRUE
2262225_2263373_gene	gene	2262225..2263373	-	382	52629350	metK	lpg2022	COG0192H	S-adenosylmethionine synthetase	845	1162	2708	1069	1087.05	996.649	761.867	309.958	-0.459587	1.34097	0.125267	1.29747	0.0444982	4.803e-140	0.02961	2.42177e-140	FALSE	TRUE
666977_668044_gene	gene	666977..668044	-	355	52627978	-	lpg0630	COG4966NU	type IV fimbrial biogenesis PilW related protein, transmembrane)	16	32	71	28	20.5833	27.4464	19.9751	8.11865	-1	1.34239	-0.415146	1.29889	0.352305	3.12732e-05	0.165481	2.74266e-06	FALSE	TRUE
203005_204084_gene	gene	203005..204084	+	359	52627540	pvcA	lpg0174	COG3207Q	pyoverdine biosynthesis protein PvcA	14	37	270	106	18.0104	31.7349	75.9617	30.7349	-1.4021	1.3489	-0.817245	1.30539	0.0640094	1.08323e-17	0.0406432	1.35121e-18	FALSE	TRUE
796792_797274_gene	gene	796792..797274	+	160	52628077	pgpA	lpg0729	COG1267I	phosphatidylglycerophosphatase A (PgpA)	53	89	400	157	68.1821	76.3354	112.536	45.5224	-0.747813	1.34924	-0.162959	1.30574	0.560153	3.20482e-25	0.232906	4.63175e-26	FALSE	TRUE
1492611_1494980_gene	gene	1492611..1494980	+	789	52628693	fadB	lpg1352	COG1024I,COG1250I	3-hydroxyacyl CoA dehydrogenase oxidoreductase protein/	1351	2074	5323	2083	1738	1778.87	1497.57	603.969	-0.618388	1.35358	-0.0335346	1.31008	0.577322	3.35483e-231	0.238259	2.8764e-231	FALSE	TRUE
1368713_1371382_gene	gene	1368713..1371382	+	889	52628584	traA	lpg1241	COG0507L	conjugal transfer protein TraA	31	39	179	70	39.8801	33.4504	50.3598	20.2966	-0.331206	1.35453	0.253648	1.31103	0.456899	9.28438e-12	0.200827	1.00191e-12	FALSE	TRUE
3134331_3136682_gene	gene	3134331..3136682	-	783	52630092	nuoG	lpg2783	COG1034C	NADH dehydrogenase I, G subunit	1840	1962	6833	2672	2367.08	1682.81	1922.39	774.751	-0.0926193	1.3546	0.492234	1.3111	1.09796e-23	4.80454e-287	4.33439e-23	5.30591e-287	TRUE	TRUE
1563781_1566396_gene	gene	1563781..1566396	+	871	52628758	gyrA	lpg1417	COG0188L	DNA gyrase, A subunit	1463	1955	5388	2105	1882.08	1676.81	1515.86	610.348	-0.418239	1.35593	0.166615	1.31243	0.000954704	1.4532e-234	0.000917305	1.26193e-234	FALSE	TRUE
784467_787232_gene	gene	784467..787232	-	921	52628067	valS	lpg0719	COG0525J	valyl tRNA synthase	378	359	1439	562	486.28	307.915	404.847	162.953	0.0744024	1.35642	0.659256	1.31292	5.87576e-10	1.20274e-83	1.12809e-09	3.75996e-84	TRUE	TRUE
1557870_1558232_gene	gene	1557870..1558232	+	120	52628753	trxA3	lpg1412	COG0526OC	thioredoxin	73	100	295	115	93.9112	85.7701	82.9951	33.3444	-0.454032	1.35908	0.130822	1.31558	0.514854	1.82808e-19	0.218466	2.34958e-20	FALSE	TRUE
2816981_2817553_gene	gene	2816981..2817553	+	190	52629818	-	lpg2499	COG1611R	lysine decarboxylase	7	25	54	21	9.00518	21.4425	15.1923	6.08898	-1.8365	1.36257	-1.25165	1.31907	0.0499211	0.000201073	0.0328044	1.70669e-05	FALSE	TRUE
2099864_2100958_gene	gene	2099864..2100958	-	364	52629210	-	lpg1881	-	hypothetical protein	38	64	378	147	48.8853	54.8929	106.346	42.6229	-0.752072	1.36257	-0.167219	1.31907	0.596094	2.1426e-24	0.244284	3.06389e-25	FALSE	TRUE
2963973_2964455_gene	gene	2963973..2964455	-	160	52629941	greA	lpg2624	COG0782K	transcription elongation factor GreA	323	421	1733	673	415.525	361.092	487.561	195.137	-0.382286	1.36459	0.202568	1.32109	0.0578095	9.39894e-99	0.0372678	3.38031e-99	FALSE	TRUE
3001753_3002868_gene	gene	3001753..3002868	+	371	52629972	-	lpg2655	COG2199T	sensory box protein, EAL domain, GGDEF domain, signal transduction protein	7	14	49	19	9.00518	12.0078	13.7856	5.50908	-1	1.36678	-0.415146	1.32328	0.628509	0.000377817	0.254305	3.16982e-05	FALSE	TRUE
1971563_1973947_gene	gene	1971563..1973947	-	794	52629104	ftsK	lpg1766	COG1674D	cell division protein FtsK	559	1106	3995	1549	719.128	948.618	1123.95	449.135	-0.984431	1.36686	-0.399578	1.32336	5.7126e-08	6.65095e-191	9.04089e-08	4.46033e-191	TRUE	TRUE
141570_142223_gene	gene	141570..142223	-	217	52627489	dsbA	lpg0123	COG0526OC	thiol:disulfide interchange protein DsbA	153	236	1104	428	196.828	202.418	310.599	124.099	-0.625255	1.36706	-0.0404016	1.32356	0.867651	2.82745e-65	0.320719	7.19977e-66	FALSE	TRUE
87011_88213_gene	gene	87011..88213	+	400	52627444	ubiH	lpg0078	COG0654HC	2-octaprenyl-6-methoxyphenol hydroxylase	302	432	1394	540	388.509	370.527	392.187	156.574	-0.516483	1.3682	0.0683709	1.3247	0.529391	1.4117e-82	0.223462	4.37286e-83	FALSE	TRUE
1049086_1050459_gene	gene	1049086..1050459	+	457	52628307	-	lpg0961	COG1173EP	peptide ABC transporter, permease protein	33	76	256	99	42.453	65.1853	72.0229	28.7052	-1.20353	1.37064	-0.61868	1.32714	0.0401564	3.3083e-17	0.0270453	4.08911e-18	FALSE	TRUE
642300_643607_gene	gene	642300..643607	-	435	52627958	-	lpg0610	COG0477GEPR	major facilitator family transporter	34	55	210	81	43.7395	47.1736	59.0813	23.4861	-0.693897	1.3744	-0.109043	1.3309	0.749126	4.76152e-14	0.28807	5.49118e-15	FALSE	TRUE
56651_57964_gene	gene	56651..57964	+	437	52627416	-	lpg0049	COG0531E	amino acid transporter, permease	48	95	293	113	61.7498	81.4816	82.4325	32.7645	-0.984893	1.37458	-0.400039	1.33108	0.132764	1.11506e-19	0.075397	1.44136e-20	FALSE	TRUE
2068599_2069561_gene	gene	2068599..2069561	-	320	52629184	gshB	lpg1846	COG0189HJ	glutathione synthetase	118	165	944	364	151.802	141.521	265.584	105.542	-0.483679	1.37485	0.101174	1.33135	0.471448	9.21515e-56	0.205084	2.0829e-56	FALSE	TRUE
44731_46254_gene	gene	44731..46254	-	507	52627405	legA10	lpg0038	COG0666R	ankyrin repeat-containing protein	40	14	166	64	51.4582	12.0078	46.7023	18.5569	1.51457	1.37504	2.09943	1.33154	8.73249e-07	3.8662e-11	1.24047e-06	4.1003e-12	TRUE	TRUE
1581071_1582867_gene	gene	1581071..1582867	-	598	52628773	-	lpg1432	COG0277C	FAD linked oxidase	90	97	200	77	115.781	83.197	56.2679	22.3263	-0.10806	1.37707	0.476794	1.33357	0.0217001	2.08618e-13	0.0157307	2.36032e-14	FALSE	TRUE
165977_167005_gene	gene	165977..167005	-	342	52627504	gap	lpg0138	COG0057G	glyceraldehyde 3-phosphate dehydrogenase	903	823	3590	1381	1161.67	705.888	1010.01	400.423	0.133834	1.37827	0.718687	1.33477	1.59382e-25	3.96432e-180	6.82897e-25	2.47103e-180	TRUE	TRUE
280320_281114_gene	gene	280320..281114	+	264	52627603	mhpC	lpg0237	COG0596R	lipolytic enzyme	50	193	806	310	64.3227	165.536	226.76	89.885	-1.9486	1.37851	-1.36375	1.33501	1.27706e-10	1.38926e-47	2.6239e-10	2.82298e-48	TRUE	TRUE
961062_961892_gene	gene	961062..961892	-	276	52628234	dapD	lpg0888	COG2171E	2,3,4,5-tetrahydropyridine-2-carboxylate N-succinyltransferase DapD	141	187	840	323	181.39	160.39	236.325	93.6544	-0.407343	1.37886	0.177511	1.33535	0.208763	1.34127e-49	0.108932	2.81268e-50	FALSE	TRUE
793190_793501_gene	gene	793190..793501	+	103	52628072	-	lpg0724	COG2823R	hypothetical periplasmic or secreted lipoprotein	173	298	789	303	222.557	255.595	221.977	87.8553	-0.78454	1.38071	-0.199687	1.33721	0.152182	9.81278e-47	0.0846013	1.9645e-47	FALSE	TRUE
2579965_2580621_gene	gene	2579965..2580621	+	218	52629601	-	lpg2277	COG4122R	O-methyltransferase, SAM-dependent	130	83	655	251	167.239	71.1892	184.277	72.7779	0.647328	1.38381	1.23218	1.34031	7.85274e-10	1.32668e-39	1.48867e-09	2.43747e-40	TRUE	TRUE
2217148_2219082_gene	gene	2217148..2219082	-	644	52629306	-	lpg1978	COG3774M	hypothetical teichoic acid biosynthesis protein)	12	17	115	44	15.4375	14.5809	32.354	12.7579	-0.5025	1.38606	0.0823533	1.34256	0.826675	5.22274e-08	0.309974	5.05125e-09	FALSE	TRUE
1636053_1637093_gene	gene	1636053..1637093	-	346	52628822	-	lpg1481	COG0060J	hypothetical protein	24	20	115	44	30.8749	17.154	32.354	12.7579	0.263034	1.38606	0.847888	1.34256	0.0562325	5.22274e-08	0.0362955	5.05125e-09	FALSE	TRUE
295084_295425_gene	gene	295084..295425	+	113	52627614	-	lpg0248	COG1393P	arsenate reductase	16	30	110	42	20.5833	25.731	30.9473	12.178	-0.906891	1.38904	-0.322037	1.34554	0.48866	9.9779e-08	0.210487	9.57733e-09	FALSE	TRUE
1594225_1594815_gene	gene	1594225..1594815	+	196	52628787	-	lpg1446	COG1386K	hypothetical protein	52	74	241	92	66.8957	63.4699	67.8028	26.6756	-0.509014	1.38933	0.07584	1.34583	0.738829	1.91891e-16	0.285473	2.33069e-17	FALSE	TRUE
164776_165966_gene	gene	164776..165966	-	396	52627503	pgk	lpg0137	COG0126G	phosphoglycerate kinase	1240	1609	3917	1495	1595.2	1380.04	1102.01	433.478	-0.375824	1.3896	0.209029	1.3461	0.000128757	6.75731e-194	0.000142508	4.62321e-194	FALSE	TRUE
938166_938897_gene	gene	938166..938897	+	243	52628211	cycH	lpg0864	COG4235O	cytochrome c type biogenesis protein CcmH	45	74	380	145	57.8905	63.4699	106.909	42.043	-0.7176	1.38995	-0.132747	1.34645	0.662692	2.9322e-25	0.264882	4.24681e-26	FALSE	TRUE
1392035_1393354_gene	gene	1392035..1393354	+	439	52628608	-	lpg1265	-	hypothetical protein	19	30	160	61	24.4426	25.731	45.0143	17.687	-0.658963	1.39119	-0.0741095	1.34769	0.865956	6.38357e-11	0.320719	6.7175e-12	FALSE	TRUE
1609892_1611085_gene	gene	1609892..1611085	+	397	52628800	yfdZ	lpg1459	COG0436E	aspartate aminotransferase	267	415	1748	666	343.483	355.946	491.781	193.108	-0.636272	1.39211	-0.051418	1.34861	0.643139	9.64175e-103	0.259032	3.60813e-103	FALSE	TRUE
88210_89373_gene	gene	88210..89373	+	387	52627445	-	lpg0079	COG0654HC	2-polyprenyl-6-methoxyphenol hydroxylase	140	179	932	355	180.104	153.529	262.208	102.933	-0.354533	1.39251	0.230321	1.34901	0.115614	4.58505e-56	0.0674003	1.03983e-56	FALSE	TRUE
1945747_1946115_gene	gene	1945747..1946115	-	122	52629082	ydiC	lpg1744	COG0316S	HesB family protein	78	100	641	244	100.343	85.7701	180.339	70.7482	-0.358454	1.39344	0.2264	1.34994	0.273642	2.88486e-39	0.135986	5.29546e-40	FALSE	TRUE
3093233_3094210_gene	gene	3093233..3094210	+	325	52630058	-	lpg2743	COG1162R	EngC GTPase	44	84	389	148	56.604	72.0469	109.441	42.9128	-0.932886	1.39417	-0.348032	1.35067	0.214548	7.09e-26	0.111454	1.04021e-26	FALSE	TRUE
3116678_3117769_gene	gene	3116678..3117769	-	363	52630077	-	lpg2767	COG2133G	L-sorbosone dehydrogenase	94	152	450	171	120.927	130.371	126.603	49.5817	-0.693339	1.39593	-0.108485	1.35243	0.641788	3.13032e-29	0.258586	4.89296e-30	FALSE	TRUE
466588_466899_gene	gene	466588..466899	+	103	52627783	-	lpg0427	COG0537FGR	diadenosine tetraphosphate (Ap4A) hydrolase, histidine triad family protein	10	31	156	59	12.8645	26.5887	43.889	17.1071	-1.63227	1.40276	-1.04741	1.35926	0.050333	8.43997e-11	0.0329313	8.84483e-12	FALSE	TRUE
2929940_2931025_gene	gene	2929940..2931025	+	361	52629914	-	lpg2597	COG0758LU	DNA processing enzyme DprA (SMF family)	137	153	521	197	176.244	131.228	146.578	57.1205	-0.159356	1.40309	0.425498	1.35959	0.00785336	3.52642e-33	0.00637232	5.8832e-34	FALSE	TRUE
1786233_1787075_gene	gene	1786233..1787075	-	280	52628957	-	lpg1618	COG2602V	beta-lactamase AmpS	32	39	82	31	41.1666	33.4504	23.0698	8.9885	-0.285402	1.40336	0.299451	1.35986	0.378542	3.7553e-06	0.174921	3.41118e-07	FALSE	TRUE
904094_905425_gene	gene	904094..905425	-	443	52628173	xseA	lpg0826	COG1570L	exonuclease VII, large subunit	36	50	188	71	46.3124	42.8851	52.8918	20.5866	-0.473931	1.40484	0.110922	1.36134	0.713075	5.81112e-13	0.278917	6.50593e-14	FALSE	TRUE
2272239_2272937_gene	gene	2272239..2272937	-	232	52629358	-	lpg2030	COG3087D	hypothetical protein	174	163	641	242	223.843	139.805	180.339	70.1683	0.0942153	1.40532	0.679069	1.36182	6.50173e-06	8.7093e-40	8.57697e-06	1.60593e-40	TRUE	TRUE
1630639_1632420_gene	gene	1630639..1632420	+	593	52628819	-	lpg1478	COG0173J	aspartyl tRNA synthetase	381	534	2278	859	490.139	458.013	640.891	249.068	-0.487049	1.40704	0.0978049	1.36354	0.311542	3.53554e-131	0.149616	1.67857e-131	FALSE	TRUE
1040246_1041508_gene	gene	1040246..1041508	-	420	52628301	-	lpg0955	COG1322S	transmembrane protein	83	118	311	117	106.776	101.209	87.4966	33.9243	-0.507604	1.41041	0.07725	1.36691	0.650933	1.43077e-21	0.261173	1.92667e-22	FALSE	TRUE
2641302_2641778_gene	gene	2641302..2641778	+	158	52629659	dksA	lpg2338	COG1734T	DnaK suppressor protein	454	680	1702	640	584.051	583.237	478.84	185.569	-0.582842	1.41109	0.00201116	1.36759	0.953919	5.89113e-103	0.341411	2.20864e-103	FALSE	TRUE
2863336_2863920_gene	gene	2863336..2863920	+	194	52629850	-	lpg2531	COG0077E	chorismate mutase/prephenate dehydratase (P-protein)	0	11	40	15	0	9.43471	11.2536	4.34927	-4.45943	1.41504	-3.87458	1.37154	0.00798298	0.00105152	0.00644772	8.68932e-05	FALSE	TRUE
2533540_2537397_gene	gene	2533540..2537397	+	1285	52629563	-	lpg2239	-	hypothetical protein	29	49	232	87	37.3072	42.0274	65.2708	25.2258	-0.756729	1.41504	-0.171875	1.37154	0.628391	3.43039e-16	0.254305	4.14917e-17	FALSE	TRUE
1338388_1339359_gene	gene	1338388..1339359	+	323	52628555	-	lpg1212	COG0454KR,COG1846K	IAA acetyltransferase/MarR transcriptional regulatory protein	11	14	64	24	14.151	12.0078	18.0057	6.95884	-0.347923	1.41504	0.23693	1.37154	0.649094	3.45196e-05	0.260832	3.02216e-06	FALSE	TRUE
1454875_1455975_gene	gene	1454875..1455975	+	366	52628663	-	lpg1321	COG0673R	oxidoreductase	36	42	216	81	46.3124	36.0235	60.7693	23.4861	-0.222392	1.41504	0.362461	1.37154	0.268617	4.64982e-15	0.134121	5.48057e-16	FALSE	TRUE
38093_39007_gene	gene	38093..39007	-	304	52627397	-	lpg0030	-	hypothetical protein	26	29	128	48	33.4478	24.8733	36.0115	13.9177	-0.157541	1.41504	0.427312	1.37154	0.273643	4.70638e-09	0.135986	4.70409e-10	FALSE	TRUE
779576_780667_gene	gene	779576..780667	-	363	52628062	-	lpg0714	COG0642T	sensor histidine kinase	5	4	40	15	6.43227	3.43081	11.2536	4.34927	0.321928	1.41504	0.906782	1.37154	0.279262	0.00105152	0.138257	8.68932e-05	FALSE	TRUE
404182_404487_gene	gene	404182..404487	-	101	52627720	-	lpg0364	-	hypothetical protein	5	31	171	64	6.43227	26.5887	48.109	18.5569	-2.63227	1.41785	-2.04741	1.37435	0.00163459	6.15385e-12	0.00151264	6.67629e-13	FALSE	TRUE
1970952_1971566_gene	gene	1970952..1971566	-	204	52629103	lolA	lpg1765	COG2834M	outer membrane lipoprotein carrier protein	151	238	984	368	194.255	204.133	276.838	106.702	-0.656413	1.41895	-0.0715594	1.37545	0.703893	4.60303e-61	0.276013	1.11749e-61	FALSE	TRUE
998716_1001100_gene	gene	998716..1001100	-	794	52628271	ponA	lpg0925	COG5009M	penicillin binding protein 1A	350	457	1350	504	450.259	391.97	379.808	146.136	-0.384839	1.42146	0.200014	1.37796	0.0517779	4.71474e-85	0.0337719	1.50399e-85	FALSE	TRUE
2811202_2811894_gene	gene	2811202..2811894	+	230	52629813	-	lpg2494	COG1878R	hypothetical protein	31	58	118	44	39.8801	49.7467	33.1981	12.7579	-0.903785	1.42321	-0.318931	1.37971	0.331705	1.79354e-08	0.157347	1.76148e-09	FALSE	TRUE
962856_964007_gene	gene	962856..964007	-	383	52628236	metC	lpg0890	COG0626E	cystathionine beta-lyase	107	153	314	117	137.651	131.228	88.3406	33.9243	-0.515921	1.42426	0.0689328	1.38076	0.616052	4.38925e-22	0.250033	5.98993e-23	FALSE	TRUE
11612_12871_gene	gene	11612..12871	-	419	52627375	-	lpg0008	-	hypothetical protein	234	346	781	291	301.03	296.765	219.726	84.3759	-0.564264	1.4243	0.0205901	1.3808	0.846686	1.67084e-48	0.315235	3.44337e-49	FALSE	TRUE
3267088_3268581_gene	gene	3267088..3268581	+	497	52630193	rfbA	lpg2887	COG0662G,COG0836M	phosphomannose isomerase GDP mannose pyrophosphorylase	282	331	1013	377	362.78	283.899	284.997	109.312	-0.231136	1.426	0.353718	1.3825	0.0021788	1.91174e-63	0.00197635	4.74901e-64	FALSE	TRUE
78867_80858_gene	gene	78867..80858	+	663	52627438	uvrB	lpg0072	COG0556L	excinuclease ABC subunit B	205	386	866	322	263.723	331.073	243.64	93.3644	-0.912977	1.42731	-0.328123	1.38381	0.00668266	6.97685e-54	0.00549002	1.5494e-54	FALSE	TRUE
1587285_1587965_gene	gene	1587285..1587965	-	226	52628779	cpxR	lpg1438	COG0745TK	transcriptional regulatory protein CpxR	47	100	792	294	60.4634	85.7701	222.821	85.2458	-1.08927	1.42968	-0.504414	1.38618	0.0542114	1.89646e-49	0.0351849	3.96464e-50	FALSE	TRUE
2964464_2967667_gene	gene	2964464..2967667	-	1067	52629942	carB	lpg2625	COG0458EF	carbamoyl phosphate synthase, large subunit	1094	1366	7040	2611	1407.38	1171.62	1980.63	757.064	-0.320345	1.43097	0.264509	1.38747	5.83042e-06	0	7.73009e-06	0	TRUE	TRUE
1683753_1684496_gene	gene	1683753..1684496	-	247	52628862	-	lpg1521	COG0500QR	generic methyl-transferase	17	64	178	66	21.8697	54.8929	50.0784	19.1368	-1.91254	1.43134	-1.32768	1.38784	0.000250418	1.46729e-12	0.000266076	1.62394e-13	FALSE	TRUE
2335389_2336384_gene	gene	2335389..2336384	-	331	52629410	traU	lpg2085	-	TraU	4	10	54	20	5.14582	8.57701	15.1923	5.79903	-1.32193	1.43296	-0.737074	1.38946	0.518274	0.000107553	0.219476	9.24486e-06	FALSE	TRUE
472268_472795_gene	gene	472268..472795	-	175	52627790	-	lpg0434	COG4278S	hypothetical protein	12	22	135	50	15.4375	18.8694	37.9808	14.4976	-0.874469	1.43296	-0.289616	1.38946	0.644638	1.13451e-09	0.259437	1.15324e-10	FALSE	TRUE
1393322_1394122_gene	gene	1393322..1394122	-	266	52628609	-	lpg1266	COG3956R	methylase	19	26	127	47	24.4426	22.3002	35.7301	13.6277	-0.452512	1.4341	0.132341	1.3906	0.750897	3.82544e-09	0.28854	3.83112e-10	FALSE	TRUE
1905680_1906420_gene	gene	1905680..1906420	+	246	52629048	-	lpg1709	COG0421E	hypothetical protein	10	34	73	27	12.8645	29.1618	20.5378	7.82869	-1.76553	1.43494	-1.18068	1.39144	0.0218201	8.60951e-06	0.015796	7.69333e-07	FALSE	TRUE
3186518_3187405_gene	gene	3186518..3187405	+	295	52630130	-	lpg2823	COG0061G	sugar kinase	131	107	617	228	168.526	91.774	173.586	66.109	0.291956	1.43624	0.87681	1.39274	2.15797e-06	8.59366e-40	2.9694e-06	1.58605e-40	TRUE	TRUE
3016310_3016996_gene	gene	3016310..3016996	-	228	52629986	ftsE	lpg2669	COG2884D	cell division ATP transporter FtsE	135	231	964	356	173.671	198.129	271.211	103.223	-0.774933	1.43716	-0.19008	1.39366	0.257374	7.10829e-61	0.129558	1.71545e-61	FALSE	TRUE
2010421_2011467_gene	gene	2010421..2011467	-	348	52629139	recA	lpg1801	COG0468L	RecA bacterial DNA recombination protein	959	1547	3959	1461	1233.71	1326.86	1113.82	423.619	-0.68987	1.43818	-0.105017	1.39468	0.0956766	5.08474e-207	0.0571688	3.74357e-207	FALSE	TRUE
2388257_2389093_gene	gene	2388257..2389093	+	278	52629466	-	lpg2141	COG1028IQR	glucose-1-dehydrogenase, (3-oxoacyl-(acyl carrier protein) reductase)	9	26	76	28	11.5781	22.3002	21.3818	8.11865	-1.53051	1.44057	-0.945661	1.39707	0.110158	5.37187e-06	0.0645054	4.84281e-07	FALSE	TRUE
1684755_1686479_gene	gene	1684755..1686479	+	574	52628863	pilB	lpg1522	COG2804NU	(type IV) pilus assembly protein PilB	110	191	508	187	141.51	163.821	142.92	54.221	-0.796069	1.44179	-0.211216	1.39829	0.266173	7.00092e-34	0.133406	1.19345e-34	FALSE	TRUE
2639259_2640347_gene	gene	2639259..2640347	+	362	52629657	prfA	lpg2336	COG0216J	peptide chain release factor 1 (RF-1)	499	499	1777	654	641.941	427.993	499.94	189.628	0	1.44208	0.584854	1.39858	2.11726e-10	3.00812e-110	4.24267e-10	1.20326e-110	TRUE	TRUE
3132777_3133277_gene	gene	3132777..3133277	-	166	52630090	nuoI	lpg2781	COG1143C	NADH dehydrogenase I, I subunit	119	158	625	230	153.088	135.517	175.837	66.6889	-0.408963	1.44222	0.175891	1.39872	0.254189	1.6295e-40	0.128424	3.0322e-41	FALSE	TRUE
1863190_1864185_gene	gene	1863190..1864185	-	331	52629014	-	lpg1675	COG0152F	phosphoribosylimidazole-succinocarboxamide synthase	145	211	1011	372	186.536	180.975	284.434	107.862	-0.54119	1.44241	0.0436635	1.39891	0.678296	2.19535e-64	0.270402	5.52786e-65	FALSE	TRUE
190331_191104_gene	gene	190331..191104	-	257	52627523	map-1	lpg0157	COG0024J	methionine aminopeptidase	25	21	68	25	32.1614	18.0117	19.1311	7.24879	0.251539	1.44361	0.836392	1.40011	0.0535955	1.5098e-05	0.034828	1.33795e-06	FALSE	TRUE
1708503_1709783_gene	gene	1708503..1709783	-	426	52628885	hisS	lpg1544	COG0124J	histidyl tRNA synthetase	317	388	1802	661	407.806	332.788	506.974	191.658	-0.291574	1.44688	0.29328	1.40338	0.00713235	2.89548e-112	0.00582315	1.17909e-112	FALSE	TRUE
118383_119243_gene	gene	118383..119243	-	286	52627469	vipF	lpg0103	COG0456R	N-terminal acetyltransferase, GNAT family	36	50	210	77	46.3124	42.8851	59.0813	22.3263	-0.473931	1.44746	0.110922	1.40396	0.713075	4.66338e-15	0.278917	5.49336e-16	FALSE	TRUE
1163106_1163744_gene	gene	1163106..1163744	-	212	52628410	-	lpg1065	-	hypothetical protein	18	24	240	88	23.1562	20.5848	67.5215	25.5157	-0.415037	1.44746	0.169816	1.40396	0.690503	2.40915e-17	0.273509	2.98502e-18	FALSE	TRUE
859099_860052_gene	gene	859099..860052	+	317	52628133	accA	lpg0785	COG0825I	acetyl CoA carboxylase, carboxyltransferase, alpha subunit	435	852	3217	1179	559.608	730.762	905.069	341.853	-0.969838	1.44815	-0.384984	1.40465	4.58661e-06	2.04305e-181	6.15065e-06	1.28928e-181	TRUE	TRUE
2841752_2843314_gene	gene	2841752..2843314	-	520	52629833	-	lpg2514	COG1538MU	outer membrane efflux protein (RND multidrug efflux)	180	418	910	333	231.562	358.519	256.019	96.5539	-1.21551	1.45034	-0.630652	1.40684	2.39245e-07	4.59534e-58	3.61277e-07	1.0684e-58	TRUE	TRUE
2591661_2592320_gene	gene	2591661..2592320	-	219	52629615	-	lpg2294	COG0546R	hydrolase (haloacid dehalogenase family)	200	321	1541	563	257.291	275.322	433.544	163.243	-0.682573	1.45266	-0.0977197	1.40916	0.465534	2.0038e-99	0.203182	7.27097e-100	FALSE	TRUE
848574_849263_gene	gene	848574..849263	-	229	52628123	-	lpg0775	COG1216R	glycosyl transferase	12	16	63	23	15.4375	13.7232	17.7244	6.66889	-0.415037	1.45372	0.169816	1.41022	0.71633	2.64524e-05	0.279124	2.32289e-06	FALSE	TRUE
2621794_2622267_gene	gene	2621794..2622267	-	157	52629641	-	lpg2320	-	hypothetical protein	19	22	159	58	24.4426	18.8694	44.733	16.8172	-0.211504	1.4549	0.37335	1.4114	0.406918	1.56465e-11	0.184316	1.67866e-12	FALSE	TRUE
2629339_2630175_gene	gene	2629339..2630175	-	278	52629646	-	lpg2325	COG5285Q	hypothetical protein	59	155	472	172	75.9008	132.944	132.792	49.8717	-1.39348	1.45638	-0.808628	1.41288	0.000191884	2.05655e-32	0.000206801	3.39199e-33	FALSE	TRUE
3105110_3105448_gene	gene	3105110..3105448	+	112	52630065	-	lpg2755	COG0718S	hypothetical protein	795	631	2117	770	1022.73	541.21	595.596	223.263	0.333315	1.45909	0.918168	1.41559	2.04862e-33	1.90754e-130	1.17994e-32	8.99336e-131	TRUE	TRUE
777414_779414_gene	gene	777414..779414	+	666	52628061	-	lpg0713	COG1297S	oligopeptide transporter	257	475	847	308	330.619	407.408	238.295	89.3051	-0.886159	1.45943	-0.301306	1.41593	0.00549497	1.88524e-54	0.00460401	4.21897e-55	FALSE	TRUE
500626_501411_gene	gene	500626..501411	-	261	52627815	icmH	lpg0459	COG3455S	IcmH (DotU)	19	34	121	44	24.4426	29.1618	34.0421	12.7579	-0.839535	1.45943	-0.254682	1.41593	0.537972	6.04419e-09	0.225323	6.02939e-10	FALSE	TRUE
860039_861340_gene	gene	860039..861340	+	433	52628134	mesJ	lpg0786	COG0037D	cell cycle protein MesJ	797	1241	1763	641	1025.3	1064.41	496.001	185.859	-0.638851	1.45964	-0.0539979	1.41614	0.457127	7.59867e-112	0.200844	3.08812e-112	FALSE	TRUE
705669_706418_gene	gene	705669..706418	-	249	52628005	-	lpg0657	COG2885M	outer membrane protein, OmpA family protein	110	306	586	213	141.51	262.457	164.865	61.7597	-1.47603	1.46005	-0.891175	1.41655	3.57626e-09	4.4099e-39	6.24323e-09	8.05842e-40	TRUE	TRUE
27595_29718_gene	gene	27595..29718	+	707	52627389	-	lpg0022	COG0116L,COG1092R	hypothetical protein	196	217	1786	648	252.145	186.121	502.472	187.889	-0.146841	1.46267	0.438012	1.41917	0.00118722	2.82739e-113	0.00112939	1.16301e-113	FALSE	TRUE
3019399_3020703_gene	gene	3019399..3020703	+	434	52629989	-	lpg2672	COG0612R	zinc protease (peptidase, M16 family)	60	44	215	78	77.1873	37.7389	60.488	22.6162	0.447459	1.46279	1.03231	1.41929	0.000383059	1.30595e-15	0.000392375	1.56009e-16	FALSE	TRUE
2288651_2289388_gene	gene	2288651..2289388	-	245	52629374	-	lpg2046	COG1127Q	ABC transporter, ATP binding protein	116	257	772	280	149.229	220.429	217.194	81.1865	-1.14764	1.46317	-0.56279	1.41967	0.000385971	5.4783e-50	0.000394209	1.15238e-50	FALSE	TRUE
1709773_1710342_gene	gene	1709773..1710342	-	189	52628886	-	lpg1545	COG1426S	DNA-binding protein, putative	112	118	546	198	144.083	101.209	153.611	57.4104	-0.0752881	1.4634	0.509565	1.4199	0.00587115	7.20168e-37	0.00488425	1.27584e-37	FALSE	TRUE
971284_971661_gene	gene	971284..971661	+	125	52628242	-	lpg0896	COG0790R	hypothetical protein	9	39	171	62	11.5781	33.4504	48.109	17.977	-2.11548	1.46366	-1.53062	1.42016	0.00255036	1.92692e-12	0.00228584	2.12453e-13	FALSE	TRUE
1159897_1160925_gene	gene	1159897..1160925	+	342	52628407	-	lpg1062	COG0790R	TPR repeat protein	53	107	254	92	68.1821	91.774	71.4602	26.6756	-1.01355	1.46512	-0.428693	1.42162	0.0880829	1.17948e-18	0.0533573	1.49701e-19	FALSE	TRUE
613387_613923_gene	gene	613387..613923	-	178	52627925	yrdA	lpg0577	COG0663R	transferase	88	115	348	126	113.208	98.6357	97.9061	36.5339	-0.386058	1.46566	0.198795	1.42216	0.295367	2.73175e-25	0.144265	3.95931e-26	FALSE	TRUE
1956770_1957390_gene	gene	1956770..1957390	-	206	52629092	-	lpg1754	-	hypothetical protein	10	9	58	21	12.8645	7.71931	16.3177	6.08898	0.152003	1.46566	0.736857	1.42216	0.267999	4.65601e-05	0.133939	4.05706e-06	FALSE	TRUE
2994537_2995355_gene	gene	2994537..2995355	-	272	223976076	phhA	lpg2647	COG3186E	phenylalanine-4-hydroxylase	144	243	805	291	185.25	208.421	226.478	84.3759	-0.754888	1.46797	-0.170034	1.42447	0.295664	2.86235e-52	0.144344	6.23401e-53	FALSE	TRUE
2483299_2484732_gene	gene	2483299..2484732	-	477	52629525	-	lpg2201	COG1690S	replication factor C subunit (activator I)	216	325	612	221	277.874	278.753	172.18	64.0793	-0.589408	1.46949	-0.00455479	1.42598	0.998033	6.24456e-41	0.351257	1.1695e-41	FALSE	TRUE
1545984_1546325_gene	gene	1545984..1546325	+	113	52628742	pilZ	lpg1401	COG3215NU	type 4 fimbrial biogenesis protein PilZ	17	43	241	87	21.8697	36.8812	67.8028	25.2258	-1.3388	1.46995	-0.753948	1.42645	0.0591018	9.07568e-18	0.038031	1.13349e-18	FALSE	TRUE
710548_711672_gene	gene	710548..711672	+	374	52628009	-	lpg0661	COG0842V	ABC transporter permease protein	6	23	86	31	7.71873	19.7271	24.1952	8.9885	-1.9386	1.47207	-1.35375	1.42857	0.0470706	8.93032e-07	0.0311058	8.29745e-08	FALSE	TRUE
1701541_1701963_gene	gene	1701541..1701963	-	140	52628877	-	lpg1536	COG1981S	transmembrane protein	8	17	86	31	10.2916	14.5809	24.1952	8.9885	-1.08746	1.47207	-0.502609	1.42857	0.495843	8.93032e-07	0.212043	8.29745e-08	FALSE	TRUE
715277_715930_gene	gene	715277..715930	-	217	52628012	rpe	lpg0664	COG0036G	D-ribulose-5-phosphate-3-epimerase	43	65	172	62	55.3176	55.7506	48.3904	17.977	-0.596103	1.47207	-0.0112494	1.42857	0.996585	1.33356e-12	0.350961	1.47674e-13	FALSE	TRUE
1736886_1737743_gene	gene	1736886..1737743	-	285	52628911	-	lpg1570	COG0443O	3'-nucleotidase/nuclease	60	73	417	150	77.1873	62.6122	117.319	43.4927	-0.282934	1.47508	0.30192	1.43158	0.221602	6.50923e-30	0.114553	1.03013e-30	FALSE	TRUE
576519_577739_gene	gene	576519..577739	+	406	52627889	sucC	lpg0534	COG0045C	succinyl CoA synthetase beta chain	1014	1120	3029	1087	1304.47	960.626	852.177	315.177	-0.143441	1.47849	0.441413	1.43499	1.51565e-12	1.5292e-179	3.55799e-12	9.50262e-180	TRUE	TRUE
1940874_1943180_gene	gene	1940874..1943180	+	768	52629077	gidA	lpg1739	COG2114T,COG4252T	adenylate/guanylate cyclase transmembrane protein	94	178	393	141	120.927	152.671	110.566	40.8832	-0.921145	1.47883	-0.336291	1.43533	0.0813451	1.59365e-28	0.0499359	2.45513e-29	FALSE	TRUE
192160_193137_gene	gene	192160..193137	+	325	52627526	-	lpg0160	-	hypothetical protein	169	324	1997	715	217.411	277.895	561.835	207.315	-0.938971	1.48182	-0.354117	1.43832	0.00820836	2.38254e-127	0.00662468	1.10786e-127	FALSE	TRUE
2498937_2500532_gene	gene	2498937..2500532	-	531	52629539	legA2	lpg2215	-	ankyrin repeat-containing protein	64	77	581	208	82.3331	66.043	163.458	60.3099	-0.266787	1.48195	0.318067	1.43845	0.184433	1.22567e-39	0.0987789	2.25392e-40	FALSE	TRUE
2907214_2907627_gene	gene	2907214..2907627	-	137	52629896	-	lpg2579	-	hypothetical protein	34	114	515	184	43.7395	97.778	144.89	53.3511	-1.74543	1.48487	-1.16057	1.44137	1.73208e-05	7.37024e-36	2.15799e-05	1.29107e-36	TRUE	TRUE
2888571_2889425_gene	gene	2888571..2889425	-	284	52629874	-	lpg2555	-	hypothetical protein	4	6	70	25	5.14582	5.14621	19.6938	7.24879	-0.584963	1.48543	-0.000108887	1.44193	0.837501	7.26278e-06	0.312404	6.5157e-07	FALSE	TRUE
2407667_2410288_gene	gene	2407667..2410288	+	873	52629480	-	lpg2155	-	hypothetical protein	161	181	1059	378	207.119	155.244	297.938	109.602	-0.168929	1.48624	0.415925	1.44274	0.0046653	1.14764e-70	0.00395922	3.13021e-71	FALSE	TRUE
452673_453314_gene	gene	452673..453314	+	213	52627769	-	lpg0413	COG1999R	hypothetical, SCO1/SenC family protein	61	57	426	152	78.4737	48.889	119.851	44.0726	0.0978473	1.48678	0.682701	1.44328	0.0112533	8.69102e-31	0.00876667	1.4005e-31	FALSE	TRUE
3038144_3038599_gene	gene	3038144..3038599	+	151	52630005	icmW	lpg2688	-	IcmW	37	120	412	147	47.5988	102.924	115.912	42.6229	-1.69744	1.48683	-1.11258	1.44333	2.08855e-05	5.78336e-30	2.57472e-05	9.16681e-31	TRUE	TRUE
2140935_2142365_gene	gene	2140935..2142365	-	476	52629247	-	lpg1918	COG2730G	hypothetical protein	61	72	477	170	78.4737	61.7545	134.199	49.2918	-0.239188	1.48845	0.345666	1.44495	0.16383	8.31192e-34	0.0899852	1.41102e-34	FALSE	TRUE
2787861_2790086_gene	gene	2787861..2790086	-	741	52629793	hypF	lpg2474	COG0068O	hydrogenase maturation protein HypF	116	250	458	163	149.229	214.425	128.853	47.2621	-1.1078	1.49048	-0.52295	1.44698	0.0011165	8.62949e-33	0.00106885	1.42795e-33	FALSE	TRUE
2232545_2233093_gene	gene	2232545..2233093	-	182	52629320	-	lpg1992	-	hypothetical protein	160	282	326	116	205.833	241.872	91.7167	33.6344	-0.817623	1.49075	-0.23277	1.44725	0.107443	1.93828e-24	0.0631966	2.77366e-25	FALSE	TRUE
2659286_2660695_gene	gene	2659286..2660695	-	469	52629676	-	lpg2355	COG0154J	amidase (enantiomer selective)	154	431	1234	439	198.114	369.669	347.173	127.289	-1.48476	1.49105	-0.899904	1.44755	7.94337e-13	2.66177e-83	1.91154e-12	8.28291e-84	TRUE	TRUE
1423168_1423932_gene	gene	1423168..1423932	-	254	52628637	-	lpg1295	COG0491R	hydroxyacylglutathione hydrolase GloB	8	19	45	16	10.2916	16.2963	12.6603	4.63923	-1.24793	1.49185	-0.663074	1.44835	0.33787	0.000272946	0.159769	2.30519e-05	FALSE	TRUE
2747147_2748094_gene	gene	2747147..2748094	+	315	52629751	-	lpg2431	COG0331I	putative malonyl-CoA acyl-carrier-protein transacylase	10	11	45	16	12.8645	9.43471	12.6603	4.63923	-0.137504	1.49185	0.44735	1.44835	0.461238	0.000272946	0.201641	2.30519e-05	FALSE	TRUE
2172886_2173869_gene	gene	2172886..2173869	-	327	52629273	-	lpg1945	COG5212T	3',5'-cyclic nucleotide phosphodiesterase	33	95	403	143	42.453	81.4816	113.38	41.4631	-1.52546	1.49476	-0.940608	1.45126	0.00094873	1.30948e-29	0.000912397	2.06589e-30	FALSE	TRUE
2186648_2187751_gene	gene	2186648..2187751	-	367	52629284	-	lpg1956	COG4948MR	chloromuconate cycloisomerase	100	297	625	221	128.645	254.737	175.837	64.0793	-1.57046	1.49981	-0.985609	1.45631	2.87519e-10	5.03291e-43	5.68527e-10	9.65717e-44	TRUE	TRUE
194761_195582_gene	gene	194761..195582	+	273	52627529	-	lpg0163	COG1073R	hydrolases of the alpha/beta superfamily	8	30	68	24	10.2916	25.731	19.1311	6.95884	-1.90689	1.5025	-1.32204	1.459	0.022414	8.08728e-06	0.0161594	7.22985e-07	FALSE	TRUE
137421_137951_gene	gene	137421..137951	-	176	52627486	-	lpg0120	-	IcmL-like	15	40	85	30	19.2968	34.3081	23.9139	8.69855	-1.41504	1.5025	-0.830184	1.459	0.0484291	6.92893e-07	0.0319035	6.46746e-08	FALSE	TRUE
2090946_2091338_gene	gene	2090946..2091338	-	130	52629202	-	lpg1870	-	transmembrane protein	132	181	295	104	169.812	155.244	82.9951	30.155	-0.455452	1.50413	0.129402	1.46063	0.351314	1.77821e-22	0.165089	2.43979e-23	FALSE	TRUE
658289_658666_gene	gene	658289..658666	+	125	52627972	-	lpg0624	-	hypothetical protein	39	33	210	74	50.1717	28.3041	59.0813	21.4564	0.241008	1.50479	0.825862	1.46129	0.0160785	7.73206e-16	0.0120193	9.29683e-17	FALSE	TRUE
1490971_1492491_gene	gene	1490971..1492491	+	506	52628692	-	lpg1351	COG1012C	piperidine-6-carboxylate dehydrogenase	2175	3012	3761	1325	2798.04	2583.4	1058.12	384.186	-0.469706	1.50512	0.115147	1.46162	0.00709469	7.92603e-216	0.00580139	6.10068e-216	FALSE	TRUE
3105451_3106050_gene	gene	3105451..3106050	+	199	52630066	recR	lpg2756	COG0353L	recombinational DNA repair protein RecR	551	701	2980	1048	708.837	601.249	838.392	303.869	-0.347362	1.50767	0.237491	1.46417	0.00327939	4.78998e-183	0.00288456	3.09978e-183	FALSE	TRUE
613930_615294_gene	gene	613930..615294	-	454	52627926	gor	lpg0578	COG1249C	glutathione reductase	91	159	734	258	117.067	136.375	206.503	74.8075	-0.805088	1.50841	-0.220235	1.46491	0.288839	5.33653e-50	0.141549	1.12372e-50	FALSE	TRUE
3279252_3280457_gene	gene	3279252..3280457	-	401	52630203	-	lpg2897	COG1622C,COG2010C	cytochrome c oxidase, subunit II	486	532	1269	446	625.217	456.297	357.02	129.318	-0.13047	1.50858	0.454384	1.46508	6.05196e-07	2.64482e-87	8.76226e-07	8.71039e-88	TRUE	TRUE
2820928_2823756_gene	gene	2820928..2823756	+	942	52629823	-	lpg2504	-	hypothetical protein	54	35	296	104	69.4686	30.0195	83.2765	30.155	0.625604	1.50901	1.21046	1.46551	0.000126264	1.19901e-22	0.000139943	1.65628e-23	FALSE	TRUE
1263574_1264077_gene	gene	1263574..1264077	+	167	52628492	-	lpg1147	COG0454KR	hypothetical protein	26	70	154	54	33.4478	60.0391	43.3263	15.6574	-1.42884	1.5119	-0.84399	1.4684	0.00897637	9.51513e-12	0.00715216	1.02572e-12	FALSE	TRUE
1872119_1872970_gene	gene	1872119..1872970	-	283	52629021	-	lpg1682	COG1028IQR	oxidoreductase, short chain dehydrogenase/reductase family	131	197	97	34	168.526	168.967	27.2899	9.85836	-0.588629	1.51245	-0.0037752	1.46895	0.909199	9.86918e-08	0.331369	9.47746e-09	FALSE	TRUE
1262032_1263513_gene	gene	1262032..1263513	+	493	52628491	-	lpg1146	COG2317E	thermostable carboxypeptidase 1	52	139	468	164	66.8957	119.22	131.667	47.5521	-1.4185	1.51281	-0.833648	1.46931	0.000307554	3.77416e-34	0.000319694	6.44466e-35	FALSE	TRUE
1371547_1372626_gene	gene	1371547..1372626	+	359	52628585	-	lpg1242	COG2801L	transposase, ISSod13	17	26	117	41	21.8697	22.3002	32.9167	11.888	-0.612977	1.51281	-0.0281233	1.46931	0.976249	4.38188e-09	0.346696	4.38406e-10	FALSE	TRUE
1531442_1531873_gene	gene	1531442..1531873	+	143	52628724	rnhA	lpg1383	COG0328L	ribonuclease HI	71	145	298	104	91.3383	124.367	83.8392	30.155	-1.03016	1.51873	-0.445308	1.47523	0.0376256	5.43811e-23	0.0254874	7.58112e-24	FALSE	TRUE
123147_123416_gene	gene	123147..123416	-	89	52627475	-	lpg0109	-	hypothetical protein	166	794	817	285	213.552	681.015	229.854	82.6362	-2.25796	1.51937	-1.6731	1.47587	3.87022e-55	8.27323e-56	4.20548e-54	1.87208e-56	TRUE	TRUE
2902489_2903049_gene	gene	2902489..2903049	-	186	52629889	-	lpg2571	-	hypothetical protein	10	8	86	30	12.8645	6.86161	24.1952	8.69855	0.321928	1.51937	0.906782	1.47587	0.190482	4.77034e-07	0.100942	4.47525e-08	FALSE	TRUE
2733597_2734676_gene	gene	2733597..2734676	+	359	52629741	-	lpg2421	COG2801L	transposase (ISSod13)	19	23	109	38	24.4426	19.7271	30.666	11.0182	-0.275634	1.52026	0.309219	1.47676	0.484469	1.35237e-08	0.209109	1.33529e-09	FALSE	TRUE
2097822_2099174_gene	gene	2097822..2099174	+	450	52629209	-	lpg1877	COG0232F	deoxyguanosinetriphosphate triphosphohydrolase	48	85	178	62	61.7498	72.9046	50.0784	17.977	-0.824428	1.52154	-0.239575	1.47804	0.391543	1.2967e-13	0.179512	1.47449e-14	FALSE	TRUE
586474_586548_gene	gene	586474..586548						-		31	54	204	71	39.8801	46.3159	57.3932	20.5866	-0.800691	1.52268	-0.215838	1.47918	0.522766	1.31482e-15	0.221022	1.56975e-16	FALSE	TRUE
3253169_3254554_gene	gene	3253169..3254554	+	461	52630181	glmU	lpg2875	COG1207M	UDP-N-acetylglucosamine pyrophosphorylase	248	273	1227	427	319.041	234.152	345.204	123.809	-0.138561	1.52283	0.446293	1.47933	0.000283085	1.73365e-85	0.000297174	5.57406e-86	FALSE	TRUE
2069558_2070853_gene	gene	2069558..2070853	-	431	52629185	-	lpg1847	-	glutamate-cysteine ligase	143	161	909	316	183.963	138.09	255.738	91.6247	-0.171046	1.52436	0.413808	1.48086	0.0078993	2.27066e-62	0.00639975	5.59953e-63	FALSE	TRUE
585347_586294_gene	gene	585347..586294	-	315	52627898	prsA	lpg0543	COG0462FE	ribose-phosphate pyrophosphokinase	302	265	1269	441	388.509	227.291	357.02	127.869	0.188556	1.52484	0.77341	1.48134	9.17325e-11	1.19404e-88	1.91503e-10	3.9972e-89	TRUE	TRUE
453681_454589_gene	gene	453681..454589	+	302	52627770	-	lpg0414	COG0189HJ	glutathione synthase, ribosomal protein S6 modification protein	123	179	613	213	158.234	153.529	172.461	61.7597	-0.541301	1.52503	0.0435523	1.48153	0.689517	2.30879e-43	0.273221	4.45112e-44	FALSE	TRUE
1632395_1635343_gene	gene	1632395..1635343	+	982	52628820	-	lpg1479	COG3264M	potassium efflux system KefA	95	165	625	217	122.213	141.521	175.837	62.9195	-0.796467	1.52616	-0.211613	1.48266	0.301651	3.62232e-44	0.146723	7.0707e-45	FALSE	TRUE
770649_771182_gene	gene	770649..771182	+	177	52628054	-	lpg0706	COG2391R	predicted transporter component	66	86	242	84	84.906	73.7623	68.0841	24.3559	-0.381871	1.52655	0.202983	1.48305	0.36597	1.04668e-18	0.170305	1.33179e-19	FALSE	TRUE
3085645_3086610_gene	gene	3085645..3086610	+	321	52630050	-	lpg2735	COG0181H	porphobilinogen deaminase	75	97	369	128	96.4841	83.197	103.814	37.1138	-0.371094	1.52748	0.213759	1.48398	0.308887	2.6122e-28	0.149073	4.00001e-29	FALSE	TRUE
1669097_1669918_gene	gene	1669097..1669918	-	273	52628849	-	lpg1508	COG0797M	rare lipoprotein A	44	65	228	79	56.604	55.7506	64.1454	22.9062	-0.562936	1.52911	0.0219174	1.48561	0.911357	1.33176e-17	0.331933	1.65413e-18	FALSE	TRUE
654_2012_gene	gene	654..2012	+	452	52627368	dnaA	lpg0001	COG0593L	chromosomal replication initiator protein DnaA	490	1314	4651	1611	630.363	1127.02	1308.51	467.112	-1.42311	1.52958	-0.838258	1.48608	4.27915e-31	6.34407e-256	2.22184e-30	6.22765e-256	TRUE	TRUE
3091938_3093212_gene	gene	3091938..3093212	-	424	52630057	-	lpg2742	COG0617J	tRNA nucleotidyltransferase	129	180	911	315	165.953	154.386	256.3	91.3348	-0.480626	1.5321	0.104228	1.4886	0.438501	5.66677e-63	0.195265	1.40426e-63	FALSE	TRUE
61096_61830_gene	gene	61096..61830	-	244	52627420	-	lpg0053	-	transferase enzyme	9	11	1830	629	11.5781	9.43471	514.851	182.38	-0.289507	1.54071	0.295347	1.49721	0.609933	1.48227e-125	0.24774	6.81446e-126	FALSE	TRUE
21596_22513_gene	gene	21596..22513	+	305	52627384	-	lpg0017	COG1289S	hypothetical protein	11	23	102	35	14.151	19.7271	28.6966	10.1483	-1.06413	1.54314	-0.479277	1.49964	0.427245	2.83327e-08	0.191547	2.76392e-09	FALSE	TRUE
1043779_1045830_gene	gene	1043779..1045830	+	683	52628304	lig	lpg0958	COG0272L	DNA ligase	250	384	1427	489	321.614	329.357	401.471	141.786	-0.619178	1.54508	-0.0343246	1.50158	0.771902	7.42855e-102	0.294785	2.74953e-102	FALSE	TRUE
414780_419069_gene	gene	414780..419069	-	1429	52627732	sdhA	lpg0376	-	SdhA, GRIP coiled-coil protein GCC185	135	119	929	318	173.671	102.066	261.364	92.2046	0.181998	1.54665	0.766851	1.50315	1.5037e-05	3.96885e-65	1.89133e-05	1.00684e-65	TRUE	TRUE
1656922_1657860_gene	gene	1656922..1657860	-	312	52628839	-	lpg1498	-	hypothetical protein	13	27	149	51	16.7239	23.1579	41.9196	14.7875	-1.05445	1.54674	-0.469594	1.50324	0.373342	1.039e-11	0.173048	1.11825e-12	FALSE	TRUE
637366_638610_gene	gene	637366..638610	+	414	52627952	-	lpg0604	COG0520E	aminotransferase	278	251	1081	370	357.634	215.283	304.128	107.282	0.147398	1.54677	0.732251	1.50327	2.39934e-09	1.65282e-76	4.30829e-09	4.81166e-77	TRUE	TRUE
1480839_1482125_gene	gene	1480839..1482125	+	428	52628683	folC	lpg1342	COG0285H	FolC bifunctional protein	184	294	1017	348	236.708	252.164	286.122	100.903	-0.67611	1.54716	-0.0912568	1.50366	0.529595	1.08008e-71	0.223462	2.97794e-72	FALSE	TRUE
1607223_1609427_gene	gene	1607223..1609427	+	734	52628798	relA	lpg1457	COG0317TK	GTP pyrophosphokinase ((p)ppGpp synthetase I) stringent stress response RelA	712	820	1883	644	915.956	703.315	529.762	186.729	-0.203747	1.5479	0.381107	1.5044	1.52376e-07	8.56866e-130	2.33442e-07	4.02116e-130	TRUE	TRUE
2880538_2881452_gene	gene	2880538..2881452	-	304	52629867	-	lpg2548	COG0697GER	transmembrane protein	16	27	79	27	20.5833	23.1579	22.2258	7.82869	-0.754888	1.54889	-0.170034	1.50539	0.740073	9.42026e-07	0.28584	8.72872e-08	FALSE	TRUE
501696_503285_gene	gene	501696..503285	-	529	52627816	purH	lpg0460	COG0138F	phosphoribosylamineimidazolecarboxamide formyltransferase	116	123	442	151	149.229	105.497	124.352	43.7827	-0.0845335	1.5495	0.50032	1.506	0.00571089	8.6614e-34	0.00476221	1.46912e-34	FALSE	TRUE
865269_866645_gene	gene	865269..866645	-	458	52628138	sda-2	lpg0790	COG1760E	L-serine dehydratase (iron, sulfur-dependent)	269	249	1875	640	346.056	213.568	527.511	185.569	0.11146	1.55075	0.696314	1.50725	1.81258e-08	1.33373e-129	2.98516e-08	6.24458e-130	TRUE	TRUE
1448796_1450778_gene	gene	1448796..1450778	+	660	52628660	-	lpg1318	-	hypothetical protein	18	36	132	45	23.1562	30.8772	37.1368	13.0478	-1	1.55254	-0.415146	1.50904	0.313677	1.77921e-10	0.150077	1.84929e-11	FALSE	TRUE
1507397_1507819_gene	gene	1507397..1507819	-	140	52628703	gspG	lpg1362	COG2165NU	type II protein secretion LspG	78	86	405	138	100.343	73.7623	113.942	40.0133	-0.140863	1.55325	0.443991	1.50975	0.0465656	1.79337e-31	0.03083	2.91765e-32	FALSE	TRUE
620555_621118_gene	gene	620555..621118	+	187	52627934	-	lpg0586	COG1678K	transcriptional regulator	12	17	47	16	15.4375	14.5809	13.223	4.63923	-0.5025	1.55459	0.0823533	1.51109	0.826675	0.000122693	0.309974	1.05063e-05	FALSE	TRUE
1455996_1458131_gene	gene	1455996..1458131	-	711	52628664	cyaA	lpg1322	COG0840NT,COG2114T	adenylate cyclase 1 protein	4	19	50	17	5.14582	16.2963	14.067	4.92918	-2.24793	1.55639	-1.66307	1.51289	0.0405124	7.17026e-05	0.0272155	6.2106e-06	FALSE	TRUE
2867493_2868449_gene	gene	2867493..2868449	+	318	52629855	-	lpg2536	COG0543HC	ferredoxin reductase	13	13	50	17	16.7239	11.1501	14.067	4.92918	0	1.55639	0.584854	1.51289	0.305167	7.17026e-05	0.147952	6.2106e-06	FALSE	TRUE
3150972_3151715_gene	gene	3150972..3151715	-	247	52630105	-	lpg2797	COG0293J	ribosomal RNA large subunit methyltransferase J	69	108	586	199	88.7654	92.6317	164.865	57.7004	-0.646363	1.55813	-0.0615094	1.51463	0.840647	4.86144e-43	0.313429	9.33696e-44	FALSE	TRUE
2644957_2645730_gene	gene	2644957..2645730	-	257	52629663	-	lpg2342	-	hypothetical protein	26	34	177	60	33.4478	29.1618	49.7971	17.3971	-0.387023	1.56071	0.19783	1.51721	0.589101	5.56586e-14	0.242361	6.40787e-15	FALSE	TRUE
2009976_2010371_gene	gene	2009976..2010371	-	131	52629138	-	lpg1800	COG2137R	regulatory protein RecX	146	210	785	266	187.822	180.117	220.851	77.1271	-0.524421	1.56127	0.0604327	1.51777	0.599424	5.76267e-56	0.245077	1.30544e-56	FALSE	TRUE
3214880_3216079_gene	gene	3214880..3216079	+	399	52630148	-	lpg2841	COG0477GEPR	major facilitator superfamily	67	65	325	110	86.1925	55.7506	91.4353	31.8947	0.0437214	1.56294	0.628575	1.51944	0.0131279	5.61668e-26	0.0100052	8.27641e-27	FALSE	TRUE
1154000_1154542_gene	gene	1154000..1154542	+	180	52628401	-	lpg1056	COG1719R	guanylate cyclase	17	47	139	47	21.8697	40.312	39.1062	13.6277	-1.46713	1.56435	-0.882272	1.52085	0.0240096	4.15385e-11	0.0171571	4.39619e-12	FALSE	TRUE
2968179_2969360_gene	gene	2968179..2969360	+	393	52629944	-	lpg2627	COG2081R	hypothetical protein	18	29	139	47	23.1562	24.8733	39.1062	13.6277	-0.688056	1.56435	-0.103202	1.52085	0.823914	4.15385e-11	0.309581	4.39619e-12	FALSE	TRUE
2578877_2579950_gene	gene	2578877..2579950	+	357	52629600	-	lpg2276	COG0334E	Glu/Leu/Phe/Val dehydrogenase	339	301	1580	534	436.108	258.168	444.516	154.834	0.171522	1.56501	0.756375	1.52151	2.56749e-11	5.48447e-114	5.61453e-11	2.26976e-114	TRUE	TRUE
1355802_1356863_gene	gene	1355802..1356863	+	353	52628571	-	lpg1228	COG4804S	hypothetical protein	22	32	228	77	28.302	27.4464	64.1454	22.3263	-0.540568	1.5661	0.0442852	1.5226	0.905356	3.4972e-18	0.330114	4.40841e-19	FALSE	TRUE
2882559_2883128_gene	gene	2882559..2883128	-	189	52629869	-	lpg2550	-	hypothetical protein	13	24	83	28	16.7239	20.5848	23.3512	8.11865	-0.884523	1.56768	-0.299669	1.52418	0.604446	4.03799e-07	0.246314	3.80225e-08	FALSE	TRUE
1202600_1203058_gene	gene	1202600..1203058	+	152	52628444	-	lpg1099	-	hypothetical protein	17	23	92	31	21.8697	19.7271	25.8832	8.9885	-0.436099	1.56937	0.148754	1.52587	0.725446	9.46948e-08	0.281531	9.10222e-09	FALSE	TRUE
569526_569873_gene	gene	569526..569873	+	115	52627884	sdhD	lpg0529	COG2142C	succinate dehydrogenase hydrophobic membrane anchor protein subunit D	79	95	644	217	101.63	81.4816	181.183	62.9195	-0.266075	1.56937	0.318779	1.52587	0.134904	2.73736e-47	0.0764478	5.5182e-48	FALSE	TRUE
3231690_3232622_gene	gene	3231690..3232622	-	310	52630162	-	lpg2855	COG2304R	TPR (repeat) domain protein	366	1015	1027	346	470.842	870.567	288.936	100.323	-1.47156	1.56959	-0.886711	1.52609	2.29252e-26	6.01991e-74	1.01528e-25	1.69896e-74	TRUE	TRUE
746894_748714_gene	gene	746894..748714	+	606	52628040	dppF	lpg0692	COG1123R	ABC type dipeptide/oligopeptide/nickel transport, ATPase component	81	203	841	283	104.203	174.113	236.606	82.0563	-1.32549	1.5713	-0.740632	1.5278	7.32403e-05	2.57343e-60	8.41639e-05	6.15929e-61	TRUE	TRUE
422627_423346_gene	gene	422627..423346	-	239	52627736	-	lpg0380	COG2274V	hypothetical protein	6	31	223	75	7.71873	26.5887	62.7387	21.7464	-2.36923	1.57208	-1.78438	1.52858	0.00405689	8.46737e-18	0.00348782	1.05817e-18	FALSE	TRUE
2200794_2203760_gene	gene	2200794..2203760	-	988	52629293	-	lpg1965	-	hypothetical protein	23	29	232	78	29.5885	24.8733	65.2708	22.6162	-0.334419	1.57258	0.250435	1.52908	0.534736	1.40075e-18	0.225001	1.77674e-19	FALSE	TRUE
1589296_1590246_gene	gene	1589296..1590246	-	316	52628782	-	lpg1441	COG1702T	phosphate starvation-inducible protein PhoH	171	315	2730	917	219.984	270.176	768.057	265.886	-0.881356	1.57391	-0.296502	1.53041	0.0283594	9.27132e-183	0.0199277	5.94304e-183	FALSE	TRUE
2099347_2099422_gene	gene	2099347..2099422						-		38	57	131	44	48.8853	48.889	36.8555	12.7579	-0.584963	1.57399	-0.000108887	1.53049	0.979773	1.3984e-10	0.347128	1.45796e-11	FALSE	TRUE
1506925_1507479_gene	gene	1506925..1507479	-	184	52628702	xcpU	lpg1361	-	general secretion pathway protein LspH	30	34	298	100	38.5936	29.1618	83.8392	28.9952	-0.180572	1.57531	0.404281	1.53181	0.260255	3.69623e-24	0.130938	5.27443e-25	FALSE	TRUE
1939747_1940736_gene	gene	1939747..1940736	+	329	52629076	-	lpg1738	-	hypothetical protein	43	66	170	57	55.3176	56.6083	47.8277	16.5272	-0.618129	1.5765	-0.0332758	1.533	0.935819	1.2748e-13	0.338264	1.4504e-14	FALSE	TRUE
3048511_3049476_gene	gene	3048511..3049476	-	321	52630013	miaA	lpg2696	COG0324J	tRNA delta(2)-isopentenylpyrophosphate transferase	60	65	281	94	77.1873	55.7506	79.0564	27.2555	-0.115477	1.57984	0.469376	1.53634	0.0700806	7.42645e-23	0.044047	1.03149e-23	FALSE	TRUE
2549049_2551283_gene	gene	2549049..2551283	-	744	52629572	-	lpg2248	-	hypothetical protein	172	135	975	326	221.27	115.79	274.306	94.5242	0.349449	1.58053	0.934303	1.53703	5.43749e-09	1.17246e-70	9.3648e-09	3.19365e-71	TRUE	TRUE
2281241_2282509_gene	gene	2281241..2282509	+	422	52629365	eno	lpg2037	COG0148G	enolase	382	362	724	242	491.426	310.488	203.69	70.1683	0.0775829	1.58098	0.662437	1.53748	4.0848e-10	5.01942e-53	7.94371e-10	1.10265e-53	TRUE	TRUE
1566371_1567477_gene	gene	1566371..1567477	+	368	52628759	serC	lpg1418	COG1932HE	3-phosphoserine aminotransferase	200	290	1284	429	257.291	248.733	361.24	124.389	-0.536053	1.5816	0.0488007	1.5381	0.661174	1.42985e-94	0.264376	5.01807e-95	FALSE	TRUE
3246289_3247059_gene	gene	3246289..3247059	-	256	52630175	lgt	lpg2869	COG0682M	prolipoprotein diacylglyceryl transferase	79	202	276	92	101.63	173.256	77.6497	26.6756	-1.35443	1.58496	-0.769577	1.54146	4.27172e-05	1.36355e-22	5.042e-05	1.8772e-23	TRUE	TRUE
1170029_1171213_gene	gene	1170029..1171213	-	394	52628419	-	lpg1074	-	hypothetical protein	16	23	66	22	20.5833	19.7271	18.5684	6.37894	-0.523562	1.58496	0.0612917	1.54146	0.863715	4.37174e-06	0.320443	3.96405e-07	FALSE	TRUE
2272934_2274703_gene	gene	2272934..2274703	-	589	52629359	argS	lpg2031	COG0018J	arginyl tRNA synthetase	1063	1948	2544	847	1367.5	1670.8	715.728	245.589	-0.873852	1.58666	-0.288998	1.54316	3.04862e-07	2.31602e-174	4.53219e-07	1.38825e-174	TRUE	TRUE
1322190_1322813_gene	gene	1322190..1322813	-	207	52628537	hisI	lpg1193	COG0139E,COG0140E	phosphoribosyl-ATP pyrophosphatase/phosphoribosyl AMP cyclohydrolase = histidine biosynthesis bifunctional protein	79	137	499	166	101.63	117.505	140.388	48.132	-0.794251	1.58786	-0.209398	1.54436	0.345898	1.11705e-38	0.16298	2.03029e-39	FALSE	TRUE
460916_462337_gene	gene	460916..462337	+	473	52627777	ywtG	lpg0421	COG0477GEPR	D-xylose (galactose, arabinose)-proton symporter	219	250	670	222	281.734	214.425	188.497	64.3693	-0.190997	1.5936	0.393856	1.5501	0.00206726	3.84127e-50	0.0018784	8.11384e-51	FALSE	TRUE
2090282_2090956_gene	gene	2090282..2090956	-	224	52629201	rnc	lpg1869	COG0571K	ribonuclease III	142	183	329	109	182.677	156.959	92.5607	31.6047	-0.365953	1.59376	0.218901	1.55026	0.129911	5.22311e-27	0.074096	7.79825e-28	FALSE	TRUE
819356_820738_gene	gene	819356..820738	+	460	52628096	-	lpg0748	COG0037D	LPS biosynthesis protein, PseA-like	945	729	3155	1045	1215.7	625.264	887.626	302.999	0.374396	1.59414	0.959249	1.55064	1.36273e-42	2.60784e-209	1.06265e-41	1.94109e-209	TRUE	TRUE
2112309_2113622_gene	gene	2112309..2113622	+	437	52629223	-	lpg1894	COG0038P	chloride channel protein (voltage gated)	79	289	726	240	101.63	247.876	204.252	69.5884	-1.87114	1.59694	-1.28629	1.55343	1.82026e-14	5.84757e-54	4.67953e-14	1.30004e-54	TRUE	TRUE
2762922_2763890_gene	gene	2762922..2763890	-	322	52629770	-	lpg2451	COG2162Q	putative N-hydroxyarylamine O-acetyltransferase	109	232	787	260	140.224	198.987	221.414	75.3874	-1.0898	1.59785	-0.504943	1.55435	0.00256749	4.64802e-58	0.00229924	1.07941e-58	FALSE	TRUE
1279271_1280308_gene	gene	1279271..1280308	+	345	52628504	-	lpg1159	-	permeases of drug/transporter	8	15	112	37	10.2916	12.8655	31.51	10.7282	-0.906891	1.5979	-0.322037	1.5544	0.699992	2.28892e-09	0.274892	2.31399e-10	FALSE	TRUE
2295562_2296440_gene	gene	2295562..2296440	+	292	52629381	-	lpg2053	COG1577I	hypothetical protein	16	26	106	35	20.5833	22.3002	29.822	10.1483	-0.70044	1.59864	-0.115586	1.55514	0.834102	6.18605e-09	0.311872	6.16485e-10	FALSE	TRUE
1045932_1048115_gene	gene	1045932..1048115	+	727	52628305	hbpA	lpg0959	COG0747E,COG4166E	bacterial extracellular solute-binding protein	102	222	673	222	131.218	190.41	189.341	64.3693	-1.12199	1.60005	-0.537137	1.55655	0.00186845	1.22139e-50	0.00171401	2.5934e-51	FALSE	TRUE
1395801_1396625_gene	gene	1395801..1396625	-	274	52628611	-	lpg1268	-	hypothetical protein	53	48	285	94	68.1821	41.1697	80.1817	27.2555	0.142958	1.60023	0.727812	1.55673	0.0127743	1.4266e-23	0.00975688	2.01032e-24	FALSE	TRUE
2095331_2096470_gene	gene	2095331..2096470	+	379	52629206	-	lpg1874	COG3297U	general secretion pathway protein L	100	172	774	255	128.645	147.525	217.757	73.9377	-0.782409	1.60184	-0.197555	1.55834	0.327692	2.04863e-57	0.155584	4.71442e-58	FALSE	TRUE
1832061_1833014_gene	gene	1832061..1833014	-	317	52628995	-	lpg1656	COG0189HJ	hypothetical protein	48	96	413	136	61.7498	82.3393	116.193	39.4334	-1	1.60254	-0.415146	1.55903	0.11728	1.66395e-33	0.0682583	2.80595e-34	FALSE	TRUE
790655_791917_gene	gene	790655..791917	-	420	52628069	-	lpg0721	COG0845M	RND efflux membrane fusion protein, acriflavin resistance protein E	357	529	1215	400	459.264	453.724	341.827	115.981	-0.567344	1.60288	0.01751	1.55938	0.860665	4.20773e-91	0.319762	1.43942e-91	FALSE	TRUE
2585950_2586633_gene	gene	2585950..2586633	-	227	52629608	-	lpg2284	COG1136V	ABC transporter, ATP binding protein	179	195	1040	342	230.275	167.252	292.593	99.1635	-0.123515	1.60452	0.461339	1.56101	0.0011175	2.58288e-77	0.00106885	7.5626e-78	FALSE	TRUE
1611889_1613628_gene	gene	1611889..1613628	+	579	52628802	recJ	lpg1461	COG0608L	single stranded DNA specific exonuclease RecJ	350	565	1511	496	450.259	484.601	425.104	143.816	-0.690896	1.60709	-0.106042	1.56359	0.277583	7.4021e-114	0.13762	3.05714e-114	FALSE	TRUE
1932659_1933942_gene	gene	1932659..1933942	-	427	52629071	-	lpg1733	COG0038P	chloride channel protein EriC (voltage gated)	163	511	1098	360	209.692	438.285	308.911	104.383	-1.64845	1.60881	-1.0636	1.56531	4.04995e-19	2.95761e-82	1.29356e-18	9.13358e-83	TRUE	TRUE
2650501_2651439_gene	gene	2650501..2651439	-	312	52629667	-	lpg2346	COG1597IR	transcriptional regulator	59	122	547	179	75.9008	104.64	153.893	51.9013	-1.04809	1.61158	-0.463241	1.56808	0.0487233	1.1519e-42	0.0320772	2.19575e-43	FALSE	TRUE
1818391_1819155_gene	gene	1818391..1819155	-	254	52628983	-	lpg1644	-	hypothetical protein	36	92	156	51	46.3124	78.9085	43.889	14.7875	-1.35364	1.61298	-0.768783	1.56948	0.00638593	6.4032e-13	0.00527917	7.16485e-14	FALSE	TRUE
1780694_1781650_gene	gene	1780694..1781650	-	318	52628953	yqkA	lpg1614	COG0454KR,COG2320S	glutamate rich protein GrpB	18	31	101	33	23.1562	26.5887	28.4153	9.5684	-0.784271	1.61382	-0.199418	1.57032	0.646863	1.13247e-08	0.260134	1.12144e-09	FALSE	TRUE
2063715_2065907_gene	gene	2063715..2065907	-	730	52629180	uvrD	lpg1842	COG0210L	DNA dependent ATPase I and helicase II	310	366	1041	340	398.801	313.919	292.874	98.5836	-0.239575	1.61436	0.345278	1.57086	0.00184358	4.64396e-78	0.00169563	1.36961e-78	FALSE	TRUE
3058041_3058667_gene	gene	3058041..3058667	-	208	52630022	petA	lpg2705	COG0723C	ubiquinol-cytochrome c reductase, iron-sulfur subunit	310	453	1081	353	398.801	388.539	304.128	102.353	-0.547243	1.61463	0.0376108	1.57113	0.728468	2.64542e-81	0.282185	8.07136e-82	FALSE	TRUE
3177469_3179466_gene	gene	3177469..3179466	-	665	52630123	rep	lpg2816	COG0210L	ATP-dependent DNA helicase Rep	175	449	1198	391	225.13	385.108	337.045	113.371	-1.35936	1.61539	-0.774507	1.57189	1.34404e-10	8.99195e-91	2.75614e-10	3.06059e-91	TRUE	TRUE
2921870_2923663_gene	gene	2921870..2923663	-	597	52629906	dacB	lpg2589	COG2027M	D-alanyl-D-alanine carboxypeptidase, fraction B; penicillin binding protein 4	506	707	2203	719	650.946	606.395	619.791	208.475	-0.482573	1.61541	0.102281	1.57191	0.205939	4.03728e-158	0.107832	2.23537e-158	FALSE	TRUE
1555198_1555968_gene	gene	1555198..1555968	-	256	52628750	-	lpg1409	COG3298L	hypothetical protein	65	129	403	131	83.6196	110.643	113.38	37.9837	-0.988859	1.62121	-0.404006	1.57771	0.0748004	2.18581e-33	0.0466495	3.67377e-34	FALSE	TRUE
596672_597496_gene	gene	596672..597496	-	274	52627910	mutM	lpg0557	COG0266L	formamidopyrimidine DNA glycosylase	76	199	518	168	97.7706	170.683	145.734	48.7119	-1.3887	1.62449	-0.803843	1.58099	2.45919e-05	2.62493e-41	2.97937e-05	4.92511e-42	TRUE	TRUE
177533_177826_gene	gene	177533..177826	-	97	52627513	-	lpg0147	COG2963L	transposase, IS911	48	64	275	89	61.7498	54.8929	77.3684	25.8057	-0.415037	1.62755	0.169816	1.58405	0.522516	3.04615e-23	0.221021	4.28065e-24	FALSE	TRUE
2026_3129_gene	gene	2026..3129	+	367	52627369	-	lpg0002	COG0592L	DNA polymerase III beta chain	189	402	2239	724	243.14	344.796	629.919	209.925	-1.08881	1.62879	-0.503956	1.58529	3.56855e-05	1.59364e-162	4.25011e-05	8.99524e-163	TRUE	TRUE
816831_818339_gene	gene	816831..818339	-	502	52628094	-	lpg0746	COG3104E	IraAB	501	793	523	169	644.514	680.157	147.141	49.0018	-0.66251	1.62979	-0.0776566	1.58629	0.368686	7.78057e-42	0.171367	1.46935e-42	FALSE	TRUE
1440709_1444116_gene	gene	1440709..1444116	+	1135	52628654	legC1	lpg1312	-	coiled-coil-containing protein	53	94	570	184	68.1821	80.6239	160.363	53.3511	-0.826668	1.63126	-0.241815	1.58776	0.365942	4.6979e-45	0.170305	9.23229e-46	FALSE	TRUE
1162604_1163122_gene	gene	1162604..1163122	-	172	52628409	-	lpg1064	COG0242J	polypeptide deformylase	23	21	124	40	29.5885	18.0117	34.8861	11.5981	0.131245	1.63227	0.716098	1.58877	0.105512	1.58641e-10	0.0621995	1.65059e-11	FALSE	TRUE
905575_907299_gene	gene	905575..907299	+	574	52628174	tolC	lpg0827	COG1538MU,COG3147S	agglutination protein	541	1142	3657	1178	695.972	979.495	1028.86	341.563	-1.07786	1.63432	-0.493009	1.59082	1.90672e-11	1.18876e-242	4.23994e-11	1.0881e-242	TRUE	TRUE
2038420_2039226_gene	gene	2038420..2039226	-	268	52629158	-	lpg1820	COG0454KR	hypothetical protein	59	77	516	166	75.9008	66.043	145.171	48.132	-0.384143	1.63619	0.20071	1.59269	0.400783	1.26391e-41	0.182326	2.37804e-42	FALSE	TRUE
3227502_3228890_gene	gene	3227502..3228890	-	462	52630159	amiC	lpg2852	COG0154J	amidase, 6-aminohexanoate-cyclic-dimer hydrolase	35	101	342	110	45.0259	86.6278	96.2181	31.8947	-1.52893	1.63649	-0.944075	1.59299	0.000643357	3.86442e-29	0.000634346	6.01267e-30	FALSE	TRUE
2976210_2977781_gene	gene	2976210..2977781	-	523	52629952	mviN	lpg2635	COG0728R	integral membrane protein (putative virulence factor) MviN, possible role in motility	39	51	184	59	50.1717	43.7428	51.7665	17.1071	-0.387023	1.64092	0.19783	1.59742	0.512765	1.74132e-15	0.217922	2.07165e-16	FALSE	TRUE
2303373_2305139_gene	gene	2303373..2305139	+	588	52629388	-	lpg2063	COG5265O	ABC transporter, ATP binding transmembrane protein	17	27	156	50	21.8697	23.1579	43.889	14.4976	-0.667425	1.64155	-0.082571	1.59805	0.876694	3.36675e-13	0.323437	3.79228e-14	FALSE	TRUE
3371925_3374180_gene	gene	3371925..3374180	-	751	52630284	parC	lpg2980	COG0188L	DNA topoisomerase IV subunit A	523	622	4393	1405	672.816	533.49	1235.92	407.382	-0.250104	1.64464	0.33475	1.60114	8.63978e-05	7.01013e-278	9.8131e-05	7.49719e-278	TRUE	TRUE
1687745_1688614_gene	gene	1687745..1688614	+	289	52628865	pilD	lpg1524	COG1989NOU	type 4 (IV) prepilin-like protein leader peptide processing enzyme PilD	16	46	122	39	20.5833	39.4543	34.3234	11.3081	-1.52356	1.64534	-0.938708	1.60183	0.0184648	1.77563e-10	0.0136291	1.84652e-11	FALSE	TRUE
769599_770210_gene	gene	769599..770210	+	203	52628052	enhA	lpg0704	COG1376S	enhanced entry protein EnhA	216	287	1258	402	277.874	246.16	353.925	116.561	-0.410019	1.64586	0.174834	1.60236	0.153086	4.40287e-98	0.0849245	1.5779e-98	FALSE	TRUE
3132106_3132765_gene	gene	3132106..3132765	-	219	52630089	nuoJ	lpg2780	COG0839C	NADH dehydrogenase I, J subunit	194	260	833	266	249.572	223.002	234.356	77.1271	-0.422455	1.64689	0.162399	1.60339	0.195552	5.59009e-64	0.103059	1.39376e-64	FALSE	TRUE
1529236_1530639_gene	gene	1529236..1530639	+	467	52628722	-	lpg1381	COG1012C	aldehyde dehydrogenase, NAD dependent	130	172	802	256	167.239	147.525	225.634	74.2276	-0.403897	1.64746	0.180957	1.60396	0.219191	8.46888e-62	0.113418	2.07336e-62	FALSE	TRUE
1933935_1936091_gene	gene	1933935..1936091	-	718	52629072	-	lpg1734	COG0147EH,COG0512EH	anthranilate synthase (glutamine amidotransferase) component I	295	664	2660	849	379.504	569.514	748.363	246.169	-1.17047	1.64759	-0.585615	1.60409	2.10015e-09	4.81419e-192	3.82978e-09	3.25e-192	TRUE	TRUE
208880_209854_gene	gene	208880..209854	+	324	52627545	-	lpg0179	COG0500QR	O-methyltransferase	7	16	94	30	9.00518	13.7232	26.4459	8.69855	-1.19265	1.6477	-0.607791	1.6042	0.429814	2.23708e-08	0.192215	2.18863e-09	FALSE	TRUE
763337_764704_gene	gene	763337..764704	-	455	52628047	-	lpg0699	COG1538MU	outer membrane protein TolC	189	255	1269	405	243.14	218.714	357.02	117.43	-0.432111	1.6477	0.152743	1.6042	0.224477	3.62324e-99	0.115812	1.31005e-99	FALSE	TRUE
3206045_3208414_gene	gene	3206045..3208414	-	789	52630141	-	lpg2834	COG2183K	transcription accessory protein	1503	1741	6665	2125	1933.54	1493.26	1875.13	616.147	-0.212071	1.64914	0.372782	1.60564	8.42666e-13	0	2.01862e-12	0	TRUE	TRUE
1946120_1946503_gene	gene	1946120..1946503	-	127	52629083	-	lpg1745	COG0822C	NifU family iron binding protein, [Fe-S] cluster formation/repair protein IscU, HesB	31	43	534	170	39.8801	36.8812	150.235	49.2918	-0.472068	1.6513	0.112785	1.6078	0.726435	1.93988e-43	0.281708	3.75059e-44	FALSE	TRUE
479014_479274_gene	gene	479014..479274	+	86	52627797	icmT	lpg0441	-	IcmT	17	67	220	70	21.8697	57.466	61.8947	20.2966	-1.97863	1.65208	-1.39377	1.60858	0.000101867	1.01623e-18	0.000114589	1.29385e-19	FALSE	TRUE
1609468_1609833_gene	gene	1609468..1609833	-	121	52628799	-	lpg1458	COG3737S	hypothetical membrane protein	4	14	44	14	5.14582	12.0078	12.3789	4.05932	-1.80735	1.65208	-1.2225	1.60858	0.185295	0.000108373	0.0990393	9.31142e-06	FALSE	TRUE
1333647_1333886_gene	gene	1333647..1333886	+	79	52628548	-	lpg1205	COG1278K	cold shock domain family protein CspA	716	2622	2516	794	921.102	2248.89	707.85	230.222	-1.87264	1.66392	-1.28778	1.62042	1.8759e-113	7.57714e-186	5.99167e-112	4.95075e-186	TRUE	TRUE
3247077_3247883_gene	gene	3247077..3247883	-	268	52630176	-	lpg2870	COG0730R	hypothetical protein	79	301	260	82	101.63	258.168	73.1483	23.776	-1.92984	1.66482	-1.34499	1.62132	5.12871e-16	1.28073e-22	1.4301e-15	1.76438e-23	TRUE	TRUE
1266926_1268005_gene	gene	1266926..1268005	+	359	52628495	-	lpg1150	COG0350L,COG2169F	transcription regulator protein	27	39	200	63	34.7343	33.4504	56.2679	18.267	-0.530515	1.66658	0.0543389	1.62308	0.863337	3.54315e-17	0.320415	4.37673e-18	FALSE	TRUE
235777_236475_gene	gene	235777..236475	+	232	52627570	-	lpg0204	COG1028IQR	2-deoxy-D-gluconate-3-dehydrogenase	30	67	159	50	38.5936	57.466	44.733	14.4976	-1.1592	1.66903	-0.574345	1.62553	0.0700517	9.75841e-14	0.044047	1.11525e-14	FALSE	TRUE
2378395_2381595_gene	gene	2378395..2381595	-	1066	52629459	-	lpg2134	COG3696P	chemiosmotic efflux system protein A (CzcA)	158	357	926	291	203.26	306.199	260.52	84.3759	-1.176	1.66999	-0.591146	1.62649	7.10624e-06	2.10578e-72	9.2815e-06	5.83762e-73	TRUE	TRUE
2767580_2768029_gene	gene	2767580..2768029	-	149	52629772	-	lpg2453	-	hypothetical protein	44	37	261	82	56.604	31.7349	73.4296	23.776	0.249978	1.67035	0.834832	1.62685	0.0104306	8.41627e-23	0.00818623	1.16657e-23	FALSE	TRUE
293971_294924_gene	gene	293971..294924	+	317	52627613	-	lpg0247	-	hypothetical protein	35	92	382	120	45.0259	78.9085	107.472	34.7942	-1.39428	1.67054	-0.809425	1.62704	0.00429691	3.34039e-33	0.00367618	5.57742e-34	FALSE	TRUE
3133296_3134318_gene	gene	3133296..3134318	-	340	52630091	nuoH	lpg2782	COG1005C	NADH dehydrogenase I, H subunit	176	254	688	216	226.416	217.856	193.562	62.6296	-0.529253	1.67138	0.0556005	1.62788	0.62085	4.24209e-55	0.251689	9.55653e-56	FALSE	TRUE
2284849_2285502_gene	gene	2284849..2285502	-	217	52629369	-	lpg2041	COG0602O	radical activating enzyme	161	205	1285	403	207.119	175.829	361.521	116.851	-0.348563	1.67292	0.23629	1.62942	0.0874308	1.23263e-102	0.0530225	4.59583e-103	FALSE	TRUE
2790102_2790860_gene	gene	2790102..2790860	-	252	52629794	hypB	lpg2475	COG0378OK	hydrogenase expression/formation protein HypB	103	145	708	222	132.505	124.367	199.188	64.3693	-0.493409	1.67319	0.0914451	1.62969	0.542952	1.46818e-56	0.226828	3.35208e-57	FALSE	TRUE
2907822_2908979_gene	gene	2907822..2908979	-	385	52629897	gcdH	lpg2580	COG1960I	glutaryl CoA dehydrogenase	655	757	2715	851	842.628	649.28	763.837	246.749	-0.208798	1.67372	0.376055	1.63022	7.16989e-07	3.24434e-200	1.0282e-06	2.30508e-200	TRUE	TRUE
799065_799703_gene	gene	799065..799703	-	212	52628080	-	lpg0732	COG3637M	hypothetical protein	454	395	769	241	584.051	338.792	216.35	69.8783	0.20084	1.67395	0.785693	1.63045	3.46979e-15	6.47165e-61	9.30598e-15	1.56927e-61	TRUE	TRUE
2592313_2593266_gene	gene	2592313..2593266	-	317	52629616	rluC	lpg2295	COG0564J	ribosomal large subunit (23S rRNA) pseudouridine synthase C	196	400	1434	448	252.145	343.081	403.441	129.898	-1.02915	1.67847	-0.444293	1.63497	0.00023977	2.03846e-115	0.000255535	8.54055e-116	FALSE	TRUE
1974973_1975641_gene	gene	1974973..1975641	+	222	52629106	aat	lpg1768	COG2360O	leucyl/phenylalanyl-tRNA protein transferase	95	94	477	149	122.213	80.6239	134.199	43.2028	0.0152668	1.67868	0.60012	1.63518	0.00386378	1.36471e-40	0.00332995	2.54413e-41	FALSE	TRUE
1294669_1296156_gene	gene	1294669..1296156	+	495	52628517	-	lpg1172	COG0790R	TPR repeat protein	34	50	237	74	43.7395	42.8851	66.6775	21.4564	-0.556393	1.67929	0.0284603	1.63579	0.912493	1.07608e-20	0.33211	1.41803e-21	FALSE	TRUE
1358462_1359130_gene	gene	1358462..1359130	+	222	52628573	-	lpg1230	COG2135S	hypothetical protein	29	61	93	29	37.3072	52.3198	26.1646	8.4086	-1.07276	1.68118	-0.487903	1.63768	0.135859	1.6623e-08	0.0768647	1.63654e-09	FALSE	TRUE
3235033_3236028_gene	gene	3235033..3236028	-	331	52630165	-	lpg2859	COG0714R	MoxR protein (ATPase) methanol dehydrogenase regulatory protein	268	328	1783	555	344.77	281.326	501.628	160.923	-0.291463	1.68375	0.293391	1.64025	0.0119093	2.3394e-141	0.00919612	1.18546e-141	FALSE	TRUE
1154508_1156028_gene	gene	1154508..1156028	+	506	52628402	-	lpg1057	COG5001T	sensory box/GGDEF family	47	110	328	102	60.4634	94.3471	92.2793	29.5751	-1.22677	1.68513	-0.641917	1.64163	0.0115895	4.36712e-29	0.00897504	6.78963e-30	FALSE	TRUE
942246_943400_gene	gene	942246..943400	+	384	52628215	-	lpg0868	COG1960I	acyl CoA dehydrogenase, short chain specific	374	653	1353	420	481.134	560.079	380.652	121.78	-0.804045	1.6877	-0.219191	1.6442	0.0189505	1.28846e-109	0.0139291	5.11362e-110	FALSE	TRUE
480148_480747_gene	gene	480148..480747	+	199	52627800	icmQ	lpg0444	-	IcmQ	120	114	423	131	154.375	97.778	119.007	37.9837	0.0740006	1.69109	0.658854	1.64759	0.000362187	5.39036e-37	0.000372807	9.58292e-38	FALSE	TRUE
1209726_1211000_gene	gene	1209726..1211000	-	424	52628451	-	lpg1106	-	hypothetical protein	93	44	840	260	119.64	37.7389	236.325	75.3874	1.07973	1.69188	1.66458	1.64838	1.83128e-10	4.57621e-67	3.71911e-10	1.19217e-67	TRUE	TRUE
2814249_2814902_gene	gene	2814249..2814902	-	217	52629816	-	lpg2497	COG1564H	hypothetical protein	12	14	55	17	15.4375	12.0078	15.4737	4.92918	-0.222392	1.6939	0.362461	1.6504	0.5057	9.23734e-06	0.215798	8.24709e-07	FALSE	TRUE
1985069_1986559_gene	gene	1985069..1986559	-	496	52629115	lysU	lpg1777	COG1190J	lysine tRNA synthetase, heat inducible	469	537	916	283	603.347	460.586	257.707	82.0563	-0.195334	1.69455	0.389519	1.65105	2.1373e-05	4.04316e-73	2.62561e-05	1.13477e-73	TRUE	TRUE
3006445_3006672_gene	gene	3006445..3006672	-	75	52629975	feoA	lpg2658	COG1918P	ferrous iron transporter A	27	32	68	21	34.7343	27.4464	19.1311	6.08898	-0.245112	1.69515	0.339741	1.65165	0.363795	9.41573e-07	0.169743	8.7285e-08	FALSE	TRUE
959936_961069_gene	gene	959936..961069	-	377	52628233	dapE	lpg0887	COG0624E	N-succinyl-diaminopimelate desuccinylase	184	249	1336	412	236.708	213.568	375.87	119.46	-0.43644	1.6972	0.148414	1.6537	0.24038	6.33648e-109	0.122499	2.50502e-109	FALSE	TRUE
382913_383230_gene	gene	382913..383230	+	105	52627684	rpsJ	lpg0328	COG0051J	30S ribosomal protein S10	511	640	1283	395	657.378	548.929	360.959	114.531	-0.324749	1.6996	0.260105	1.6561	0.00218474	9.75173e-105	0.00197832	3.71775e-105	FALSE	TRUE
2091350_2092132_gene	gene	2091350..2092132	-	260	52629203	lepB-1	lpg1871	COG0681U	signal peptidase I (lepB-1)	101	125	432	133	129.932	107.213	121.539	38.5636	-0.307573	1.69961	0.277281	1.6561	0.127475	6.05233e-38	0.0729259	1.09029e-38	FALSE	TRUE
569140_569532_gene	gene	569140..569532	+	130	52627883	sdhC	lpg0528	COG2009C	succinate dehydrogenase cytochrome b556 subunit C	66	117	744	229	84.906	100.351	209.317	66.3989	-0.825971	1.69996	-0.241117	1.65645	0.312447	1.68555e-60	0.149697	4.05333e-61	FALSE	TRUE
1743361_1743810_gene	gene	1743361..1743810	-	149	52628919	-	lpg1578	-	hypothetical protein	12	19	52	16	15.4375	16.2963	14.6297	4.63923	-0.662965	1.70044	-0.0781114	1.65694	0.951358	1.52793e-05	0.340726	1.35327e-06	FALSE	TRUE
1701966_1702697_gene	gene	1701966..1702697	-	243	52628878	-	lpg1537	COG0861P	transport protein	26	63	205	63	33.4478	54.0352	57.6746	18.267	-1.27684	1.7022	-0.691987	1.6587	0.0369009	4.42354e-18	0.025077	5.56231e-19	FALSE	TRUE
2661049_2661882_gene	gene	2661049..2661882	+	277	52629677	-	lpg2356	COG0344S	transmembrane protein	118	267	1067	327	151.802	229.006	300.189	94.8142	-1.17805	1.7062	-0.593199	1.6627	0.000138251	1.53457e-86	0.000152109	4.98922e-87	FALSE	TRUE
1450911_1452395_gene	gene	1450911..1452395	-	494	52628661	-	lpg1319	COG2804NU	type II secretory pathway protein E	191	321	898	275	245.713	275.322	252.643	79.7367	-0.749001	1.70728	-0.164147	1.66378	0.215042	1.9091e-72	0.111655	5.29962e-73	FALSE	TRUE
748803_753083_gene	gene	748803..753083	+	1426	52628041	-	lpg0693	-	LigA, interaptin	319	333	1764	539	410.379	285.615	496.283	156.284	-0.0619658	1.71049	0.522888	1.66699	3.28788e-06	6.99374e-143	4.44866e-06	3.57969e-143	TRUE	TRUE
807400_808782_gene	gene	807400..808782	+	460	52628086	dnaB	lpg0738	COG0305L	replicative DNA helicase	538	927	2689	821	692.113	795.089	756.522	238.05	-0.784963	1.71162	-0.20011	1.66812	0.0110554	2.09537e-205	0.00863162	1.51524e-205	FALSE	TRUE
2062722_2063507_gene	gene	2062722..2063507	-	261	52629179	com1	lpg1841	COG1651O	27 kDa outer membrane protein	987	1419	7020	2141	1269.73	1217.08	1975	620.786	-0.523753	1.71319	0.061101	1.66969	0.269243	0	0.134334	0	FALSE	TRUE
559574_560422_gene	gene	559574..560422	-	282	52627874	-	lpg0518	-	hypothetical protein	225	79	568	173	289.452	67.7584	159.801	50.1616	1.51	1.71512	2.09485	1.67162	6.43307e-33	2.55488e-48	3.60671e-32	5.25461e-49	TRUE	TRUE
3027690_3028718_gene	gene	3027690..3028718	+	342	52629997	murE3	lpg2680	COG1181M	UDP-N-acetylmuramyl tripeptide synthase	14	35	217	66	18.0104	30.0195	61.0507	19.1368	-1.32193	1.71716	-0.737074	1.67366	0.103319	2.30209e-19	0.061249	2.95134e-20	FALSE	TRUE
3184685_3186511_gene	gene	3184685..3186511	+	608	52630129	bipA	lpg2822	COG1217T	virulence regulator BipA	552	563	2236	680	710.123	482.886	629.075	197.167	-0.0284667	1.71731	0.556387	1.67381	1.38598e-10	5.66282e-176	2.83661e-10	3.4349e-176	TRUE	TRUE
1912012_1913700_gene	gene	1912012..1913700	-	562	52629056	-	lpg1717	-	hypothetical protein	10	12	102	31	12.8645	10.2924	28.6966	8.9885	-0.263034	1.71823	0.321819	1.67473	0.572622	1.88785e-09	0.236412	1.91423e-10	FALSE	TRUE
774672_775481_gene	gene	774672..775481	+	269	52628058	yueD	lpg0710	COG1028IQR	sepiapterin reductase	138	158	701	213	177.531	135.517	197.219	61.7597	-0.195256	1.71856	0.389597	1.67506	0.0134965	2.37665e-58	0.0102638	5.55741e-59	FALSE	TRUE
1324880_1325938_gene	gene	1324880..1325938	-	352	52628541	-	lpg1197	COG0131E,COG0241E	histidinol phosphatase and imidazoleglycerol-phosphate dehydratase = bifunctional protein HisB	42	53	257	78	54.0311	45.4582	72.3042	22.6162	-0.335603	1.72022	0.249251	1.67672	0.399562	3.40389e-23	0.182158	4.77018e-24	FALSE	TRUE
2108003_2109724_gene	gene	2108003..2109724	-	573	52629219	legLC8	lpg1890	COG4886S	leucine-rich repeat- and coiled coil-containing protein	34	44	201	61	43.7395	37.7389	56.5492	17.687	-0.371969	1.72031	0.212885	1.67681	0.511292	5.53577e-18	0.217525	6.95226e-19	FALSE	TRUE
256774_258363_gene	gene	256774..258363	+	529	52627590	-	lpg0224	COG2274V	toxin secretion ABC transporter HlyB/MsbA family ATP-binding protein	29	47	145	44	37.3072	40.312	40.7942	12.7579	-0.696608	1.72048	-0.111754	1.67698	0.760848	5.15812e-13	0.291993	5.78122e-14	FALSE	TRUE
3065045_3065434_gene	gene	3065045..3065434	-	129	52630030	infC	lpg2713	COG0290J	translational initiation factor IF-3	1983	1505	4142	1254	2551.04	1290.84	1165.31	363.599	0.397921	1.72379	0.982775	1.68029	2.45714e-82	2.28203e-288	4.31648e-81	2.53394e-288	TRUE	TRUE
136967_137446_gene	gene	136967..137446	+	159	52627485	-	lpg0119	-	hypothetical protein	10	34	43	13	12.8645	29.1618	12.0976	3.76937	-1.76553	1.72583	-1.18068	1.68232	0.0218201	8.13366e-05	0.015796	7.01515e-06	FALSE	TRUE
3306596_3307015_gene	gene	3306596..3307015	+	139	52630225	-	lpg2920	-	hypothetical protein	23	43	172	52	29.5885	36.8812	48.3904	15.0775	-0.902703	1.72583	-0.317849	1.68232	0.400397	1.71552e-15	0.182326	2.04216e-16	FALSE	TRUE
1774858_1775340_gene	gene	1774858..1775340	+	160	52628947	-	lpg1608	COG0494LR	MutT/nudix family protein	17	18	43	13	21.8697	15.4386	12.0976	3.76937	-0.0824622	1.72583	0.502391	1.68232	0.305442	8.13366e-05	0.147952	7.01515e-06	FALSE	TRUE
3010830_3012245_gene	gene	3010830..3012245	-	471	52629981	-	lpg2664	COG0439I	acetyl-CoA carboxylase, biotin carboxylase subunit	247	471	1320	399	317.754	403.977	371.368	115.691	-0.931216	1.72608	-0.346362	1.68258	0.00164951	3.19421e-110	0.00152377	1.27268e-110	FALSE	TRUE
3204025_3205665_gene	gene	3204025..3205665	-	546	52630139	-	lpg2832	-	hypothetical protein	349	432	1592	481	448.973	370.527	447.892	139.467	-0.307804	1.72673	0.277049	1.68323	0.0078058	3.38943e-133	0.00633862	1.62056e-133	FALSE	TRUE
2387133_2387723_gene	gene	2387133..2387723	-	196	52629464	-	lpg2139	COG0259H	pyridoxamine 5'-phosphate oxidase	14	21	63	19	18.0104	18.0117	17.7244	5.50908	-0.584963	1.72935	-0.000108887	1.68585	0.948972	1.5332e-06	0.340334	1.41164e-07	FALSE	TRUE
1618097_1618927_gene	gene	1618097..1618927	+	276	52628806	-	lpg1465	-	hypothetical protein	43	68	312	94	55.3176	58.3237	87.7779	27.2555	-0.661198	1.73081	-0.0763445	1.68731	0.817814	1.22303e-28	0.307966	1.88846e-29	FALSE	TRUE
820735_821499_gene	gene	820735..821499	+	254	52628097	hisF	lpg0749	COG0107E	imidazole glycerol phosphate synthase, cyclase subunit HisF	1293	1151	2442	735	1663.39	987.214	687.031	213.114	0.167834	1.73225	0.752688	1.68875	4.93493e-37	1.92954e-192	3.23077e-36	1.31132e-192	TRUE	TRUE
1055637_1056521_gene	gene	1055637..1056521	+	294	52628310	-	lpg0964	COG0382H	4-hydroxybenzoate octaprenyltransferase	39	80	412	124	50.1717	68.6161	115.912	35.954	-1.03653	1.7323	-0.451672	1.6888	0.117604	2.13943e-37	0.0683805	3.81682e-38	FALSE	TRUE
1891911_1892588_gene	gene	1891911..1892588	+	225	52629036	-	lpg1697	-	hypothetical protein	12	11	123	37	15.4375	9.43471	34.6048	10.7282	0.125531	1.73306	0.710384	1.68956	0.246232	2.97385e-11	0.124787	3.16713e-12	FALSE	TRUE
2238736_2239077_gene	gene	2238736..2239077	+	113	52629327	-	lpg1999	COG2154H	pterin 4 alpha carbinolamine dehydratase	369	421	572	172	474.702	361.092	160.926	49.8717	-0.190199	1.73361	0.394654	1.69011	0.000133077	2.21648e-49	0.000146722	4.62414e-50	FALSE	TRUE
798318_799055_gene	gene	798318..799055	-	245	52628079	-	lpg0731	COG3637M	hypothetical protein	377	445	1357	408	484.994	381.677	381.778	118.3	-0.239241	1.73378	0.345613	1.69028	0.000659594	4.65547e-114	0.00064914	1.9306e-114	FALSE	TRUE
2230973_2231707_gene	gene	2230973..2231707	-	244	52629318	-	lpg1990	-	hypothetical protein	32	44	157	47	41.1666	37.7389	44.1703	13.6277	-0.459432	1.74003	0.125422	1.69653	0.694768	2.82052e-14	0.274247	3.26945e-15	FALSE	TRUE
1898621_1899916_gene	gene	1898621..1899916	-	431	52629042	-	lpg1703	COG0389L	SOS mutagenesis and repair UmuC protein	49	76	361	108	63.0363	65.1853	101.564	31.3148	-0.633218	1.74097	-0.0483641	1.69747	0.895395	2.43358e-33	0.327416	4.08346e-34	FALSE	TRUE
520792_521955_gene	gene	520792..521955	+	387	52627838	-	lpg0482	COG1363G	endo-1,4 beta-glucanase	108	146	351	105	138.937	125.224	98.7501	30.4449	-0.434937	1.74108	0.149917	1.69758	0.347705	1.81987e-32	0.163539	3.00651e-33	FALSE	TRUE
2551374_2552072_gene	gene	2551374..2552072	-	232	52629573	-	lpg2249	COG0518F	glutamine amidotransferase, class I	36	89	107	32	46.3124	76.3354	30.1033	9.27845	-1.30581	1.74147	-0.720955	1.69797	0.0112066	5.18013e-10	0.0087367	5.31084e-11	FALSE	TRUE
1667605_1668777_gene	gene	1667605..1668777	-	390	52628848	-	lpg1507	COG0475P	sodium/hydrogen antiporter	117	236	679	203	150.515	202.418	191.029	58.8602	-1.01228	1.74193	-0.427425	1.69843	0.00927847	7.6746e-58	0.00736427	1.77416e-58	FALSE	TRUE
1403689_1405320_gene	gene	1403689..1405320	-	543	52628618	-	lpg1276	COG0644C	electron transferring flavoprotein dehydrogenase	189	272	1115	333	243.14	233.295	313.693	96.5539	-0.52522	1.74345	0.0596332	1.69995	0.600732	1.92273e-93	0.245231	6.73622e-94	FALSE	TRUE
1203181_1203783_gene	gene	1203181..1203783	+	200	52628445	-	lpg1100	COG3932R	proton transporter	6	7	57	17	7.71873	6.00391	16.0363	4.92918	-0.222392	1.74543	0.362461	1.70193	0.566248	3.92408e-06	0.234587	3.56131e-07	FALSE	TRUE
60077_60970_gene	gene	60077..60970	-	297	52627419	-	lpg0052	COG2513G	carboxyphosphoenolpyruvate phosphonomutase	752	838	3515	1048	967.414	718.754	988.908	303.869	-0.156218	1.74589	0.428636	1.70239	1.83358e-09	2.19789e-262	3.36697e-09	2.18929e-262	TRUE	TRUE
1323571_1324290_gene	gene	1323571..1324290	-	239	52628539	hisA	lpg1195	COG0106E	phosphoribosylformimino-5-aminoimidazole carboxamide ribotide isomerase	51	66	252	75	65.6092	56.6083	70.8975	21.7464	-0.371969	1.74846	0.212885	1.70496	0.416056	3.24902e-23	0.187248	4.55942e-24	FALSE	TRUE
2226164_2229016_gene	gene	2226164..2229016	-	950	52629314	-	lpg1986	-	hypothetical protein	112	259	686	204	144.083	222.145	192.999	59.1501	-1.20945	1.74964	-0.6246	1.70614	8.908e-05	1.02377e-58	0.000100851	2.40222e-59	FALSE	TRUE
3391800_3393638_gene	gene	3391800..3393638	-	612	52630304	-	lpg3000	-	hypothetical protein	244	87	2509	745	313.895	74.62	705.881	216.014	1.48779	1.7518	2.07265	1.7083	1.25161e-35	1.46812e-200	7.62558e-35	1.04675e-200	TRUE	TRUE
1336859_1337443_gene	gene	1336859..1337443	+	194	52628553	-	lpg1210	COG1670J	acetyltransferase	63	96	327	97	81.0467	82.3393	91.998	28.1253	-0.607683	1.75323	-0.022829	1.70973	0.977241	1.56681e-30	0.346754	2.51086e-31	FALSE	TRUE
3321161_3321487_gene	gene	3321161..3321487	-	108	52630240	trxA	lpg2935	COG0526OC	RSc1188; probable thioredoxin 1	211	215	1234	366	271.442	184.406	347.173	106.122	-0.0270937	1.75343	0.55776	1.70993	3.12903e-05	6.13458e-105	3.74357e-05	2.34756e-105	TRUE	TRUE
2032320_2033210_gene	gene	2032320..2033210	-	296	52629153	oxyR	lpg1815	COG0583K	hydrogen peroxide-inducible genes activator OxyR	15	39	135	40	19.2968	33.4504	37.9808	11.5981	-1.37851	1.75489	-0.793658	1.71139	0.0608997	1.89468e-12	0.0389738	2.09013e-13	FALSE	TRUE
2700982_2702220_gene	gene	2700982..2702220	-	412	52629710	proP1	lpg2390	COG0477GEPR	proline/betaine transporter	23	28	189	56	29.5885	24.0156	53.1732	16.2373	-0.283793	1.75489	0.301061	1.71139	0.460884	2.62778e-17	0.201641	3.25194e-18	FALSE	TRUE
2042569_2043738_gene	gene	2042569..2043738	+	389	52629162	-	lpg1824	COG1960I	acyl CoA dehydrogenase	500	878	3170	939	643.227	753.062	891.846	272.265	-0.812293	1.75529	-0.227439	1.71179	0.00502864	1.52916e-244	0.00423686	1.43193e-244	FALSE	TRUE
1723602_1724714_gene	gene	1723602..1724714	+	370	52628901	-	lpg1560	COG0508C	dihydrolipoamide acetyltransferase	746	785	2397	710	959.695	673.296	674.371	205.866	-0.073517	1.75534	0.511337	1.71184	2.16493e-12	2.51753e-193	5.0373e-12	1.71666e-193	TRUE	TRUE
2245044_2246900_gene	gene	2245044..2246900	-	618	52629334	uup-A	lpg2006	COG0488R	ABC transporter ATP binding protein	370	427	1777	526	475.988	366.238	499.94	152.515	-0.206711	1.75631	0.378143	1.71281	0.000237983	1.79492e-149	0.000254145	9.37608e-150	FALSE	TRUE
1107779_1108663_gene	gene	1107779..1108663	-	294	52628361	-	lpg1016	-	hypothetical protein	49	71	288	85	63.0363	60.8968	81.0258	24.6459	-0.535037	1.76053	0.0498163	1.71703	0.821154	5.6735e-27	0.308673	8.46448e-28	FALSE	TRUE
624654_624914_gene	gene	624654..624914	-	86	52627939	-	lpg0591	COG2960S	hypothetical protein	11	16	95	28	14.151	13.7232	26.7272	8.11865	-0.540568	1.7625	0.0442852	1.719	0.879321	3.57046e-09	0.323847	3.58814e-10	FALSE	TRUE
821496_822137_gene	gene	821496..822137	+	213	52628098	hisH	lpg0750	COG0118E	imidazole glycerol phosphate synthase subunit HisH	444	454	1817	535	571.186	389.396	511.194	155.124	-0.0321326	1.76395	0.552721	1.72045	1.24353e-08	7.69361e-154	2.08049e-08	4.07122e-154	TRUE	TRUE
2350801_2351682_gene	gene	2350801..2351682	-	293	52629427	-	lpg2102	COG3000I	sterol desaturase	6	17	34	10	7.71873	14.5809	9.56554	2.89952	-1.5025	1.76553	-0.917647	1.72203	0.229221	0.000514102	0.117798	4.28667e-05	FALSE	TRUE
1056482_1058029_gene	gene	1056482..1058029	+	515	52628311	-	lpg0965	-	LphB	27	64	272	80	34.7343	54.8929	76.5243	23.1961	-1.24511	1.76553	-0.660259	1.72203	0.0438561	1.63818e-25	0.0292197	2.38281e-26	FALSE	TRUE
2389116_2389376_gene	gene	2389116..2389376	+	86	52629467	-	lpg2142	-	hypothetical protein	22	27	34	10	28.302	23.1579	9.56554	2.89952	-0.295456	1.76553	0.289398	1.72203	0.487606	0.000514102	0.210178	4.28667e-05	FALSE	TRUE
913515_914291_gene	gene	913515..914291	-	258	52628180	trpC	lpg0833	COG0134E	indole-3-glycerol phosphate synthase	37	46	150	44	47.5988	39.4543	42.2009	12.7579	-0.314109	1.76939	0.270745	1.72589	0.392493	6.38821e-14	0.179791	7.33799e-15	FALSE	TRUE
1511214_1511987_gene	gene	1511214..1511987	+	257	52628707	-	lpg1366	COG3022S	hypothetical protein	34	44	365	107	43.7395	37.7389	102.689	31.0248	-0.371969	1.77029	0.212885	1.72679	0.511292	1.85178e-34	0.217525	3.18344e-35	FALSE	TRUE
1611090_1611899_gene	gene	1611090..1611899	+	269	52628801	-	lpg1460	COG4255S	hypothetical protein	114	185	823	241	146.656	158.675	231.542	69.8783	-0.698491	1.77186	-0.113638	1.72836	0.593233	2.33163e-70	0.243396	6.31721e-71	FALSE	TRUE
1301488_1302936_gene	gene	1301488..1302936	-	482	52628521	-	lpg1176	COG4783R	Zn-dependent protease	15	18	130	38	19.2968	15.4386	36.5741	11.0182	-0.263034	1.77444	0.321819	1.73094	0.508099	3.49128e-12	0.216589	3.8162e-13	FALSE	TRUE
2208464_2210371_gene	gene	2208464..2210371	-	635	52629297	-	lpg1969	-	hypothetical protein	103	56	788	230	132.505	48.0313	221.695	66.6889	0.879146	1.77656	1.464	1.73306	8.1818e-10	6.54563e-68	1.54549e-09	1.72067e-68	TRUE	TRUE
2500553_2502325_gene	gene	2500553..2502325	-	590	52629540	-	lpg2216	-	purine NTPase, putative	94	92	1211	353	120.927	78.9085	340.702	102.353	0.0310269	1.77846	0.615881	1.73496	0.00334332	7.28322e-105	0.00292686	2.78188e-105	FALSE	TRUE
1741148_1741543_gene	gene	1741148..1741543	-	131	52628916	-	lpg1575	COG0824R	esterase	17	13	127	37	21.8697	11.1501	35.7301	10.7282	0.387023	1.77923	0.971877	1.73573	0.077379	5.75671e-12	0.0478873	6.25546e-13	FALSE	TRUE
3146601_3147968_gene	gene	3146601..3147968	-	455	52630102	mrsA	lpg2794	COG1109G	phosphoglucomutase/phosphomannomutase MrsA	532	942	2029	590	684.394	807.955	570.838	171.071	-0.824301	1.78198	-0.239447	1.73848	0.00223532	2.25183e-171	0.0020172	1.3263e-171	FALSE	TRUE
39042_40235_gene	gene	39042..40235	-	397	52627399	-	lpg0032	COG2234R	leucine aminopeptidase	31	33	210	61	39.8801	28.3041	59.0813	17.687	-0.0901978	1.78351	0.494656	1.74001	0.169497	1.24921e-19	0.092609	1.61067e-20	FALSE	TRUE
2471119_2472072_gene	gene	2471119..2472072	-	317	52629513	ygjT	lpg2189	COG0861P	drug efflux protein	14	29	131	38	18.0104	24.8733	36.8555	11.0182	-1.05063	1.7855	-0.465772	1.742	0.346578	2.30707e-12	0.163155	2.54092e-13	FALSE	TRUE
2007376_2009958_gene	gene	2007376..2009958	-	860	52629137	alaS	lpg1799	COG0013J	alanyl tRNA synthetase	840	971	1976	573	1080.62	832.828	555.927	166.142	-0.209082	1.78598	0.375772	1.74248	1.98155e-08	3.60172e-168	3.25328e-08	2.09107e-168	TRUE	TRUE
2348055_2348642_gene	gene	2348055..2348642	-	195	52629425	-	lpg2100	COG0558I	predicted phosphatidoglycerophosphate synthase	25	56	263	76	32.1614	48.0313	73.9923	22.0363	-1.1635	1.79099	-0.578645	1.74749	0.0931892	5.47094e-25	0.0558725	7.90122e-26	FALSE	TRUE
3040006_3041637_gene	gene	3040006..3041637	-	543	52630007	lphB	lpg2690	-	LphB	6	13	90	26	7.71873	11.1501	25.3206	7.53874	-1.11548	1.79141	-0.530624	1.74791	0.560815	5.99653e-09	0.232906	5.98479e-10	FALSE	TRUE
3261195_3261809_gene	gene	3261195..3261809	-	204	52630187	-	lpg2881	COG2878C	iron-sulfur cluster binding protein	121	122	516	149	155.661	104.64	145.171	43.2028	-0.0118741	1.79206	0.57298	1.74856	0.00144486	1.19832e-47	0.00135491	2.43988e-48	FALSE	TRUE
2041557_2042243_gene	gene	2041557..2042243	-	228	52629161	-	lpg1823	COG0500QR	hypothetical protein	111	142	427	123	142.796	121.794	120.132	35.6641	-0.355331	1.79558	0.229522	1.75208	0.169662	1.2528e-40	0.092609	2.33765e-41	FALSE	TRUE
2283016_2283897_gene	gene	2283016..2283897	-	293	52629367	-	lpg2039	COG1577I	putative mevalonate kinase	207	285	935	269	266.296	244.445	263.052	77.997	-0.461331	1.79736	0.123522	1.75386	0.30793	5.04686e-81	0.148747	1.53293e-81	FALSE	TRUE
2591078_2591641_gene	gene	2591078..2591641	-	187	52629614	pgsA	lpg2293	COG0558I	CDP-diacylglycerol--glycerol-3-phosphate 3-phosphatidyltransferase	74	184	518	149	95.1977	157.817	145.734	43.2028	-1.31411	1.79764	-0.729255	1.75414	0.000204569	5.06218e-48	0.000220021	1.04008e-48	FALSE	TRUE
3286171_3286794_gene	gene	3286171..3286794	+	207	52630209	-	lpg2904	COG3165S	hypothetical protein	74	96	567	163	95.1977	82.3393	159.519	47.2621	-0.375509	1.79848	0.209344	1.75498	0.321448	8.38218e-52	0.15324	1.80814e-52	FALSE	TRUE
2082800_2084080_gene	gene	2082800..2084080	-	426	52629196	clpX	lpg1860	COG1219O	ATP-dependent Clp protease, ATP binding subunit ClpX	826	929	4532	1302	1062.61	796.805	1275.03	377.517	-0.169537	1.79942	0.415317	1.75592	9.05822e-10	0	1.70189e-09	0	TRUE	TRUE
3383398_3383997_gene	gene	3383398..3383997	-	199	52630297	gmhA	lpg2993	COG0279G	phosphoheptose isomerase	73	112	275	79	93.9112	96.0626	77.3684	22.9062	-0.61753	1.79951	-0.0326767	1.75601	0.940943	1.976e-26	0.33965	2.92444e-27	FALSE	TRUE
1512004_1512906_gene	gene	1512004..1512906	+	300	52628708	-	lpg1367	COG2515E	1-aminocyclopropane-1-carboxylate deaminase	19	38	230	66	24.4426	32.5927	64.7081	19.1368	-1	1.8011	-0.415146	1.7576	0.302042	7.64186e-22	0.146777	1.03522e-22	FALSE	TRUE
1353613_1355409_gene	gene	1353613..1355409	+	598	52628570	-	lpg1227	COG1752R	hypothetical protein	41	74	366	105	52.7447	63.4699	102.97	30.4449	-0.851901	1.80145	-0.267048	1.75795	0.366377	2.16232e-35	0.17042	3.76509e-36	FALSE	TRUE
3308597_3309298_gene	gene	3308597..3309298	-	233	52630228	-	lpg2923	COG1136V	ABC transporter, ATP binding protein	92	112	366	105	118.354	96.0626	102.97	30.4449	-0.283793	1.80145	0.301061	1.75795	0.121148	2.16232e-35	0.0702381	3.76509e-36	FALSE	TRUE
2567419_2567982_gene	gene	2567419..2567982	-	187	52629589	-	lpg2265	COG0204I	acyltransferase	36	61	328	94	46.3124	52.3198	92.2793	27.2555	-0.760812	1.80296	-0.175959	1.75946	0.58369	8.24065e-32	0.240698	1.34715e-32	FALSE	TRUE
1868948_1869661_gene	gene	1868948..1869661	-	237	52629018	-	lpg1679	-	hypothetical protein	268	550	1383	396	344.77	471.736	389.092	114.821	-1.0372	1.80423	-0.452345	1.76073	1.3518e-05	7.87182e-123	1.70843e-05	3.53105e-123	TRUE	TRUE
2285499_2286467_gene	gene	2285499..2286467	-	322	52629370	-	lpg2042	COG1729S	outer membrane protein	874	1221	3304	945	1124.36	1047.25	929.546	274.004	-0.482358	1.80583	0.102496	1.76233	0.0913863	6.04461e-264	0.0550106	6.1108e-264	FALSE	TRUE
1734250_1735737_gene	gene	1734250..1735737	+	495	52628909	thiDE	lpg1568	COG0351H,COG0352H	phosphomethylpyrimidine kinase ThiD/thiamin-phosphate pyrophosphorylase fused protein ThiE	13	30	70	20	16.7239	25.731	19.6938	5.79903	-1.20645	1.80735	-0.621597	1.76385	0.212036	1.88778e-07	0.110203	1.79504e-08	FALSE	TRUE
3126646_3126722_gene	gene	3126646..3126722						-		3	2	63	18	3.85936	1.7154	17.7244	5.21913	0.584963	1.80735	1.16982	1.76385	0.240692	6.91736e-07	0.122499	6.45963e-08	FALSE	TRUE
672196_673677_gene	gene	672196..673677	+	493	52627983	-	lpg0635	COG1807M	melitin resistance protein	28	46	242	69	36.0207	39.4543	68.0841	20.0067	-0.716207	1.81034	-0.131353	1.76684	0.722292	3.78364e-23	0.281032	5.29139e-24	FALSE	TRUE
374308_378555_gene	gene	374308..378555	+	1415	52627679	rpoC	lpg0323	COG0086K	DNA-directed RNA polymerase beta' subunit	8066	8538	20805	5918	10376.5	7323.05	5853.27	1715.93	-0.0820448	1.81375	0.502809	1.77025	2.8849e-67	0	3.80095e-66	0	TRUE	TRUE
603867_604484_gene	gene	603867..604484	+	205	52627918	-	lpg0565	COG2715R	spore maturation protein A	142	424	327	93	182.677	363.665	91.998	26.9655	-1.57817	1.81399	-0.99332	1.77049	1.1307e-14	5.57015e-32	2.94268e-14	9.12056e-33	TRUE	TRUE
2126075_2126608_gene	gene	2126075..2126608	-	177	52629235	-	lpg1906	COG3101S	transporting ATPase	102	155	503	143	131.218	132.944	141.514	41.4631	-0.603699	1.81454	-0.0188454	1.77104	0.985329	1.56558e-47	0.348511	3.17809e-48	FALSE	TRUE
884529_885968_gene	gene	884529..885968	+	479	52628153	-	lpg0806	COG0475P	Na+/H+ antiporter	195	340	936	266	250.859	291.618	263.334	77.1271	-0.802061	1.81508	-0.217207	1.77158	0.0899921	3.31756e-82	0.0542644	1.02296e-82	FALSE	TRUE
758172_759884_gene	gene	758172..759884	-	570	52628044	-	lpg0696	-	hypothetical protein	248	207	637	181	319.041	177.544	179.213	52.4812	0.260709	1.8153	0.845563	1.7718	1.17522e-10	6.25205e-58	2.41935e-10	1.4486e-58	TRUE	TRUE
2397952_2398533_gene	gene	2397952..2398533	+	193	52629475	-	lpg2150	-	hypothetical protein	6	11	88	25	7.71873	9.43471	24.7579	7.24879	-0.874469	1.81558	-0.289616	1.77208	0.815597	6.22399e-09	0.307426	6.19658e-10	FALSE	TRUE
824990_825598_gene	gene	824990..825598	+	202	52628102	-	lpg0754	COG0110R	acetyltransferase	5108	5227	14550	4127	6571.21	4483.2	4093.49	1196.63	-0.0332246	1.81785	0.551629	1.77435	6.70162e-61	0	7.67793e-60	0	TRUE	TRUE
524867_525787_gene	gene	524867..525787	+	306	52627841	hflC	lpg0485	COG0330O	HflC protein	370	360	1483	420	475.988	308.772	417.226	121.78	0.0395284	1.82006	0.624382	1.77656	5.23133e-09	1.45618e-133	9.02448e-09	7.01181e-134	TRUE	TRUE
2054830_2055477_gene	gene	2054830..2055477	+	215	52629172	metI	lpg1834	COG2011P	ATP binding protein, permease protein	29	32	113	32	37.3072	27.4464	31.7914	9.27845	-0.142019	1.82018	0.442835	1.77668	0.229697	4.41818e-11	0.117928	4.67107e-12	FALSE	TRUE
2931531_2933810_gene	gene	2931531..2933810	+	759	52629916	topA	lpg2599	COG0550L,COG0551L	DNA topoisomerase I	266	251	711	201	342.197	215.283	200.032	58.2803	0.0837389	1.82265	0.668592	1.77915	6.55891e-08	2.74222e-64	1.03183e-07	6.87928e-65	TRUE	TRUE
2918357_2919907_gene	gene	2918357..2919907	+	516	52629904	-	lpg2587	COG3240IR	probable thermolabile hemolysin	20	15	163	46	25.7291	12.8655	45.8583	13.3378	0.415037	1.82517	0.999891	1.78167	0.0489628	1.06937e-15	0.0322148	1.27972e-16	FALSE	TRUE
381717_382907_gene	gene	381717..382907	+	396	52627683	tufB	lpg0327	COG0050J	translation elongation factor Tu (EF-Tu)	16196	11624	13830	3902	20835.4	9969.92	3890.92	1131.39	0.478531	1.82552	1.06338	1.78202	0	0	0	0	TRUE	TRUE
2728074_2729180_gene	gene	2728074..2729180	+	368	52629736	legA1	lpg2416	-	ankyrin repeat family protein	3	3	39	11	3.85936	2.5731	10.9722	3.18947	0	1.82597	0.584854	1.78247	0.460247	0.000115948	0.201641	9.94546e-06	FALSE	TRUE
1336110_1336898_gene	gene	1336110..1336898	+	262	52628552	-	lpg1209	COG0384R	hypothetical protein	61	72	412	116	78.4737	61.7545	115.912	33.6344	-0.239188	1.82852	0.345666	1.78502	0.16383	2.44174e-40	0.0899852	4.53119e-41	FALSE	TRUE
212762_214258_gene	gene	212762..214258	+	498	52627549	-	lpg0183	COG2907R	amine oxidase, flavin containing	223	406	914	257	286.879	348.227	257.144	74.5176	-0.864436	1.83043	-0.279582	1.78693	0.0168536	2.78113e-81	0.0125542	8.47271e-82	FALSE	TRUE
2447235_2451596_gene	gene	2447235..2451596	+	1453	52629503	-	lpg2179	COG1020Q	peptide synthetase, non-ribosomal	57	49	381	107	73.3279	42.0274	107.19	31.0248	0.21818	1.83218	0.803034	1.78868	0.00495511	1.36318e-37	0.0041816	2.43838e-38	FALSE	TRUE
1315828_1317723_gene	gene	1315828..1317723	-	631	52628532	kup2	lpg1188	COG3158P	Kup system potassium uptake protein	134	239	702	197	172.385	204.991	197.5	57.1205	-0.834778	1.83328	-0.249924	1.78978	0.122946	4.04334e-64	0.0710851	1.00935e-64	FALSE	TRUE
2785466_2786524_gene	gene	2785466..2786524	-	352	52629790	hypE	lpg2471	COG0309O	hydrogenase expression/formation protein HypE	168	338	642	180	216.124	289.903	180.62	52.1913	-1.00856	1.83458	-0.423708	1.79108	0.00134426	3.1958e-59	0.0012617	7.55984e-60	FALSE	TRUE
3234112_3235023_gene	gene	3234112..3235023	-	303	52630164	-	lpg2858	COG1721R	hypothetical protein	242	422	1334	374	311.322	361.95	375.307	108.442	-0.802236	1.83465	-0.217382	1.79115	0.0556497	4.27112e-121	0.0360518	1.90328e-121	FALSE	TRUE
2969395_2970147_gene	gene	2969395..2970147	-	250	52629945	-	lpg2628	COG1434S	membrane protein	28	61	132	37	36.0207	52.3198	37.1368	10.7282	-1.12338	1.83494	-0.538529	1.79144	0.102005	7.17498e-13	0.0606066	8.0108e-14	FALSE	TRUE
1337473_1338144_gene	gene	1337473..1338144	-	223	52628554	-	lpg1211	COG1280E	transporter, LysE family	5	9	50	14	6.43227	7.71931	14.067	4.05932	-0.847997	1.8365	-0.263143	1.793	0.89044	7.78905e-06	0.326111	6.97245e-07	FALSE	TRUE
3295187_3296458_gene	gene	3295187..3296458	-	423	52630216	-	lpg2911	COG2939E	serine carboxypeptidase	12	12	100	28	15.4375	10.2924	28.1339	8.11865	0	1.8365	0.584854	1.793	0.3227	4.50817e-10	0.153699	4.62893e-11	FALSE	TRUE
1706632_1707795_gene	gene	1706632..1707795	-	387	52628883	-	lpg1542	COG1520S	PQQ (pyrrolo quinoline) WD40-like repeat, enzyme repeat domain protein	370	447	2061	577	475.988	383.393	579.841	167.302	-0.27275	1.8367	0.312104	1.7932	0.00218203	1.46208e-181	0.00197757	9.28428e-182	FALSE	TRUE
3312916_3314265_gene	gene	3312916..3314265	-	449	52630232	-	lpg2927	-	hypothetical protein	712	1036	2410	674	915.956	888.579	678.028	195.427	-0.541075	1.83821	0.0437788	1.79471	0.477415	9.4334e-208	0.206656	6.97046e-208	FALSE	TRUE
3266369_3267070_gene	gene	3266369..3267070	-	233	52630192	-	lpg2886	COG0603R	ExsB protein	112	149	508	142	144.083	127.798	142.92	41.1731	-0.411814	1.83894	0.17304	1.79544	0.28029	7.47566e-49	0.138701	1.55165e-49	FALSE	TRUE
2760549_2760986_gene	gene	2760549..2760986	-	145	52629767	-	lpg2448	COG3293L	transposase, ISSod6	3	9	68	19	3.85936	7.71931	19.1311	5.50908	-1.58496	1.83954	-1.00011	1.79603	0.413198	1.87984e-07	0.186519	1.78832e-08	FALSE	TRUE
2506190_2507689_gene	gene	2506190..2507689	-	499	52629544	-	lpg2220	-	hypothetical protein	55	84	265	74	70.755	72.0469	74.555	21.4564	-0.610958	1.8404	-0.0261041	1.79689	0.964976	4.49251e-26	0.343619	6.62951e-27	FALSE	TRUE
2582785_2583423_gene	gene	2582785..2583423	+	212	52629604	-	lpg2280	COG0625O	glutathione S-transferase	55	60	628	175	70.755	51.4621	176.681	50.7415	-0.125531	1.84341	0.459323	1.79991	0.0899278	1.48485e-58	0.0542566	3.47607e-59	FALSE	TRUE
2012997_2013491_gene	gene	2012997..2013491	-	164	52629142	-	lpg1804	COG1546R	hypothetical 17.2kDa protein, CinA-related competence damage protein	133	352	797	222	171.099	301.911	224.228	64.3693	-1.40415	1.84402	-0.819296	1.80052	2.73145e-09	2.27381e-72	4.83278e-09	6.29482e-73	TRUE	TRUE
630316_630735_gene	gene	630316..630735	+	139	52627946	-	lpg0598	COG4446S	hypothetical protein	43	81	223	62	55.3176	69.4738	62.7387	17.977	-0.913585	1.8467	-0.328732	1.8032	0.247941	8.31134e-22	0.125488	1.12442e-22	FALSE	TRUE
3175334_3177385_gene	gene	3175334..3177385	+	683	52630122	-	lpg2815	-	hypothetical protein	22	15	72	20	28.302	12.8655	20.2564	5.79903	0.552541	1.848	1.13739	1.8045	0.0219537	8.14234e-08	0.0158818	7.83768e-09	FALSE	TRUE
2776438_2777157_gene	gene	2776438..2777157	+	239	52629782	-	lpg2463	COG3555O	peptide aspartate b-dioxygenase	15	19	36	10	19.2968	16.2963	10.1282	2.89952	-0.341037	1.848	0.243817	1.8045	0.600277	0.000219418	0.245211	1.86008e-05	FALSE	TRUE
51460_52320_gene	gene	51460..52320	-	286	52627410	-	lpg0043	COG3781S	hypothetical protein	40	131	382	106	51.4582	112.359	107.472	30.7349	-1.71149	1.84951	-1.12664	1.80601	6.99306e-06	3.78199e-38	9.17917e-06	6.83723e-39	TRUE	TRUE
587834_589558_gene	gene	587834..589558	+	574	52627903	-	lpg0549	COG0405E	gamma-glutamyltranspeptidase	289	593	1698	471	371.785	508.617	477.714	136.567	-1.03696	1.85004	-0.452109	1.80654	7.07774e-06	1.23411e-155	9.25574e-06	6.61668e-156	TRUE	TRUE
3179864_3180727_gene	gene	3179864..3180727	+	287	52630124	yrfI	lpg2817	COG1281O	heat shock protein 33, redox regulated chaperonin	29	50	101	28	37.3072	42.8851	28.4153	8.11865	-0.785875	1.85086	-0.201022	1.80736	0.566421	2.95725e-10	0.234587	3.05499e-11	FALSE	TRUE
1900567_1901790_gene	gene	1900567..1901790	+	407	52629044	-	lpg1705	COG0624E	carboxypeptidase G2	238	465	1701	471	306.176	398.831	478.558	136.567	-0.966269	1.85258	-0.381416	1.80908	0.000613315	3.63539e-156	0.000608138	1.96991e-156	FALSE	TRUE
2035596_2036567_gene	gene	2035596..2036567	-	323	52629156	-	lpg1818	COG1663M	tetraacyl disaccharide 4'-kinase	86	111	605	167	110.635	95.2048	170.21	48.4219	-0.368151	1.85709	0.216703	1.81359	0.265578	2.83549e-57	0.133235	6.50311e-58	FALSE	TRUE
633891_635339_gene	gene	633891..635339	+	482	52627949	ycf24	lpg0601	COG0719O	ABC transporter, permease	404	361	482	133	519.728	309.63	135.606	38.5636	0.162356	1.85761	0.74721	1.81411	9.41213e-13	2.22971e-47	2.23002e-12	4.50825e-48	TRUE	TRUE
702084_702902_gene	gene	702084..702902	-	272	52628002	dam	lpg0654	COG0338L	DNA adenine methylase	6	5	58	16	7.71873	4.28851	16.3177	4.63923	0.263034	1.85798	0.847888	1.81448	0.283664	1.15265e-06	0.139434	1.06561e-07	FALSE	TRUE
1317730_1318731_gene	gene	1317730..1318731	-	333	52628533	-	lpg1189	-	hypothetical protein	62	150	359	99	79.7602	128.655	101.001	28.7052	-1.27462	1.85848	-0.689769	1.81498	0.00145906	4.08778e-36	0.00136458	7.18549e-37	FALSE	TRUE
1605883_1607217_gene	gene	1605883..1607217	+	444	52628797	-	lpg1456	COG2265J	23S rRNA (uracil-5-)methyltransferase RumA	88	144	660	182	113.208	123.509	185.684	52.7712	-0.710493	1.85853	-0.12564	1.81503	0.586255	6.87636e-62	0.241567	1.68754e-62	FALSE	TRUE
284008_284787_gene	gene	284008..284787	+	259	52627606	recN	lpg0240	-	DNA repair protein	33	66	349	96	42.453	56.6083	98.1875	27.8354	-1	1.86212	-0.415146	1.81862	0.184738	2.8832e-35	0.0988419	5.00744e-36	FALSE	TRUE
843474_845168_gene	gene	843474..845168	+	564	52628119	-	lpg0771	-	hypothetical protein	144	146	873	240	185.25	125.224	245.609	69.5884	-0.0198996	1.86295	0.564954	1.81945	0.000487536	9.71344e-80	0.000493636	2.91118e-80	FALSE	TRUE
1187306_1187917_gene	gene	1187306..1187917	+	203	52628434	-	lpg1089	COG0500QR	methyltransferase	9	15	51	14	11.5781	12.8655	14.3483	4.05932	-0.736966	1.86507	-0.152112	1.82157	0.88355	4.98636e-06	0.324264	4.49727e-07	FALSE	TRUE
365435_366625_gene	gene	365435..366625	+	396	52627671	tuf2	lpg0314	COG0050J	elongation factor Tu (EF-Tu)	16214	11617	14475	3965	20858.6	9963.92	4072.39	1149.66	0.481002	1.86817	1.06586	1.82467	0	0	0	0	TRUE	TRUE
142195_142797_gene	gene	142195..142797	-	200	52627490	-	lpg0124	COG2863C	cytochrome c4	68	115	617	169	87.4789	98.6357	173.586	49.0018	-0.758027	1.86825	-0.173174	1.82475	0.479368	8.94473e-59	0.207331	2.10125e-59	FALSE	TRUE
1023865_1024554_gene	gene	1023865..1024554	+	229	52628289	recO	lpg0943	COG1381L	DNA repair protein RecO	71	134	526	144	91.3383	114.932	147.985	41.753	-0.916342	1.86899	-0.331488	1.82549	0.134608	1.9958e-51	0.0763209	4.27794e-52	FALSE	TRUE
2067054_2067491_gene	gene	2067054..2067491	+	145	52629182	dtD	lpg1844	COG1490J	D-tyrosyl-tRNA	43	56	329	90	55.3176	48.0313	92.5607	26.0956	-0.38109	1.87009	0.203763	1.82659	0.478773	2.1213e-33	0.207159	3.5683e-34	FALSE	TRUE
1027067_1027873_gene	gene	1027067..1027873	+	268	52628292	pdxJ	lpg0946	COG0854H	pyridoxal phosphate biosynthetic protein PdxJ	552	868	2301	628	710.123	744.485	647.362	182.09	-0.653027	1.87342	-0.0681732	1.82992	0.415573	1.65444e-205	0.187248	1.20066e-205	FALSE	TRUE
338278_339402_gene	gene	338278..339402	-	374	52627650	-	lpg0284	-	hypothetical protein	8	3	33	9	10.2916	2.5731	9.2842	2.60956	1.41504	1.87447	1.99989	1.83097	0.0287158	0.000396108	0.0201245	3.32053e-05	FALSE	TRUE
2604832_2605890_gene	gene	2604832..2605890	-	352	52629624	-	lpg2303	COG0082E	chorismate synthase AroC	280	487	925	252	360.207	417.701	260.239	73.0678	-0.798495	1.87603	-0.213641	1.83253	0.0430675	4.65519e-85	0.0288035	1.48733e-85	FALSE	TRUE
648782_650032_gene	gene	648782..650032	+	416	52627964	-	lpg0616	COG0780R,COG0789K,COG2904S	GTP cyclohydrolase I PLUS perhaps regulatory protein	28	20	180	49	36.0207	17.154	50.6411	14.2076	0.485427	1.87714	1.07028	1.83364	0.0120423	5.93612e-18	0.00929201	7.45045e-19	FALSE	TRUE
503312_504181_gene	gene	503312..504181	-	289	52627817	prmA	lpg0461	COG2264J	ribosomal protein L11 methyltransferase	193	200	522	142	248.286	171.54	146.859	41.1731	-0.0513992	1.87816	0.533454	1.83466	0.000120802	1.81649e-51	0.00013403	3.89771e-52	FALSE	TRUE
550052_550552_gene	gene	550052..550552	+	166	52627863	-	lpg0507	COG2825M	outer membrane protein OmpH	2338	2241	5554	1510	3007.73	1922.11	1562.56	437.827	0.0611323	1.87898	0.645986	1.83548	9.34234e-45	0	7.94119e-44	0	TRUE	TRUE
1229115_1230881_gene	gene	1229115..1230881	-	588	52628465	-	lpg1120	-	hypothetical protein	14	25	309	84	18.0104	21.4425	86.9339	24.3559	-0.836501	1.87915	-0.251648	1.83565	0.650688	1.55405e-31	0.261173	2.5344e-32	FALSE	TRUE
2957264_2960758_gene	gene	2957264..2960758	-	1164	52629937	-	lpg2620	COG1196D	chromosome segregation SMC protein	332	491	2668	724	427.103	421.131	750.614	209.925	-0.56454	1.8817	0.0203138	1.8382	0.849299	5.40289e-235	0.316096	4.7119e-235	FALSE	TRUE
383265_383915_gene	gene	383265..383915	+	216	52627685	rplC	lpg0329	COG0087J	50S ribosomal protein L3	3008	3011	5581	1513	3869.66	2582.54	1570.16	438.697	-0.00143814	1.88311	0.583415	1.83961	2.44636e-44	0	2.06282e-43	0	TRUE	TRUE
1548437_1549729_gene	gene	1548437..1549729	+	430	52628745	-	lpg1404	COG0477GEPR	major facilitator family transporter	119	148	735	199	153.088	126.94	206.785	57.7004	-0.314636	1.88498	0.270218	1.84148	0.0989293	1.66673e-69	0.0589452	4.45634e-70	FALSE	TRUE
3006761_3007852_gene	gene	3006761..3007852	-	363	52629976	-	lpg2659	COG1485R	ATPase N2B (nucleotide (GTP) binding protein)	92	132	473	128	118.354	113.217	133.074	37.1138	-0.520832	1.8857	0.0640215	1.8422	0.671922	1.23927e-47	0.268165	2.52073e-48	FALSE	TRUE
1571668_1572837_gene	gene	1571668..1572837	+	389	52628764	-	lpg1423	COG2956G	TPR domain protein (heat shock protein) N-acetylglucosaminyl transferase	290	410	1220	330	373.072	351.658	343.234	95.684	-0.499571	1.88634	0.0852826	1.84284	0.439639	2.69965e-114	0.195689	1.12643e-114	FALSE	TRUE
1502289_1504667_gene	gene	1502289..1504667	-	792	52628698	-	lpg1357	COG2200T,COG5001T	inner membrane protein PLUS sensory box protein LssE	11	25	111	30	14.151	21.4425	31.2287	8.69855	-1.18442	1.88753	-0.599571	1.84402	0.296006	2.14552e-11	0.144444	2.29218e-12	FALSE	TRUE
2916109_2916840_gene	gene	2916109..2916840	+	243	52629902	pcgL	lpg2585	COG2173M	D-alanyl-D-alanine dipeptidase	11	9	37	10	14.151	7.71931	10.4096	2.89952	0.289507	1.88753	0.87436	1.84402	0.186183	0.000138959	0.0992623	1.18641e-05	FALSE	TRUE
2881518_2882288_gene	gene	2881518..2882288	-	256	52629868	-	lpg2549	COG2207K	transcriptional regulator, AraC-family	13	10	37	10	16.7239	8.57701	10.4096	2.89952	0.378512	1.88753	0.963365	1.84402	0.124275	0.000138959	0.0715788	1.18641e-05	FALSE	TRUE
2274807_2275943_gene	gene	2274807..2275943	-	378	52629360	-	lpg2032	COG0628R	transporter, permease	28	81	305	82	36.0207	69.4738	85.8085	23.776	-1.5325	1.89511	-0.947641	1.85161	0.00202374	1.92401e-31	0.00184522	3.1277e-32	FALSE	TRUE
1446245_1447267_gene	gene	1446245..1447267	-	340	52628658	-	lpg1316	-	hypothetical protein	22	29	134	36	28.302	24.8733	37.6995	10.4383	-0.398549	1.89616	0.186304	1.85266	0.64789	1.40864e-13	0.260447	1.5982e-14	FALSE	TRUE
811164_812417_gene	gene	811164..812417	+	417	52628090	-	lpg0742	COG0526OC	hypothetical protein	29	97	451	121	37.3072	83.197	126.884	35.0841	-1.74193	1.89812	-1.15708	1.85462	7.14355e-05	4.58599e-46	8.22895e-05	9.11819e-47	TRUE	TRUE
3141618_3141702_gene	gene	3141618..3141702						-		12	25	164	44	15.4375	21.4425	46.1397	12.7579	-1.05889	1.89812	-0.47404	1.85462	0.399777	1.49865e-16	0.182177	1.8268e-17	FALSE	TRUE
1306465_1308102_gene	gene	1306465..1308102	+	545	52628526	pyrG	lpg1181	COG0504F	CTP synthase PyrG	628	533	2352	630	807.894	457.155	661.71	182.67	0.236629	1.90046	0.821483	1.85696	4.76512e-22	9.94329e-214	1.75002e-21	7.56737e-214	TRUE	TRUE
2891426_2892154_gene	gene	2891426..2892154	-	242	52629876	-	lpg2557	COG2197TK,COG2771K	hypothetical; probable transcriptional regulator-like	3	8	56	15	3.85936	6.86161	15.755	4.34927	-1.41504	1.90046	-0.830184	1.85696	0.536821	1.19753e-06	0.225323	1.10659e-07	FALSE	TRUE
1415283_1415807_gene	gene	1415283..1415807	+	174	52628629	ruvC	lpg1287	COG0817L	crossover junction endodeoxyribonuclease RuvC	123	171	430	115	158.234	146.667	120.976	33.3444	-0.475338	1.9027	0.109516	1.8592	0.430286	2.7269e-44	0.192215	5.33311e-45	FALSE	TRUE
704468_705658_gene	gene	704468..705658	-	396	52628004	-	lpg0656	COG0814E	tryptophan/tyrosine permease	33	93	479	128	42.453	79.7662	134.762	37.1138	-1.49476	1.90388	-0.909911	1.86038	0.00147644	8.01973e-49	0.0013784	1.66288e-49	FALSE	TRUE
899600_899893_gene	gene	899600..899893	+	97	52628167	-	lpg0820	COG2827L	endonuclease	11	21	45	12	14.151	18.0117	12.6603	3.47942	-0.932886	1.90689	-0.348032	1.86339	0.590829	1.58322e-05	0.242598	1.39996e-06	FALSE	TRUE
3129805_3131778_gene	gene	3129805..3131778	-	657	52630087	nuoL	lpg2778	COG1009CP	NADH dehydrogenase I, L subunit	709	977	3460	920	912.097	837.974	973.435	266.756	-0.462573	1.91107	0.122281	1.86757	0.069473	2.67078e-298	0.0437173	3.08356e-298	FALSE	TRUE
783098_784345_gene	gene	783098..784345	-	415	52628066	-	lpg0718	COG1301C	proton/sodium-glutamate symport protein	14	26	64	17	18.0104	22.3002	18.0057	4.92918	-0.893085	1.91254	-0.308231	1.86904	0.563851	1.89261e-07	0.234074	1.79879e-08	FALSE	TRUE
851432_852325_gene	gene	851432..852325	-	297	52628126	-	lpg0778	COG1216R	glycosyl transferase	22	25	113	30	28.302	21.4425	31.7914	8.69855	-0.184425	1.91329	0.400429	1.86979	0.346896	9.08963e-12	0.163231	9.81415e-13	FALSE	TRUE
3366946_3368475_gene	gene	3366946..3368475	-	509	52630280	-	lpg2976	-	hypothetical protein	53	44	437	116	68.1821	37.7389	122.945	33.6344	0.268489	1.91351	0.853342	1.87001	0.00434783	2.93269e-45	0.00370771	5.78007e-46	FALSE	TRUE
3046318_3047175_gene	gene	3046318..3047175	-	285	52630011	legD1	lpg2694	COG5285Q	phytanoyl-CoA dioxygenase	61	74	340	90	78.4737	63.4699	95.6554	26.0956	-0.278716	1.91754	0.306138	1.87404	0.211655	1.07846e-35	0.110168	1.88592e-36	FALSE	TRUE
875315_876685_gene	gene	875315..876685	-	456	52628148	-	lpg0801	COG0015F	adenylsuccinate lyase	91	84	359	95	117.067	72.0469	101.001	27.5454	0.115477	1.91798	0.700331	1.87448	0.00131494	1.22822e-37	0.00123859	2.19891e-38	FALSE	TRUE
696023_696805_gene	gene	696023..696805	+	260	52627996	xth	lpg0648	COG0708L	exodeoxyribonuclease III	85	219	614	162	109.349	187.837	172.742	46.9722	-1.3654	1.92224	-0.780543	1.87874	1.48003e-05	6.84043e-61	1.86379e-05	1.65474e-61	TRUE	TRUE
1309096_1310988_gene	gene	1309096..1310988	+	630	52628528	-	lpg1183	COG0443O	hypothetical protein	23	29	292	77	29.5885	24.8733	82.1511	22.3263	-0.334419	1.92304	0.250435	1.87954	0.534736	1.57466e-30	0.225001	2.52146e-31	FALSE	TRUE
1436305_1437675_gene	gene	1436305..1437675	+	456	52628649	cysS	lpg1307	COG0215J	cysteinyl-tRNA synthetase	1817	3017	4079	1075	2337.49	2587.68	1147.58	311.698	-0.731556	1.92388	-0.146703	1.88038	0.00205502	0	0.0018705	0	FALSE	TRUE
3241975_3242469_gene	gene	3241975..3242469	+	164	52630171	-	lpg2865	COG0720H	6-pyruvoyl tetrahydropterin synthase, putative	10	20	118	31	12.8645	17.154	33.1981	8.9885	-1	1.92845	-0.415146	1.88495	0.533173	2.41188e-12	0.224881	2.65492e-13	FALSE	TRUE
3069837_3071399_gene	gene	3069837..3071399	-	520	52630034	-	lpg2718	COG0639T	hypothetical protein	13	23	103	27	16.7239	19.7271	28.978	7.82869	-0.823122	1.93161	-0.238269	1.88811	0.695445	5.64553e-11	0.274247	5.95319e-12	FALSE	TRUE
1311080_1313467_gene	gene	1311080..1313467	+	795	52628529	-	lpg1184	COG2220R	outer membrane protein RomA	30	16	168	44	38.5936	13.7232	47.265	12.7579	0.906891	1.93289	1.49174	1.88939	0.000834674	2.52387e-17	0.000810846	3.12525e-18	FALSE	TRUE
2777324_2779267_gene	gene	2777324..2779267	-	647	52629783	-	lpg2464	-	hypothetical protein	63	132	581	152	81.0467	113.217	163.458	44.0726	-1.06711	1.93447	-0.482261	1.89097	0.0325847	1.1654e-58	0.0224039	2.73138e-59	FALSE	TRUE
1103657_1105564_gene	gene	1103657..1105564	+	635	52628355	-	lpg1010	COG2217P	cadmium efflux ATPase	82	183	711	186	105.489	156.959	200.032	53.931	-1.15815	1.93455	-0.573294	1.89105	0.0029878	6.76514e-70	0.00265086	1.82561e-70	FALSE	TRUE
3136699_3137985_gene	gene	3136699..3137985	-	428	52630093	nuoF	lpg2784	COG1894C	NADH dehydrogenase I, F subunit	1324	1302	6369	1666	1703.27	1116.73	1791.85	483.059	0.0241737	1.93468	0.609027	1.89118	1.92751e-26	0	8.60866e-26	0	TRUE	TRUE
3292396_3294330_gene	gene	3292396..3294330	-	644	52630215	tynA	lpg2910	COG3733Q	histamine oxidase	976	396	130	34	1255.58	339.65	36.5741	9.85836	1.30138	1.9349	1.88623	1.8914	4.96883e-117	1.59729e-13	1.63665e-115	1.81123e-14	TRUE	TRUE
825609_827111_gene	gene	825609..827111	+	500	52628103	yvfE	lpg0755	COG0399M,COG0517R	pyridoxal phosphate-dependent enzyme apparently involved in regulation of cell wall biosynthesis	786	1017	3921	1025	1011.15	872.282	1103.13	297.2	-0.371718	1.9356	0.213135	1.8921	0.00133615	0	0.0012552	0	FALSE	TRUE
2903857_2904405_gene	gene	2903857..2904405	-	182	52629891	-	lpg2573	COG1961L	transposase (resolvase, DNA invertase)	22	19	176	46	28.302	16.2963	49.5157	13.3378	0.211504	1.93587	0.796358	1.89237	0.0838301	3.34366e-18	0.0511337	4.21748e-19	FALSE	TRUE
1593441_1594232_gene	gene	1593441..1594232	+	263	52628786	-	lpg1445	COG1354S	hypothetical protein	166	311	1011	264	213.552	266.745	284.434	76.5472	-0.905731	1.93717	-0.320878	1.89367	0.0189421	5.94875e-97	0.0139291	2.10959e-97	FALSE	TRUE
2662056_2663057_gene	gene	2662056..2663057	-	333	52629678	gcp	lpg2357	COG0533O	O-sialoglycoprotein endopeptidase	980	1140	824	215	1260.73	977.78	231.824	62.3396	-0.21818	1.93831	0.366673	1.89481	4.27367e-09	5.39552e-80	7.42103e-09	1.62426e-80	TRUE	TRUE
592883_593203_gene	gene	592883..593203	-	106	52627906	sugE	lpg0552	COG2076P	suppressor of GroEL (SugE)	16	36	165	43	20.5833	30.8772	46.421	12.4679	-1.16993	1.94006	-0.585071	1.89656	0.169243	4.42491e-17	0.0925722	5.45599e-18	FALSE	TRUE
358532_359023_gene	gene	358532..359023	+	163	52627666	-	lpg0300	COG0262H	dihydrofolate reductase	42	42	261	68	54.0311	36.0235	73.4296	19.7167	0	1.94044	0.584854	1.89694	0.0663781	2.4902e-27	0.0419953	3.74545e-28	FALSE	TRUE
1072220_1072759_gene	gene	1072220..1072759	+	179	52628324	aacA4	lpg0979	COG1670J	aminoglycoside N(6')acetyltransferase	14	21	200	52	18.0104	18.0117	56.2679	15.0775	-0.584963	1.94342	-0.000108887	1.89992	0.948972	9.1619e-21	0.340334	1.21205e-21	FALSE	TRUE
2126619_2128424_gene	gene	2126619..2128424	-	601	52629236	-	lpg1907	-	hypothetical protein	86	151	836	217	110.635	129.513	235.2	62.9195	-0.81214	1.94581	-0.227286	1.90231	0.283755	1.77617e-81	0.139434	5.43553e-82	FALSE	TRUE
553352_554632_gene	gene	553352..554632	+	426	52627869	serS	lpg0513	COG0172J	seryl tRNA synthetase	556	687	1815	470	715.269	589.241	510.631	136.277	-0.305225	1.94924	0.279628	1.90574	0.000578699	1.60346e-178	0.000577617	9.87349e-179	FALSE	TRUE
3152012_3153988_gene	gene	3152012..3153988	-	658	52630106	-	lpg2799	COG1835I	O-acetyltransferase	35	53	228	59	45.0259	45.4582	64.1454	17.1071	-0.598637	1.95025	-0.0137838	1.90675	0.983567	7.3296e-24	0.348005	1.0408e-24	FALSE	TRUE
2532943_2533329_gene	gene	2532943..2533329	-	128	52629562	-	lpg2238	COG3686S	transmembrane protein	15	38	89	23	19.2968	32.5927	25.0392	6.66889	-1.34104	1.95217	-0.756183	1.90867	0.0761477	7.788e-10	0.0472684	7.94444e-11	FALSE	TRUE
228667_228984_gene	gene	228667..228984	+	105	52627563	-	lpg0197	COG0393S	hypothetical protein	32	145	225	58	41.1666	124.367	63.3014	16.8172	-2.17991	1.9558	-1.59506	1.9123	5.85009e-10	1.40228e-23	1.12521e-09	1.97741e-24	TRUE	TRUE
467559_468911_gene	gene	467559..468911	+	450	52627785	oprM	lpg0429	COG1538MU	outer membrane efflux protein	40	78	357	92	51.4582	66.9007	100.438	26.6756	-0.963474	1.95622	-0.378621	1.91272	0.191734	2.02544e-38	0.101351	3.67474e-39	FALSE	TRUE
1324284_1324883_gene	gene	1324284..1324883	-	199	52628540	hisH_2	lpg1196	COG0118E	amidotransferase HisH	41	53	229	59	52.7447	45.4582	64.4267	17.1071	-0.370368	1.95656	0.214485	1.91306	0.469089	4.66398e-24	0.204227	6.63674e-25	FALSE	TRUE
956741_957817_gene	gene	956741..957817	+	358	52628231	-	lpg0885	COG1472G	glycosyl hydrolase	289	461	1138	293	371.785	395.4	320.164	84.9558	-0.673697	1.95753	-0.0888436	1.91403	0.400796	2.88701e-111	0.182326	1.16861e-111	FALSE	TRUE
1504982_1505950_gene	gene	1504982..1505950	-	322	52628699	xcpX	lpg1358	COG3156U	general secretion pathway protein LspK	3	10	35	9	3.85936	8.57701	9.84688	2.60956	-1.73697	1.95936	-1.15211	1.91586	0.314242	0.000165323	0.150077	1.40736e-05	FALSE	TRUE
1211242_1211661_gene	gene	1211242..1211661	-	139	52628452	-	lpg1107	COG0697GER	bacterial/Archaeal transporter family protein	2	6	35	9	2.57291	5.14621	9.84688	2.60956	-1.58496	1.95936	-1.00011	1.91586	0.533944	0.000165323	0.225001	1.40736e-05	FALSE	TRUE
2293248_2294276_gene	gene	2293248..2294276	+	342	52629379	-	lpg2051	COG1304C	isopentenyl-diphosphate delta-isomerase	192	295	977	251	246.999	253.022	274.869	72.7779	-0.619609	1.96067	-0.034755	1.91717	0.8376	3.17639e-95	0.312404	1.11863e-95	FALSE	TRUE
2072131_2072412_gene	gene	2072131..2072412	+	93	52629187	-	lpg1849	-	hypothetical protein	9	15	74	19	11.5781	12.8655	20.8191	5.50908	-0.736966	1.96153	-0.152112	1.91803	0.88355	1.43272e-08	0.324264	1.41257e-09	FALSE	TRUE
1887731_1888036_gene	gene	1887731..1888036	-	101	52629034	-	lpg1695	-	transposase IS630 family	24	18	117	30	30.8749	15.4386	32.9167	8.69855	0.415037	1.96347	0.999891	1.91997	0.0291829	1.60556e-12	0.0204111	1.77601e-13	FALSE	TRUE
2039223_2040389_gene	gene	2039223..2040389	-	388	52629159	pyrD	lpg1821	COG0167F	dihydroorotate oxidase	66	92	472	121	84.906	78.9085	132.792	35.0841	-0.479168	1.96378	0.105686	1.92028	0.608547	3.31985e-50	0.247559	7.02705e-51	FALSE	TRUE
2507832_2508551_gene	gene	2507832..2508551	-	239	52629545	-	lpg2221	-	hypothetical protein	24	36	160	41	30.8749	30.8772	45.0143	11.888	-0.584963	1.96438	-0.000108887	1.92088	0.986951	8.41413e-17	0.348851	1.03309e-17	FALSE	TRUE
1546357_1547169_gene	gene	1546357..1547169	+	270	52628743	-	lpg1402	COG0084L	deoxyribonuclease TatD	110	139	332	85	141.51	119.22	93.4047	24.6459	-0.337581	1.96565	0.247272	1.92215	0.145943	6.84386e-36	0.0815632	1.20093e-36	FALSE	TRUE
961896_962789_gene	gene	961896..962789	-	297	52628235	-	lpg0889	COG0204I	1-acyl-sn-glycerol-3-phosphate acyltransferase	38	53	215	55	48.8853	45.4582	60.488	15.9473	-0.479993	1.96683	0.104861	1.92333	0.719289	1.23005e-22	0.279967	1.69801e-23	FALSE	TRUE
2757867_2758424_gene	gene	2757867..2758424	-	185	52629763	-	lpg2443	-	hypothetical protein	17	40	133	34	21.8697	34.3081	37.4181	9.85836	-1.23447	1.96782	-0.649612	1.92432	0.110053	4.32519e-14	0.0644796	4.99366e-15	FALSE	TRUE
2993753_2994430_gene	gene	2993753..2994430	-	225	52629963	gacA	lpg2646	COG2197TK	response regulator GacA	254	259	842	215	326.76	222.145	236.888	62.3396	-0.0281236	1.96948	0.55673	1.92598	7.05163e-06	2.1608e-83	9.2361e-06	6.73431e-84	TRUE	TRUE
1113389_1114522_gene	gene	1113389..1114522	+	377	52628364	-	lpg1019	COG0845M	chemiosmotic efflux system B protein B	8	12	47	12	10.2916	10.2924	13.223	3.47942	-0.584963	1.96963	-0.000108887	1.92613	0.922313	6.10437e-06	0.33476	5.48856e-07	FALSE	TRUE
881900_884287_gene	gene	881900..884287	+	795	52628152	-	lpg0805	COG0574G	phosphoenolpyruvate synthase	1190	1732	3675	938	1530.88	1485.54	1033.92	271.975	-0.541477	1.97008	0.0433763	1.92658	0.383109	0	0.176798	0	FALSE	TRUE
2381596_2382564_gene	gene	2381596..2382564	-	322	52629460	-	lpg2135	COG0845M	chemiosmotic efflux system protein B	118	273	968	247	151.802	234.152	272.337	71.6181	-1.21011	1.9705	-0.62526	1.927	5.10167e-05	5.07508e-95	5.96814e-05	1.78419e-95	TRUE	TRUE
602739_603809_gene	gene	602739..603809	-	356	52627917	-	lpg0564	-	hypothetical protein	18	26	110	28	23.1562	22.3002	30.9473	8.11865	-0.530515	1.974	0.0543389	1.9305	0.884931	6.30909e-12	0.324657	6.84106e-13	FALSE	TRUE
303412_304404_gene	gene	303412..304404	+	330	52627623	-	lpg0257	COG1566V	multidrug resistance secretion protein	13	30	114	29	16.7239	25.731	32.0727	8.4086	-1.20645	1.97491	-0.621597	1.93141	0.212036	2.59849e-12	0.110203	2.85723e-13	FALSE	TRUE
1722625_1723599_gene	gene	1722625..1723599	+	324	52628900	-	lpg1559	COG0022C	pyruvate dehydrogenase E1 beta subunit	612	594	1978	503	787.31	509.475	556.489	145.846	0.0430687	1.97541	0.627922	1.93191	4.02969e-14	1.84263e-195	1.01856e-13	1.27355e-195	TRUE	TRUE
473739_474548_gene	gene	473739..474548	-	269	52627792	legA11	lpg0436	COG0666R	ankyrin repeat-containing protein	75	45	299	76	96.4841	38.5966	84.1205	22.0363	0.736966	1.97607	1.32182	1.93257	1.37511e-06	2.27229e-32	1.91974e-06	3.74478e-33	TRUE	TRUE
2557137_2558033_gene	gene	2557137..2558033	-	298	52629578	-	lpg2254	COG3220S	hypothetical protein	358	778	1781	452	460.551	667.292	501.066	131.058	-1.11981	1.97829	-0.534957	1.93479	2.9256e-09	1.45628e-178	5.16527e-09	8.99446e-179	TRUE	TRUE
127189_130458_gene	gene	127189..130458	-	1089	52627478	-	lpg0112	-	hypothetical protein	94	33	442	112	120.927	28.3041	124.352	32.4746	1.51019	1.98055	2.09505	1.93705	8.10326e-14	6.28767e-48	2.02875e-13	1.28797e-48	TRUE	TRUE
1642834_1645431_gene	gene	1642834..1645431	+	865	52628829	legC5	lpg1488	-	coiled-coil-containing protein	73	58	320	81	93.9112	49.7467	90.0286	23.4861	0.331844	1.98208	0.916697	1.93858	0.000363012	6.52855e-35	0.000373292	1.12999e-35	FALSE	TRUE
2099215_2099290_gene	gene	2099215..2099290						-		44	46	166	42	56.604	39.4543	46.7023	12.178	-0.0641303	1.98272	0.520723	1.93922	0.0908265	1.27396e-17	0.0547049	1.58331e-18	FALSE	TRUE
2494084_2495133_gene	gene	2494084..2495133	-	349	52629534	-	lpg2210	-	hypothetical protein	49	72	87	22	63.0363	61.7545	24.4765	6.37894	-0.555215	1.98351	0.0296385	1.94001	0.877947	7.78607e-10	0.323786	7.94444e-11	FALSE	TRUE
445085_446488_gene	gene	445085..446488	+	467	52627760	-	lpg0404	COG0531E	amino acid antiporter	707	993	2674	675	909.524	851.697	752.302	195.717	-0.490084	1.98604	0.0947701	1.94254	0.153062	2.10534e-254	0.0849245	2.02753e-254	FALSE	TRUE
563556_564326_gene	gene	563556..564326	-	256	52627876	-	lpg0520	COG0500QR	methyltransferase, ubiE/COQ5 family	30	33	107	27	38.5936	28.3041	30.1033	7.82869	-0.137504	1.98658	0.44735	1.94308	0.216624	9.9048e-12	0.112366	1.06716e-12	FALSE	TRUE
1779352_1780104_gene	gene	1779352..1780104	-	250	52628951	-	lpg1612	COG0789K	transcriptional regulator SkgA, mercury resistance	15	30	127	32	19.2968	25.731	35.7301	9.27845	-1	1.98868	-0.415146	1.94518	0.381116	1.10815e-13	0.176033	1.26363e-14	FALSE	TRUE
858280_859017_gene	gene	858280..859017	-	245	52628132	-	lpg0784	COG2091H	phosphopantetheine-protein transferase	53	65	258	65	68.1821	55.7506	72.5856	18.8469	-0.294447	1.98886	0.290406	1.94536	0.270974	1.0096e-27	0.135042	1.52871e-28	FALSE	TRUE
2574377_2575027_gene	gene	2574377..2575027	+	216	52629595	-	lpg2271	-	hypothetical protein	163	123	310	78	209.692	105.497	87.2152	22.6162	0.406214	1.99072	0.991067	1.94722	3.25324e-09	7.38299e-34	5.72455e-09	1.25753e-34	TRUE	TRUE
696777_697568_gene	gene	696777..697568	+	263	52627997	xthA1	lpg0649	COG0708L	exodeoxyribonuclease III	68	128	473	119	87.4789	109.786	133.074	34.5042	-0.912537	1.99088	-0.327684	1.94738	0.148278	3.04607e-51	0.0827804	6.50858e-52	FALSE	TRUE
3319576_3320847_gene	gene	3319576..3320847	-	423	52630239	-	lpg2934	COG1158K	transcription termination factor Rho	1486	2025	4227	1060	1911.67	1736.85	1189.22	307.349	-0.446488	1.99557	0.138366	1.95207	0.00533789	0	0.00447952	0	FALSE	TRUE
245097_246512_gene	gene	245097..246512	-	471	52627578	phrB	lpg0212	COG0415L	deoxyribodipyrimidine photolyase	68	93	331	83	87.4789	79.7662	93.1234	24.066	-0.451696	1.99565	0.133158	1.95215	0.525756	1.82715e-36	0.222198	3.22012e-37	FALSE	TRUE
3020700_3021245_gene	gene	3020700..3021245	+	181	52629990	-	lpg2673	COG0742L	N6-adenine specific methylase	13	12	56	14	16.7239	10.2924	15.755	4.05932	0.115477	2	0.700331	1.9565	0.234687	5.07391e-07	0.120081	4.75784e-08	FALSE	TRUE
251589_251942_gene	gene	251589..251942	-	117	52627586	-	lpg0220	COG0347E	hypothetical protein	0	6	36	9	0	5.14621	10.1282	2.60956	-3.58496	2	-3.00011	1.9565	0.0774628	0.00010542	0.0478873	9.0654e-06	FALSE	TRUE
2210715_2211338_gene	gene	2210715..2211338	-	207	52629298	-	lpg1970	COG0625O	glutathione S-transferase	36	83	240	60	46.3124	71.1892	67.5215	17.3971	-1.20511	2	-0.620261	1.9565	0.0322768	7.18817e-26	0.0222212	1.0531e-26	FALSE	TRUE
1445315_1446064_gene	gene	1445315..1446064	-	249	52628657	-	lpg1315	COG3293L	transposase	15	29	112	28	19.2968	24.8733	31.51	8.11865	-0.95109	2	-0.366237	1.9565	0.450136	2.61614e-12	0.198933	2.87508e-13	FALSE	TRUE
1473056_1474354_gene	gene	1473056..1474354	-	432	52628676	-	lpg1335	COG0477GEPR	major facilitator family transporter (permease)	163	297	1540	385	209.692	254.737	433.263	111.631	-0.865591	2	-0.280737	1.9565	0.045045	1.47775e-157	0.0298984	8.1157e-158	FALSE	TRUE
2305136_2306944_gene	gene	2305136..2306944	+	602	52629389	-	lpg2064	COG5265O	ATP-binding transmembrane ABC transporter	35	51	240	60	45.0259	43.7428	67.5215	17.3971	-0.543142	2	0.0417113	1.9565	0.879205	7.18817e-26	0.323847	1.0531e-26	FALSE	TRUE
2874608_2875273_gene	gene	2874608..2875273	-	221	52629862	-	lpg2543	-	hypothetical protein	6	5	48	12	7.71873	4.28851	13.5043	3.47942	0.263034	2	0.847888	1.9565	0.283664	3.81426e-06	0.139434	3.46319e-07	FALSE	TRUE
775439_776692_gene	gene	775439..776692	+	417	52628059	hutI	lpg0711	COG1228Q	imidazolonepropionase	131	166	1001	250	168.526	142.378	281.621	72.4879	-0.341616	2.00144	0.243237	1.95794	0.111023	3.15e-100	0.0649754	1.14916e-100	FALSE	TRUE
765484_766731_gene	gene	765484..766731	+	415	52628049	kbl	lpg0701	COG0156H	2-amino-3-ketobutyrate coenzyme A ligase	534	466	2501	624	686.967	399.689	703.63	180.93	0.19651	2.00289	0.781363	1.95939	2.25973e-17	1.03891e-242	6.7283e-17	9.55236e-243	TRUE	TRUE
3128284_3129789_gene	gene	3128284..3129789	-	501	52630086	nuoM	lpg2777	COG1008C	NADH dehydrogenase I, M subunit	356	509	3346	832	457.978	436.57	941.362	241.24	-0.515788	2.00778	0.0690652	1.96428	0.490291	0	0.211017	0	FALSE	TRUE
1408223_1409947_gene	gene	1408223..1409947	-	574	52628622	sfcA	lpg1280	COG0281C	malate oxidoreductase	231	188	797	198	297.171	161.248	224.228	57.4104	0.29716	2.00908	0.882014	1.96558	1.02666e-10	1.32571e-81	2.126e-10	4.06314e-82	TRUE	TRUE
3312093_3312938_gene	gene	3312093..3312938	-	281	52630231	apaH	lpg2926	COG0639T	bis(5'-nucleosyl)tetraphosphatase, symmetrical	276	390	1060	263	355.062	334.504	298.22	76.2573	-0.498806	2.01093	0.0860478	1.96743	0.443872	6.8865e-107	0.197406	2.68074e-107	FALSE	TRUE
178308_179678_gene	gene	178308..179678	+	456	52627514	-	lpg0148	-	hypothetical protein	23	28	117	29	29.5885	24.0156	32.9167	8.4086	-0.283793	2.01238	0.301061	1.96888	0.460884	6.91855e-13	0.201641	7.73725e-14	FALSE	TRUE
2690122_2692047_gene	gene	2690122..2692047	+	641	52629704	kup	lpg2384	COG3158P	Kup system potassium uptake protein	183	337	545	135	235.421	289.045	153.33	39.1435	-0.880905	2.0133	-0.296051	1.9698	0.0225034	7.23418e-59	0.0161906	1.70335e-59	FALSE	TRUE
770320_770757_gene	gene	770320..770757	+	145	52628053	-	lpg0705	COG2391R	predicted transporter component	58	78	283	70	74.6144	66.9007	79.6191	20.2966	-0.427421	2.01538	0.157432	1.97187	0.502428	3.81053e-31	0.214576	6.16484e-32	FALSE	TRUE
2292022_2293080_gene	gene	2292022..2293080	-	352	52629378	-	lpg2050	COG0515RTKL	hypothetical protein	20	13	93	23	25.7291	11.1501	26.1646	6.66889	0.621488	2.0156	1.20634	1.9721	0.0231759	1.36155e-10	0.0166631	1.42027e-11	FALSE	TRUE
3233676_3234083_gene	gene	3233676..3234083						-		18	43	267	66	23.1562	36.8812	75.1176	19.1368	-1.25634	2.0163	-0.671486	1.9728	0.0887022	2.67452e-29	0.0535785	4.18695e-30	FALSE	TRUE
2263582_2264706_gene	gene	2263582..2264706	-	374	52629351	-	lpg2023	COG0505EF	carbamoyl phosphate synthase, small subunit	587	492	2303	569	755.149	421.989	647.925	164.982	0.254702	2.01701	0.839556	1.97351	2.65662e-21	1.6575e-228	9.45998e-21	1.39754e-228	TRUE	TRUE
1592224_1593441_gene	gene	1592224..1593441	+	405	52628785	trpS	lpg1444	COG0180J	tryptophanyl tRNA synthetase	373	519	1451	358	479.848	445.147	408.224	103.803	-0.476559	2.01902	0.108295	1.97552	0.269299	5.25083e-150	0.134334	2.74994e-150	FALSE	TRUE
3242470_3244647_gene	gene	3242470..3244647	+	725	52630172	-	lpg2866	COG1198L	primosomal protein N'	86	129	256	63	110.635	110.643	72.0229	18.267	-0.584963	2.02272	-0.000108887	1.97922	0.928231	4.30782e-28	0.335982	6.57667e-29	FALSE	TRUE
3382822_3383394_gene	gene	3382822..3383394	-	190	52630296	-	lpg2992	COG2823R	periplasmic protein	150	184	638	157	192.968	157.817	179.495	45.5224	-0.294743	2.02279	0.29011	1.97929	0.0464438	1.35154e-67	0.0307687	3.54367e-68	FALSE	TRUE
1134218_1134745_gene	gene	1134218..1134745	+	175	52628379	-	lpg1034	-	hypothetical protein	33	68	187	46	42.453	58.3237	52.6105	13.3378	-1.04307	2.02333	-0.458215	1.97983	0.140147	2.30265e-20	0.0786154	3.02262e-21	FALSE	TRUE
727873_730614_gene	gene	727873..730614	+	913	52628027	-	lpg0679	COG1391OT	adenylyl transferase	55	92	557	137	70.755	78.9085	156.706	39.7234	-0.742202	2.0235	-0.157349	1.98	0.569562	2.3052e-60	0.23561	5.53033e-61	FALSE	TRUE
3254571_3255812_gene	gene	3254571..3255812	+	413	52630182	-	lpg2876	COG1055P	arsenite efflux protein ArsB	30	33	179	44	38.5936	28.3041	50.3598	12.7579	-0.137504	2.02438	0.44735	1.98088	0.216624	1.70987e-19	0.112366	2.20043e-20	FALSE	TRUE
267234_269792_gene	gene	267234..269792	-	852	52627597	-	lpg0231	COG2217P	heavy metal transporting P-type ATPase, cation transporting	60	58	297	73	77.1873	49.7467	83.5578	21.1665	0.0489096	2.02449	0.633763	1.98099	0.0184355	4.66226e-33	0.0136171	7.74633e-34	FALSE	TRUE
1770226_1770903_gene	gene	1770226..1770903	-	225	52628943	-	lpg1604	-	hypothetical protein	57	132	432	106	73.3279	113.217	121.539	30.7349	-1.2115	2.02697	-0.62665	1.98347	0.00644844	2.33728e-48	0.00532667	4.81193e-49	FALSE	TRUE
270036_270569_gene	gene	270036..270569	+	177	52627598	np20	lpg0232	COG0735P	transcriptional regulator np20, Fur family	35	29	147	36	45.0259	24.8733	41.3569	10.4383	0.271302	2.02975	0.856156	1.98625	0.0184086	4.68832e-16	0.0136067	5.6572e-17	FALSE	TRUE
92368_93315_gene	gene	92368..93315	-	315	52627449	-	lpg0083	COG0189HJ	glutathione synthase/ribosomal protein S6 modification enzyme	283	383	1005	246	364.067	328.5	282.746	71.3281	-0.436542	2.03047	0.148311	1.98696	0.185649	1.54313e-102	0.0991282	5.74297e-103	FALSE	TRUE
2480322_2481827_gene	gene	2480322..2481827	+	501	52629522	-	lpg2198	COG3104E	peptide transport, POT family	1	14	45	11	1.28645	12.0078	12.6603	3.18947	-3.80735	2.03242	-3.2225	1.98892	0.00841588	7.11996e-06	0.00677142	6.39321e-07	FALSE	TRUE
2020922_2021917_gene	gene	2020922..2021917	+	331	52629146	hemB	lpg1808	COG0113H	porphobilinogen synthase	64	77	344	84	82.3331	66.043	96.7808	24.3559	-0.266787	2.03395	0.318067	1.99045	0.184433	9.37532e-39	0.0987789	1.70553e-39	FALSE	TRUE
3010294_3010827_gene	gene	3010294..3010827	+	177	52629980	-	lpg2663	COG3911R	hypothetical protein	10	11	86	21	12.8645	9.43471	24.1952	6.08898	-0.137504	2.03395	0.44735	1.99045	0.461238	4.7843e-10	0.201641	4.9075e-11	FALSE	TRUE
1012872_1015667_gene	gene	1012872..1015667	+	931	52628283	ileS	lpg0937	COG0060J	isoleucyl tRNA synthetase	1082	1313	4014	980	1391.94	1126.16	1129.3	284.153	-0.279166	2.03419	0.305687	1.99069	2.33743e-07	0	3.53474e-07	0	TRUE	TRUE
837477_838595_gene	gene	837477..838595	-	372	52628114	-	lpg0766	-	hypothetical protein	97	107	414	101	124.786	91.774	116.475	29.2851	-0.141554	2.03528	0.443299	1.99178	0.0247306	1.06524e-46	0.0175415	2.1305e-47	FALSE	TRUE
104748_106928_gene	gene	104748..106928	+	726	52627458	vacB	lpg0092	COG0557K	(exo)ribonuclease R	515	1010	5435	1323	662.524	866.278	1529.08	383.606	-0.971711	2.03847	-0.386857	1.99497	4.95707e-07	0	7.23668e-07	0	TRUE	TRUE
2399558_2401387_gene	gene	2399558..2401387	+	609	52629477	abcT3	lpg2152	COG1132V	multidrug resistance ABC transporter ATP-binding protein	112	144	304	74	144.083	123.509	85.5272	21.4564	-0.36257	2.03847	0.222284	1.99497	0.179524	3.79904e-34	0.0968882	6.48169e-35	FALSE	TRUE
430045_430818_gene	gene	430045..430818	-	257	52627743	-	lpg0387	COG0842V	ABC transporter, permease protein	28	57	111	27	36.0207	48.889	31.2287	7.82869	-1.02554	2.03953	-0.440681	1.99603	0.189144	1.73087e-12	0.100638	1.9115e-13	FALSE	TRUE
55046_55741_gene	gene	55046..55741	+	231	52627414	-	lpg0047	COG0110R	chloramphenicol acetyltransferase	20	28	107	26	25.7291	24.0156	30.1033	7.53874	-0.485427	2.04103	0.0994268	1.99753	0.810393	4.1728e-12	0.306046	4.54891e-13	FALSE	TRUE
2598385_2601261_gene	gene	2598385..2601261	+	958	52629620	hepA	lpg2299	COG0553KL	ATP-dependent RNA helicase	145	103	453	110	186.536	88.3432	127.447	31.8947	0.493409	2.04201	1.07826	1.99851	3.34901e-09	4.96923e-51	5.87345e-09	1.05955e-51	TRUE	TRUE
3113646_3114911_gene	gene	3113646..3114911	-	421	52630073	-	lpg2763	COG4536P	Mg2+ and Co2+ transporter CorB, hemolysin	140	172	313	76	180.104	147.525	88.0593	22.0363	-0.296982	2.04209	0.287872	1.99859	0.0564108	2.85226e-35	0.0363883	4.95793e-36	FALSE	TRUE
638607_639056_gene	gene	638607..639056	+	149	52627953	-	lpg0605	COG0822C	nitrogen fixation protein (Fe-S cluster formation) NifU	100	99	408	99	128.645	84.9124	114.786	28.7052	0.0144996	2.04307	0.599353	1.99957	0.00303355	3.04818e-46	0.00268467	6.07248e-47	FALSE	TRUE
447822_448265_gene	gene	447822..448265	-	147	52627763	-	lpg0407	-	hypothetical protein	22	32	128	31	28.302	27.4464	36.0115	8.9885	-0.540568	2.0458	0.0442852	2.0023	0.905356	3.046e-14	0.330114	3.5288e-15	FALSE	TRUE
1304656_1305864_gene	gene	1304656..1305864	+	402	52628524	ribA	lpg1179	COG0108H,COG0807H	riboflavin biosynthesis protein RibA	254	156	695	168	326.76	133.801	195.531	48.7119	0.703282	2.04855	1.28814	2.00505	3.98308e-20	4.05317e-74	1.32438e-19	1.14709e-74	TRUE	TRUE
1628191_1628910_gene	gene	1628191..1628910	+	239	52628815	bioH	lpg1474	COG0596R	biotin biosynthesis protein BioH	9	16	58	14	11.5781	13.7232	16.3177	4.05932	-0.830075	2.05063	-0.245221	2.00713	0.767877	1.96479e-07	0.293886	1.86652e-08	FALSE	TRUE
3384024_3384380_gene	gene	3384024..3384380	-	118	52630298	-	lpg2994	COG0792L	hypothetical protein	16	12	116	28	20.5833	10.2924	32.6354	8.11865	0.415037	2.05063	0.999891	2.00713	0.0800405	4.52956e-13	0.0491636	5.08796e-14	FALSE	TRUE
1361650_1362450_gene	gene	1361650..1362450	-	266	52628576	-	lpg1233	-	hypothetical protein	25	8	145	35	32.1614	6.86161	40.7942	10.1483	1.64386	2.05063	2.22871	2.00713	0.000120163	4.9093e-16	0.000133462	5.92033e-17	FALSE	TRUE
2269077_2270414_gene	gene	2269077..2270414	+	445	52629355	dhs1	lpg2027	COG3200E	2-keto-3-deoxy-D-arabino-heptulosonate 7-phosphate synthase	250	318	1667	402	321.614	272.749	468.993	116.561	-0.347099	2.05199	0.237755	2.00849	0.0450367	1.76484e-176	0.0298984	1.07693e-176	FALSE	TRUE
384825_385652_gene	gene	384825..385652	+	275	52627688	-	lpg0332	COG0090J	50S ribosomal protein L2	4699	4033	9037	2179	6045.05	3459.11	2542.46	631.805	0.2205	2.05218	0.805354	2.00868	1.8156e-111	0	5.6285e-110	0	TRUE	TRUE
238035_238448_gene	gene	238035..238448	-	137	52627572	-	lpg0206	-	membrane protein	22	35	195	47	28.302	30.0195	54.8612	13.6277	-0.669851	2.05274	-0.0849978	2.00924	0.837481	1.3079e-21	0.312404	1.76238e-22	FALSE	TRUE
535517_536992_gene	gene	535517..536992	-	491	52627853	-	lpg0497	COG1816F	adenosine deaminase	68	47	270	65	87.4789	40.312	75.9617	18.8469	0.532874	2.05445	1.11773	2.01095	5.50139e-05	2.63299e-30	6.40514e-05	4.2095e-31	TRUE	TRUE
3386253_3387104_gene	gene	3386253..3387104	+	283	52630300	-	lpg2996	COG0313R	tetrapyrrole (corrin/porphyrin) methylase	16	20	50	12	20.5833	17.154	14.067	3.47942	-0.321928	2.05889	0.262926	2.01539	0.568343	1.49708e-06	0.235198	1.379e-07	FALSE	TRUE
3189243_3189449_gene	gene	3189243..3189449	+	68	52630132	-	lpg2825	COG1278K	cold shock protein CspE	1344	2212	6184	1484	1729	1897.24	1739.8	430.288	-0.718818	2.05905	-0.133965	2.01555	0.0117826	0	0.00911161	0	FALSE	TRUE
1580593_1580991_gene	gene	1580593..1580991	-	132	52628772	-	lpg1431	-	hypothetical protein	221	272	1080	259	284.307	233.295	303.847	75.0975	-0.29956	2.06001	0.285293	2.01651	0.0221635	2.21601e-112	0.0160226	9.06027e-113	FALSE	TRUE
379612_381696_gene	gene	379612..381696	+	694	52627682	fusA	lpg0326	COG0480J	translation elongation factor G (EF-G)	7534	7417	16028	3843	9692.15	6361.57	4509.31	1114.28	0.0225803	2.06029	0.607434	2.01679	6.5167e-92	0	1.40179e-90	0	TRUE	TRUE
3138559_3139827_gene	gene	3138559..3139827	-	422	52630095	nuoD	lpg2786	COG0649C	NADH dehydrogenase I, D subunit	1685	1928	7027	1684	2167.68	1653.65	1976.97	488.279	-0.194356	2.06102	0.390497	2.01752	5.32007e-15	0	1.41603e-14	0	TRUE	TRUE
504183_505532_gene	gene	504183..505532	-	449	52627818	accC	lpg0462	COG0439I	acetyl CoA carboxylase, biotin carboxylase subunit	632	599	1916	459	813.04	513.763	539.046	133.088	0.0773686	2.06153	0.662222	2.01803	7.5856e-16	3.00695e-202	2.10406e-15	2.15147e-202	TRUE	TRUE
302309_303355_gene	gene	302309..303355	+	348	52627622	-	lpg0256	COG1289S	conserved domain protein	17	57	255	61	21.8697	48.889	71.7416	17.687	-1.74543	2.06362	-1.16057	2.02012	0.00185638	1.28179e-28	0.00170442	1.97768e-29	FALSE	TRUE
3095575_3097542_gene	gene	3095575..3097542	-	655	52630060	-	lpg2745	-	hypothetical protein	114	136	811	194	146.656	116.647	228.166	56.2506	-0.254573	2.06365	0.330281	2.02014	0.0559482	5.67842e-86	0.0361785	1.83736e-86	FALSE	TRUE
2801951_2803339_gene	gene	2801951..2803339	-	462	52629807	-	lpg2488	COG0452H	phosphopantothenoylcysteine decarboxylase/phosphopantothenate-cysteine ligase	216	341	1122	268	277.874	292.476	315.663	77.707	-0.65874	2.06577	-0.0738868	2.02227	0.564424	2.46989e-117	0.23422	1.0566e-117	FALSE	TRUE
2890013_2891401_gene	gene	2890013..2891401	+	462	52629875	legK3	lpg2556	COG0515RTKL	putative protein kinase	2	8	42	10	2.57291	6.86161	11.8163	2.89952	-2	2.07039	-1.41515	2.02689	0.287082	1.34492e-05	0.140806	1.19445e-06	FALSE	TRUE
2936021_2936461_gene	gene	2936021..2936461	-	146	52629918	-	lpg2601	-	hypothetical protein	9	31	105	25	11.5781	26.5887	29.5406	7.24879	-1.78427	2.07039	-1.19942	2.02689	0.0302327	4.13416e-12	0.0209921	4.50921e-13	FALSE	TRUE
2283884_2284852_gene	gene	2283884..2284852	-	322	52629368	-	lpg2040	COG3407I	mevalonate diphosphate decarboxylase	169	238	1298	309	217.411	204.133	365.179	89.5951	-0.493938	2.07061	0.0909153	2.02711	0.456702	1.53381e-137	0.200825	7.58327e-138	FALSE	TRUE
50444_51145_gene	gene	50444..51145	+	233	52627409	-	lpg0042	COG3637M	hypothetical protein	57	113	206	49	73.3279	96.9203	57.9559	14.2076	-0.987289	2.07179	-0.402435	2.02829	0.0985091	4.59888e-23	0.058728	6.42267e-24	FALSE	TRUE
3164142_3164939_gene	gene	3164142..3164939	-	265	52630115	aroE	lpg2808	COG0169E	shikimate-5-dehydrogenase	34	44	185	44	43.7395	37.7389	52.0478	12.7579	-0.371969	2.07195	0.212885	2.02845	0.511292	1.03526e-20	0.217525	1.36512e-21	FALSE	TRUE
1976198_1976419_gene	gene	1976198..1976419	+	73	52629108	infA	lpg1770	COG0361J	translation initiation factor IF-1	132	170	552	131	169.812	145.809	155.299	37.9837	-0.364997	2.0751	0.219857	2.0316	0.142935	4.49084e-62	0.0800518	1.10344e-62	FALSE	TRUE
1437841_1439760_gene	gene	1437841..1439760	+	639	52628650	-	lpg1308	COG3083R	sulfatase domain protein	14	16	59	14	18.0104	13.7232	16.599	4.05932	-0.192645	2.07529	0.392209	2.03179	0.446722	1.22297e-07	0.197998	1.16945e-08	FALSE	TRUE
951911_952465_gene	gene	951911..952465	-	184	52628224	-	lpg0877	COG2340S	hypothetical transporter	10	9	59	14	12.8645	7.71931	16.599	4.05932	0.152003	2.07529	0.736857	2.03179	0.267999	1.22297e-07	0.133939	1.16945e-08	FALSE	TRUE
1022940_1023875_gene	gene	1022940..1023875	+	311	52628288	era	lpg0942	COG1159R	GTP-binding protein Era	75	115	624	148	96.4841	98.6357	175.556	42.9128	-0.616671	2.07595	-0.0318177	2.03245	0.943804	7.92103e-69	0.339762	2.10126e-69	FALSE	TRUE
1893014_1893385_gene	gene	1893014..1893385	+	123	52629037	-	lpg1698	COG3109T	ProQ-like, activator of ProP osmoprotectant transporter	56	75	363	86	72.0415	64.3276	102.126	24.9358	-0.421464	2.07756	0.16339	2.03406	0.497467	4.65223e-42	0.212543	8.81025e-43	FALSE	TRUE
3126788_3128260_gene	gene	3126788..3128260	-	490	52630085	nuoN	lpg2776	COG1007C	NADH dehydrogenase I, N subunit	507	580	3184	754	652.233	497.467	895.785	218.624	-0.194067	2.0782	0.390786	2.0347	8.64788e-06	0	1.11842e-05	0	TRUE	TRUE
674545_675816_gene	gene	674545..675816	+	423	52627985	-	lpg0637	COG0477GEPR	major facilitator family transporter	189	193	1083	256	243.14	165.536	304.691	74.2276	-0.0302146	2.08082	0.554639	2.03732	8.17152e-05	3.89836e-114	9.31135e-05	1.62326e-114	TRUE	TRUE
2753605_2754795_gene	gene	2753605..2754795	-	396	52629758	-	lpg2438	COG0477GEPR	florfenicol efflux pump	31	56	237	56	39.8801	48.0313	66.6775	16.2373	-0.853159	2.08139	-0.268305	2.03789	0.419994	8.80817e-27	0.188698	1.30931e-27	FALSE	TRUE
682215_683453_gene	gene	682215..683453	-	412	52627991	-	lpg0643	COG1295S	ribonuclease BN	43	62	309	73	55.3176	53.1775	86.9339	21.1665	-0.527932	2.08164	0.0569221	2.03814	0.820008	1.31097e-35	0.308462	2.29054e-36	FALSE	TRUE
3309279_3310424_gene	gene	3309279..3310424	-	381	52630229	-	lpg2924	COG0845M	lipoprotein	84	101	449	106	108.062	86.6278	126.321	30.7349	-0.265894	2.08265	0.31896	2.03915	0.121668	6.41194e-52	0.0705013	1.38755e-52	FALSE	TRUE
2298566_2299189_gene	gene	2298566..2299189	+	207	52629384	-	lpg2059	COG1396K,COG2932K	hypothetical phage repressor	12	13	89	21	15.4375	11.1501	25.0392	6.08898	-0.115477	2.08342	0.469376	2.03992	0.410372	1.28178e-10	0.1858	1.33774e-11	FALSE	TRUE
2088377_2090254_gene	gene	2088377..2090254	+	625	52629200	-	lpg1868	COG0488R	ABC transporter, ATP-binding component	115	171	988	233	147.942	146.667	277.963	67.5587	-0.572362	2.08418	0.0124911	2.04068	0.836628	2.34311e-104	0.312404	8.8995e-105	FALSE	TRUE
97493_98083_gene	gene	97493..98083	-	196	52627453	-	lpg0087	-	hypothetical protein	85	203	598	141	109.349	174.113	168.241	40.8832	-1.25594	2.08445	-0.671091	2.04095	0.000284425	1.06916e-66	0.000297835	2.76404e-67	FALSE	TRUE
1567483_1568784_gene	gene	1567483..1568784	+	433	52628760	-	lpg1419	COG0128E	3-phosphoshikimate 1-carboxyvinyltransferase	434	645	2420	570	558.321	553.217	680.841	165.272	-0.571604	2.08597	0.0132495	2.04247	0.861143	1.04083e-250	0.319827	9.92953e-251	FALSE	TRUE
3154174_3155901_gene	gene	3154174..3155901	+	575	52630107	frgA	lpg2800	COG4264Q	siderophore biosynthetic protein, iron repressed gene FrgA	5	14	34	8	6.43227	12.0078	9.56554	2.31961	-1.48543	2.08746	-0.900573	2.04396	0.306689	0.000118603	0.148352	1.01603e-05	FALSE	TRUE
1584944_1585762_gene	gene	1584944..1585762	-	272	52628777	-	lpg1436	-	hypothetical protein	11	12	34	8	14.151	10.2924	9.56554	2.31961	-0.125531	2.08746	0.459323	2.04396	0.435552	0.000118603	0.194034	1.01603e-05	FALSE	TRUE
1907788_1908531_gene	gene	1907788..1908531	-	247	52629051	pyrH	lpg1712	COG0528F	uridylate kinase	1141	1202	2494	586	1467.85	1030.96	701.661	169.912	-0.0751381	2.08949	0.509716	2.04599	1.93684e-17	2.2737e-257	5.81617e-17	2.2428e-257	TRUE	TRUE
2143532_2144203_gene	gene	2143532..2144203	-	223	52629250	-	lpg1921	COG1214O	glycoprotease (O-sialoglycoprotein endopeptidase)	109	146	256	60	140.224	125.224	72.0229	17.3971	-0.42164	2.09311	0.163213	2.04961	0.310124	3.47296e-29	0.149396	5.41189e-30	FALSE	TRUE
1930486_1931364_gene	gene	1930486..1931364	-	292	52629069	ugpA	lpg1731	COG1175G	sn-glycerol-3-phosphate transmembrane ABC transporter	17	22	128	30	21.8697	18.8694	36.0115	8.69855	-0.371969	2.09311	0.212885	2.04961	0.630501	1.26201e-14	0.254622	1.4755e-15	FALSE	TRUE
2727146_2727439_gene	gene	2727146..2727439	-	97	52629734	-	lpg2414	-	hypothetical protein	44	42	175	41	56.604	36.0235	49.2344	11.888	0.0671142	2.09366	0.651968	2.05016	0.0389039	8.65129e-20	0.0262857	1.12114e-20	FALSE	TRUE
2433024_2433728_gene	gene	2433024..2433728	-	234	52629492	-	lpg2167	COG2378K	transcription regulator protein, DeoR family	20	23	111	26	25.7291	19.7271	31.2287	7.53874	-0.201634	2.09398	0.38322	2.05048	0.3856	6.95113e-13	0.177461	7.7694e-14	FALSE	TRUE
1802420_1803601_gene	gene	1802420..1803601	+	393	52628971	-	lpg1632	COG0438M	glycosyltransferase	25	13	141	33	32.1614	11.1501	39.6689	9.5684	0.943416	2.09516	1.52827	2.05166	0.00232943	5.1797e-16	0.00209495	6.23901e-17	FALSE	TRUE
3382233_3382820_gene	gene	3382233..3382820	-	195	52630295	-	lpg2991	COG2823R	hemolysin, lipoprotein	46	46	171	40	59.1769	39.4543	48.109	11.5981	0	2.09592	0.584854	2.05242	0.0552806	2.3962e-19	0.0358347	3.06812e-20	FALSE	TRUE
1946500_1947663_gene	gene	1946500..1947663	-	387	52629084	iscS	lpg1746	COG1104E	cysteine desulfurase NifS	280	466	2378	555	360.207	399.689	669.025	160.923	-0.734903	2.09919	-0.15005	2.05569	0.159258	1.45793e-248	0.087932	1.38436e-248	FALSE	TRUE
2679203_2679874_gene	gene	2679203..2679874	-	223	52629693	-	lpg2373	-	hypothetical protein	2	7	90	21	2.57291	6.00391	25.3206	6.08898	-1.80735	2.09954	-1.2225	2.05604	0.393521	8.26594e-11	0.179793	8.66692e-12	FALSE	TRUE
972975_973706_gene	gene	972975..973706	-	243	52628244	-	lpg0898	-	hypothetical protein	21	11	120	28	27.0156	9.43471	33.7607	8.11865	0.932886	2.09954	1.51774	2.05604	0.00600087	7.54456e-14	0.00498037	8.64184e-15	FALSE	TRUE
3321700_3322434_gene	gene	3321700..3322434	-	244	52630241	-	lpg2936	COG1385S	hypothetical protein	414	626	1034	241	532.592	536.921	290.905	69.8783	-0.596532	2.10113	-0.0116783	2.05763	0.91504	3.03068e-110	0.332808	1.2099e-110	FALSE	TRUE
387383_387577_gene	gene	387383..387577	+	64	52627693	rpmC	lpg0337	COG0255J	50S ribosomal subunit protein L29	282	347	764	178	362.78	297.622	214.943	51.6114	-0.299241	2.1017	0.285613	2.0582	0.0124223	1.44053e-83	0.00954335	4.49641e-84	FALSE	TRUE
1628907_1629545_gene	gene	1628907..1629545	+	212	52628816	bioD	lpg1475	COG0132H	dethiobiotin synthetase	22	33	69	16	28.302	28.3041	19.4124	4.63923	-0.584963	2.10852	-0.000108887	2.06502	0.992676	7.8971e-09	0.350073	7.85462e-10	FALSE	TRUE
3018077_3019402_gene	gene	3018077..3019402	+	441	52629988	-	lpg2671	COG0612R	zinc protease (peptidase, M16 family)	45	36	164	38	57.8905	30.8772	46.1397	11.0182	0.321928	2.10962	0.906782	2.06612	0.00548085	1.11028e-18	0.00459584	1.41183e-19	FALSE	TRUE
847412_848560_gene	gene	847412..848560	+	382	52628122	-	lpg0774	COG0635H	hypothetical protein	48	48	324	75	61.7498	41.1697	91.154	21.7464	0	2.11103	0.584854	2.06753	0.050312	5.07937e-38	0.0329313	9.15825e-39	FALSE	TRUE
255881_256732_gene	gene	255881..256732	+	283	52627589	-	lpg0223	COG0583K	transcriptional regulator, LysR family	42	61	337	78	54.0311	52.3198	94.8114	22.6162	-0.53842	2.1112	0.0464337	2.0677	0.850626	1.09461e-39	0.316418	2.01472e-40	FALSE	TRUE
238638_241697_gene	gene	238638..241697	+	1019	52627574	pkn5	lpg0208	COG0515RTKL	serine/threonine-protein kinase	72	64	385	89	92.6248	54.8929	108.316	25.8057	0.169925	2.11298	0.754779	2.06948	0.00259743	1.62671e-45	0.00232408	3.22173e-46	FALSE	TRUE
795382_795753_gene	gene	795382..795753	+	123	52628075	nusB	lpg0727	COG0781K	transcription termination factor NusB	65	84	649	150	83.6196	72.0469	182.589	43.4927	-0.36995	2.11326	0.214904	2.06976	0.345794	8.67897e-73	0.16298	2.42583e-73	FALSE	TRUE
910055_910780_gene	gene	910055..910780	+	241	52628177	-	lpg0830	COG3319Q	hypothetical protein	130	294	1469	339	167.239	252.164	413.288	98.2936	-1.1773	2.11548	-0.592451	2.07198	5.42424e-05	4.36396e-161	6.33145e-05	2.43616e-161	TRUE	TRUE
1167775_1168695_gene	gene	1167775..1168695	-	306	52628417	-	lpg1072	COG3464L	transposase TnpA	4	7	39	9	5.14582	6.00391	10.9722	2.60956	-0.807355	2.11548	-0.222501	2.07198	0.9742	2.61181e-05	0.346084	2.29551e-06	FALSE	TRUE
3201113_3201853_gene	gene	3201113..3201853	-	246	52630137	legU2	lpg2830	COG5113O	UBOX-containing protein	4	7	39	9	5.14582	6.00391	10.9722	2.60956	-0.807355	2.11548	-0.222501	2.07198	0.9742	2.61181e-05	0.346084	2.29551e-06	FALSE	TRUE
1015763_1016128_gene	gene	1015763..1016128	+	121	52628284	lspA	lpg0938	COG0597MU	lipoprotein signal peptidase	59	102	338	78	75.9008	87.4855	95.0927	22.6162	-0.789782	2.11548	-0.204929	2.07198	0.427894	6.74134e-40	0.191757	1.24645e-40	FALSE	TRUE
927270_928286_gene	gene	927270..928286	-	338	52628198	-	lpg0851	COG0845M	membrane fusion protein	29	46	156	36	37.3072	39.4543	43.889	10.4383	-0.665581	2.11548	-0.0807273	2.07198	0.831577	7.85339e-18	0.31148	9.82646e-19	FALSE	TRUE
1173776_1174147_gene	gene	1173776..1174147	-	123	52628423	-	lpg1078	-	hypothetical protein	4	5	52	12	5.14582	4.28851	14.6297	3.47942	-0.321928	2.11548	0.262926	2.07198	0.64038	5.62302e-07	0.258216	5.26788e-08	FALSE	TRUE
872251_873594_gene	gene	872251..873594	-	447	52628146	nadA	lpg0799	COG0379H	quinolinate synthetase A (NadA)	150	164	403	93	192.968	140.663	113.38	26.9655	-0.128733	2.11548	0.45612	2.07198	0.00304993	8.31871e-48	0.0026969	1.69716e-48	FALSE	TRUE
99689_103663_gene	gene	99689..103663	+	1324	52627456	-	lpg0090	-	hypothetical protein	159	264	1991	459	204.546	226.433	560.147	133.088	-0.731511	2.11693	-0.146658	2.07343	0.340037	3.74338e-216	0.160649	2.89224e-216	FALSE	TRUE
2367160_2368566_gene	gene	2367160..2368566	+	468	52629447	dbpA	lpg2122	COG0513LKJ	ATP dependent RNA helicase DbpA	67	78	217	50	86.1925	66.9007	61.0507	14.4976	-0.219313	2.1177	0.365541	2.07419	0.123302	6.63548e-25	0.0712519	9.5559e-26	FALSE	TRUE
3064449_3064808_gene	gene	3064449..3064808	-	119	52630029	rplT	lpg2712	COG0292J	50S ribosomal protein L20	2133	2064	4793	1103	2744.01	1770.3	1348.46	319.817	0.047441	2.1195	0.632295	2.076	1.52496e-40	0	1.09344e-39	0	TRUE	TRUE
2680981_2681454_gene	gene	2680981..2681454	+	157	52629695	-	lpg2375	-	hypothetical protein	5	8	74	17	6.43227	6.86161	20.8191	4.92918	-0.678072	2.12199	-0.0932183	2.07849	0.946109	2.12255e-09	0.339816	2.14793e-10	FALSE	TRUE
357556_358530_gene	gene	357556..358530	+	324	52627665	pdxA	lpg0299	COG1995H	pyridoxal phosphate biosynthetic protein PdxA	164	238	962	221	210.979	204.133	270.649	64.0793	-0.537266	2.12199	0.0475879	2.07849	0.66116	3.4197e-104	0.264376	1.29643e-104	FALSE	TRUE
557618_558406_gene	gene	557618..558406	+	262	52627872	-	lpg0516	COG0500QR	hypothetical protein	6	7	61	14	7.71873	6.00391	17.1617	4.05932	-0.222392	2.12338	0.362461	2.07988	0.566248	4.79798e-08	0.234587	4.64707e-09	FALSE	TRUE
244591_244992_gene	gene	244591..244992	-	133	52627577	tspO	lpg0211	COG3476T	tryptophan rich sensory protein TspO	5	5	35	8	6.43227	4.28851	9.84688	2.31961	0	2.12928	0.584854	2.08578	0.431106	7.59583e-05	0.192215	6.56801e-06	FALSE	TRUE
1470711_1471676_gene	gene	1470711..1471676	-	321	52628674	rluD	lpg1333	COG0564J	ribosomal large subunit pseudouridine synthase D, RluD	85	88	381	87	109.349	75.4777	107.19	25.2258	-0.0500407	2.1307	0.534813	2.0872	0.0140299	1.4267e-45	0.0106007	2.82837e-46	FALSE	TRUE
2395991_2397271_gene	gene	2395991..2397271	+	426	52629473	-	lpg2148	-	hypothetical protein	15	24	219	50	19.2968	20.5848	61.6133	14.4976	-0.678072	2.13093	-0.0932183	2.08743	0.88968	2.50445e-25	0.326111	3.63246e-26	FALSE	TRUE
1588823_1589299_gene	gene	1588823..1589299	-	158	52628781	-	lpg1440	COG0319R	metal dependent hydrolase	100	152	1632	372	128.645	130.371	459.146	107.862	-0.604071	2.13327	-0.0192177	2.08977	0.989656	2.24021e-181	0.349572	1.40933e-181	FALSE	TRUE
3276056_3276925_gene	gene	3276056..3276925	-	289	52630200	-	lpg2894	COG1845C	cytochrome c oxidase, subunit III	306	416	2213	504	393.655	356.804	622.604	146.136	-0.443052	2.13451	0.141802	2.09101	0.19167	1.021e-239	0.101351	9.13957e-240	FALSE	TRUE
236492_238030_gene	gene	236492..238030	+	512	52627571	-	lpg0205	COG3046R	hypothetical protein	70	154	453	103	90.0518	132.086	127.447	29.865	-1.1375	2.13687	-0.55265	2.09337	0.00855208	4.54221e-54	0.00686006	1.01204e-54	FALSE	TRUE
1587973_1588863_gene	gene	1587973..1588863	-	296	52628780	-	lpg1439	COG4535P	Mg2+ and Co2+ transporter CorC	178	279	2498	567	228.989	239.299	702.786	164.403	-0.648388	2.13935	-0.0635343	2.09585	0.691501	1.368e-266	0.273685	1.40394e-266	FALSE	TRUE
1659724_1660188_gene	gene	1659724..1660188	-	154	52628842	-	lpg1501	COG0456R	GCN5-related N-acetyltransferase	21	20	141	32	27.0156	17.154	39.6689	9.27845	0.0703893	2.13955	0.655243	2.09605	0.152522	2.12587e-16	0.0847376	2.58052e-17	FALSE	TRUE
206346_207494_gene	gene	206346..207494	+	382	52627543	-	lpg0177	COG2814G	chloramphenicol resistance protein	4	24	97	22	5.14582	20.5848	27.2899	6.37894	-2.58496	2.14048	-2.00011	2.09698	0.00730382	9.03483e-12	0.00594794	9.76017e-13	FALSE	TRUE
1320049_1321236_gene	gene	1320049..1321236	+	395	52628535	-	lpg1191	COG1472G	glycosyl hydrolase family 3	23	32	181	41	29.5885	27.4464	50.9224	11.888	-0.476438	2.14229	0.108416	2.09879	0.777086	5.10653e-21	0.296549	6.80429e-22	FALSE	TRUE
1266056_1266838_gene	gene	1266056..1266838	+	260	52628494	-	lpg1149	-	hypothetical protein	21	54	106	24	27.0156	46.3159	29.822	6.95884	-1.36257	2.14296	-0.777716	2.09946	0.0310682	1.04676e-12	0.0214451	1.16104e-13	FALSE	TRUE
1770905_1771384_gene	gene	1770905..1771384	-	159	52628944	-	lpg1605	COG0277C	hypothetical protein	117	200	447	101	150.515	171.54	125.759	29.2851	-0.773491	2.14592	-0.188638	2.10242	0.311168	9.66107e-54	0.149616	2.14083e-54	FALSE	TRUE
1232861_1234189_gene	gene	1232861..1234189	+	442	52628467	-	lpg1122	COG0741M	membrane bound lytic murein transglycosylase D	23	38	239	54	29.5885	32.5927	67.2401	15.6574	-0.724366	2.14598	-0.139512	2.10248	0.726433	6.18793e-28	0.281708	9.41164e-29	FALSE	TRUE
2211372_2211791_gene	gene	2211372..2211791	-	139	52629299	-	lpg1971	COG1764O	organic hydroperoxide resistance protein OsmC, predicted redox protein, regulator of sulfide bond formation	58	131	408	92	74.6144	112.359	114.786	26.6756	-1.17544	2.14886	-0.590588	2.10536	0.0101833	2.48299e-49	0.00800409	5.16953e-50	FALSE	TRUE
433822_434529_gene	gene	433822..434529	-	235	52627748	-	lpg0392	COG1451R	zinc metalloprotease	18	18	102	23	23.1562	15.4386	28.6966	6.66889	0	2.14886	0.584854	2.10536	0.230211	2.46715e-12	0.118019	2.71428e-13	FALSE	TRUE
2608741_2609808_gene	gene	2608741..2609808	+	355	52629630	gpsA	lpg2309	COG0240C	glycerol-3-phosphate dehydrogenase (NAD(P)+)	306	273	733	165	393.655	234.152	206.222	47.842	0.164631	2.15135	0.749484	2.10785	2.38442e-10	4.18413e-83	4.74197e-10	1.29805e-83	TRUE	TRUE
980240_980785_gene	gene	980240..980785	+	181	52628250	-	lpg0904	COG1335Q	hydrolase, isochorismatase family	98	167	702	158	126.073	143.236	197.5	45.8124	-0.768994	2.15155	-0.184141	2.10805	0.371649	6.33892e-80	0.172491	1.90262e-80	FALSE	TRUE
1672453_1673052_gene	gene	1672453..1673052	+	199	52628852	-	lpg1511	COG0321H	lipoate-protein ligase B	124	216	691	155	159.52	185.263	194.406	44.9425	-0.800691	2.15642	-0.215838	2.11292	0.217332	3.59317e-79	0.112677	1.06745e-79	FALSE	TRUE
106894_107670_gene	gene	106894..107670	+	258	52627459	-	lpg0093	COG0566J	tRNA/rRNA methyltransferase	76	113	1013	227	97.7706	96.9203	284.997	65.819	-0.572251	2.15787	0.0126022	2.11437	0.892477	8.04444e-112	0.326743	3.26275e-112	FALSE	TRUE
387579_387833_gene	gene	387579..387833	+	84	52627694	rpsQ	lpg0338	COG0186J	30S ribosomal protein S17	1484	1421	2514	563	1909.1	1218.79	707.287	163.243	0.0625845	2.15878	0.647438	2.11528	3.46974e-32	1.98985e-271	1.86592e-31	2.08423e-271	TRUE	TRUE
3265772_3266326_gene	gene	3265772..3266326	-	184	52630191	-	lpg2885	-	hypothetical protein	49	53	336	75	63.0363	45.4582	94.5301	21.7464	-0.113211	2.1635	0.471643	2.12	0.102427	9.36711e-41	0.0608017	1.74946e-41	FALSE	TRUE
1574217_1574906_gene	gene	1574217..1574906	+	229	52628766	pyrF	lpg1425	COG0284F	orotidine 5'-phosphate decarboxylase PyrF	227	221	1229	274	292.025	189.552	345.766	79.4467	0.0386459	2.16524	0.6235	2.12174	2.05734e-06	5.91408e-137	2.83834e-06	2.91687e-137	TRUE	TRUE
1227719_1228783_gene	gene	1227719..1228783	+	354	52628464	-	lpg1119	COG0018J	major acid phosphatase	59	23	180	40	75.9008	19.7271	50.6411	11.5981	1.35908	2.16993	1.94393	2.12642	1.22946e-08	3.38466e-21	2.0635e-08	4.52181e-22	TRUE	TRUE
1458245_1459405_gene	gene	1458245..1459405	-	386	52628665	-	lpg1323	COG0477GEPR	drug resistance transporter, Bcr/CflA	3	8	27	6	3.85936	6.86161	7.59617	1.73971	-1.41504	2.16993	-0.830184	2.12642	0.536821	0.000508073	0.225323	4.23988e-05	FALSE	TRUE
1386688_1387428_gene	gene	1386688..1387428	+	246	52628603	prpA	lpg1260	COG1974KT	phage repressor	19	42	171	38	24.4426	36.0235	48.109	11.0182	-1.14439	2.16993	-0.559536	2.12642	0.153892	4.13183e-20	0.0853269	5.39584e-21	FALSE	TRUE
1887061_1887339_gene	gene	1887061..1887339	-	92	52629032	-	lpg1693	-	hypothetical protein	14	12	27	6	18.0104	10.2924	7.59617	1.73971	0.222392	2.16993	0.807246	2.12642	0.166854	0.000508073	0.0914556	4.23988e-05	FALSE	TRUE
593345_594229_gene	gene	593345..594229	-	294	52627907	-	lpg0553	COG3173R	aminoglycoside phosphotransferase	28	21	72	16	36.0207	18.0117	20.2564	4.63923	0.415037	2.16993	0.999891	2.12642	0.0174341	1.93609e-09	0.01295	1.96217e-10	FALSE	TRUE
1434640_1436295_gene	gene	1434640..1436295	+	551	52628648	glnS	lpg1306	COG0008J	glutaminyl-tRNA synthetase	632	888	3758	835	813.04	761.639	1057.27	242.11	-0.490635	2.17012	0.0942185	2.12662	0.180938	0	0.0974517	0	FALSE	TRUE
218775_219851_gene	gene	218775..219851	+	358	52627554	-	lpg0188	COG1804C	acyl CoA transferase/carnitine dehydratase	187	240	1213	269	240.567	205.848	341.265	77.997	-0.359996	2.1729	0.224857	2.1294	0.0839425	1.3461e-135	0.0511727	6.52812e-136	FALSE	TRUE
1720057_1721379_gene	gene	1720057..1721379	-	440	52628898	-	lpg1557	COG0147EH	para-aminobenzoate synthase, component I	13	27	185	41	16.7239	23.1579	52.0478	11.888	-1.05445	2.17383	-0.469594	2.13033	0.373342	7.78253e-22	0.173048	1.05358e-22	FALSE	TRUE
970769_971278_gene	gene	970769..971278	+	169	52628241	-	lpg0895	-	hypothetical protein	19	41	167	37	24.4426	35.1658	46.9837	10.7282	-1.10962	2.17425	-0.524771	2.13075	0.183651	1.12487e-19	0.0985604	1.45219e-20	FALSE	TRUE
1535948_1537033_gene	gene	1535948..1537033	-	361	52628730	-	lpg1389	COG0482J	tRNA (5 methylaminomethyl-2-thiouridylate) methyltransferase	142	133	1133	251	182.677	114.074	318.758	72.7779	0.0944647	2.17439	0.679318	2.13089	5.50561e-05	2.47546e-126	6.40514e-05	1.14582e-126	TRUE	TRUE
2739205_2740551_gene	gene	2739205..2740551	-	448	52629744	-	lpg2424	-	hypothetical protein	72	37	447	99	92.6248	31.7349	125.759	28.7052	0.960472	2.17477	1.54533	2.13127	1.08544e-07	1.27517e-54	1.68248e-07	2.85684e-55	TRUE	TRUE
457334_459172_gene	gene	457334..459172	+	612	52627774	edd	lpg0418	COG0129EG	6-phosphogluconate dehydratase	566	516	3157	699	728.133	442.574	888.189	202.676	0.133431	2.17519	0.718285	2.13169	4.11136e-16	0	1.15252e-15	0	TRUE	TRUE
623078_624589_gene	gene	623078..624589	-	503	52627938	comM	lpg0590	COG0606O	competence related protein ComM	33	75	244	54	42.453	64.3276	68.6468	15.6574	-1.18442	2.17585	-0.599571	2.13235	0.0474244	5.08765e-29	0.0313199	7.9038e-30	FALSE	TRUE
339639_340322_gene	gene	339639..340322	+	227	52627651	-	lpg0285	-	hypothetical protein	42	51	475	105	54.0311	43.7428	133.636	30.4449	-0.280108	2.17754	0.304746	2.13404	0.310571	6.41479e-58	0.149475	1.48462e-58	FALSE	TRUE
2359739_2360692_gene	gene	2359739..2360692	-	317	52629440	-	lpg2115	COG4823V	hypothetical phage AbiD protein	215	424	1172	259	276.588	363.665	329.73	75.0975	-0.979728	2.17795	-0.394874	2.13445	0.000708923	3.96895e-131	0.000692515	1.87994e-131	FALSE	TRUE
167051_169129_gene	gene	167051..169129	-	692	52627505	tktA	lpg0139	COG0021G	transketolase I	1214	1163	8446	1859	1561.76	997.507	2376.19	539.02	0.0619173	2.18374	0.646771	2.14024	2.70419e-27	0	1.24467e-26	0	TRUE	TRUE
1945064_1945351_gene	gene	1945064..1945351	-	95	52629081	fis	lpg1743	COG2901KL	Fis transcriptional activator	286	145	1951	429	367.926	124.367	548.893	124.389	0.979962	2.18516	1.56482	2.14166	1.77103e-29	2.25543e-222	8.64219e-29	1.81149e-222	TRUE	TRUE
351696_352358_gene	gene	351696..352358	-	220	52627661	-	lpg0295	COG1208MJ	mannose-1-phosphate guanyltransferase	69	73	114	25	88.7654	62.6122	32.0727	7.24879	-0.0813001	2.18903	0.503554	2.14553	0.0377201	6.97756e-14	0.025535	8.0014e-15	FALSE	TRUE
1949425_1950381_gene	gene	1949425..1950381	-	318	52629087	sppA	lpg1749	COG0616OU	signal peptide peptidase	100	122	365	80	128.645	104.64	102.689	23.1961	-0.286881	2.18982	0.297972	2.14632	0.106387	5.92299e-45	0.0626102	1.16286e-45	FALSE	TRUE
2204165_2205730_gene	gene	2204165..2205730	-	521	52629294	-	lpg1966	-	hypothetical protein	46	24	388	85	59.1769	20.5848	109.16	24.6459	0.938599	2.19052	1.52345	2.14702	2.01649e-05	5.67492e-48	2.4888e-05	1.16362e-48	TRUE	TRUE
2181810_2184092_gene	gene	2181810..2184092	-	760	52629281	legC4	lpg1953	-	coiled-coil-containing protein	107	57	499	109	137.651	48.889	140.388	31.6047	0.908577	2.19471	1.49343	2.15121	2.02901e-10	3.41131e-61	4.08135e-10	8.29165e-62	TRUE	TRUE
1755600_1757618_gene	gene	1755600..1757618	-	672	52628929	legC6	lpg1588	-	coiled-coil-containing protein	209	93	348	76	268.869	79.7662	97.9061	22.0363	1.1682	2.19502	1.75305	2.15152	8.31076e-25	6.46455e-43	3.44872e-24	1.23692e-43	TRUE	TRUE
1322810_1323577_gene	gene	1322810..1323577	-	255	52628538	-	lpg1194	COG0107E	imidazoleglycerol-phosphate synthase, cyclase subunit HisF	45	77	261	57	57.8905	66.043	73.4296	16.5272	-0.774933	2.19502	-0.19008	2.15152	0.516575	1.77876e-31	0.219108	2.8962e-32	FALSE	TRUE
2436055_2437065_gene	gene	2436055..2437065	+	336	52629496	-	lpg2171	COG0454KR,COG5628R	hypothetical protein	19	34	165	36	24.4426	29.1618	46.421	10.4383	-0.839535	2.1964	-0.254682	2.1529	0.537972	1.16453e-19	0.225323	1.50244e-20	FALSE	TRUE
191073_191285_gene	gene	191073..191285	-	70	52627524	-	lpg0158	-	hypothetical protein	2	2	23	5	2.57291	1.7154	6.47081	1.44976	0	2.20163	0.584854	2.15813	0.476369	0.00120083	0.206288	9.89095e-05	FALSE	TRUE
2101695_2102222_gene	gene	2101695..2102222	+	175	52629212	-	lpg1883	COG2862S	transmembrane protein	30	29	161	35	38.5936	24.8733	45.2957	10.1483	0.0489096	2.20163	0.633763	2.15813	0.0923619	3.10589e-19	0.0555345	3.97181e-20	FALSE	TRUE
2377025_2378293_gene	gene	2377025..2378293	+	422	52629458	-	lpg2133	COG0477GEPR	proline/glycine betaine transporter	19	14	92	20	24.4426	12.0078	25.8832	5.79903	0.440573	2.20163	1.02543	2.15813	0.0508399	1.22133e-11	0.0332011	1.3124e-12	FALSE	TRUE
1947638_1948411_gene	gene	1947638..1948411	-	257	52629085	-	lpg1747	COG0565J	RNA methyltransferase	191	482	658	143	245.713	413.412	185.121	41.4631	-1.33546	2.20207	-0.750607	2.15857	1.04495e-10	5.87419e-78	2.15962e-10	1.72492e-78	TRUE	TRUE
833217_834221_gene	gene	833217..834221	+	334	52628110	-	lpg0762	COG0472M	O-antigen initiating glycosyl transferase group 4-UDP-N-acetylmuramyl pentapeptide phosphotransferase/(N-acetylgalactosaminyl transferase TrsF)	32	36	175	38	41.1666	30.8772	49.2344	11.0182	-0.169925	2.20328	0.414929	2.15978	0.234097	6.14603e-21	0.119895	8.16262e-22	FALSE	TRUE
347089_347622_gene	gene	347089..347622	-	177	52627657	-	lpg0291	COG2059P	chromate transport protein	14	43	249	54	18.0104	36.8812	70.0535	15.6574	-1.61891	2.20511	-1.03406	2.16161	0.0138232	4.06375e-30	0.010482	6.45629e-31	FALSE	TRUE
1887472_1887846_gene	gene	1887472..1887846	-	124	52629033	-	lpg1694	-	transposase IS630 family	18	18	83	18	23.1562	15.4386	23.3512	5.21913	0	2.20511	0.584854	2.16161	0.230211	9.8081e-11	0.118019	1.02627e-11	FALSE	TRUE
3220404_3221213_gene	gene	3220404..3221213	+	269	52630152	-	lpg2845	COG1647R	hypothetical protein	16	33	60	13	20.5833	28.3041	16.8804	3.76937	-1.04439	2.20645	-0.459541	2.16295	0.297727	2.94761e-08	0.145082	2.8727e-09	FALSE	TRUE
2000166_2001461_gene	gene	2000166..2001461	+	431	52629132	-	lpg1794	COG0277C	oxidoreductase (L-gululonolactone oxidase)	27	33	120	26	34.7343	28.3041	33.7607	7.53874	-0.289507	2.20645	0.295347	2.16295	0.423965	1.15485e-14	0.190239	1.35177e-15	FALSE	TRUE
706807_707664_gene	gene	706807..707664	+	285	52628006	-	lpg0658	COG0845M	HlyD family secretion protein	86	139	799	173	110.635	119.22	224.79	50.1616	-0.692676	2.20742	-0.107823	2.16392	0.65343	7.28319e-93	0.261975	2.53416e-93	FALSE	TRUE
673832_674497_gene	gene	673832..674497	+	221	52627984	tdk	lpg0636	COG1435F	thymidine kinase	43	54	171	37	55.3176	46.3159	48.109	10.7282	-0.328623	2.2084	0.256231	2.1649	0.381596	1.68474e-20	0.176177	2.21437e-21	FALSE	TRUE
84555_84869_gene	gene	84555..84869	-	104	52627441	-	lpg0075	COG3027S	hypothetical protein	11	26	111	24	14.151	22.3002	31.2287	6.95884	-1.24101	2.20945	-0.656154	2.16595	0.244485	1.07085e-13	0.12413	1.22246e-14	FALSE	TRUE
2502575_2503549_gene	gene	2502575..2503549	-	324	52629541	-	lpg2217	COG3469G	chitinase domain	22	21	190	41	28.302	18.0117	53.4545	11.888	0.0671142	2.2123	0.651968	2.1688	0.144391	6.96028e-23	0.0807811	9.67399e-24	FALSE	TRUE
792158_792562_gene	gene	792158..792562	+	134	52628070	-	lpg0722	-	hypothetical protein	191	97	1183	255	245.713	83.197	332.825	73.9377	0.977516	2.21388	1.56237	2.17038	1.4702e-19	4.68945e-135	4.76809e-19	2.26881e-135	TRUE	TRUE
2869817_2871232_gene	gene	2869817..2871232	-	471	52629857	-	lpg2538	-	hypothetical protein	38	53	348	75	48.8853	45.4582	97.9061	21.7464	-0.479993	2.21412	0.104861	2.17062	0.719289	2.25598e-43	0.279967	4.35759e-44	FALSE	TRUE
246607_247314_gene	gene	246607..247314	-	235	52627579	-	lpg0213	COG1346M	inner membrane protein, LrgB family protein	10	2	116	25	12.8645	1.7154	32.6354	7.24879	2.32193	2.21412	2.90678	2.17062	0.00277375	2.78622e-14	0.00246927	3.23152e-15	FALSE	TRUE
2917042_2918136_gene	gene	2917042..2918136	+	364	52629903	-	lpg2586	COG4870O	cysteine protease, papain C1 family	58	11	79	17	74.6144	9.43471	22.2258	4.92918	2.39855	2.21632	2.9834	2.17282	4.19526e-13	2.19068e-10	1.02359e-12	2.27001e-11	TRUE	TRUE
2665970_2667841_gene	gene	2665970..2667841	+	623	52629682	rpoD	lpg2361	COG0568K	RNA polymerase sigma 70 factor (RpoD)	1377	1615	5266	1130	1771.45	1385.19	1481.53	327.645	-0.230006	2.22038	0.354848	2.17688	4.49854e-11	0	9.65699e-11	0	TRUE	TRUE
484816_485385_gene	gene	484816..485385	+	189	52627803	lphA	lpg0447	COG2885M	LphA (DotK)	166	333	1077	231	213.552	285.615	303.003	66.9788	-1.00434	2.22105	-0.419485	2.17755	0.0016245	4.03437e-123	0.00150595	1.82581e-123	FALSE	TRUE
621580_622473_gene	gene	621580..622473	+	297	52627936	pyrB	lpg0588	COG0540F	aspartate carbamoyltransferase	83	60	886	190	106.776	51.4621	249.267	55.0908	0.468149	2.22131	1.053	2.17781	2.00036e-05	1.10944e-102	2.47469e-05	4.1441e-103	TRUE	TRUE
2355084_2355605_gene	gene	2355084..2355605	-	173	52629434	-	lpg2109	COG1156C	hypothetical protein	71	128	854	183	91.3383	109.786	240.264	53.0611	-0.850253	2.22239	-0.265399	2.17889	0.242441	2.15766e-99	0.12327	7.81533e-100	FALSE	TRUE
2212015_2212392_gene	gene	2212015..2212392	-	125	52629300	-	lpg1972	-	hypothetical protein	10	17	42	9	12.8645	14.5809	11.8163	2.60956	-0.765535	2.22239	-0.180681	2.17889	0.832861	6.00776e-06	0.311739	5.40409e-07	FALSE	TRUE
1215532_1216227_gene	gene	1215532..1216227	+	231	52628455	-	lpg1110	-	hypothetical protein	6	10	28	6	7.71873	8.57701	7.8775	1.73971	-0.736966	2.22239	-0.152112	2.17889	0.962003	0.000326914	0.343503	2.74956e-05	FALSE	TRUE
1283991_1285145_gene	gene	1283991..1285145	+	384	52628509	argE	lpg1164	COG0624E	acetylornithine deacetylase	86	130	280	60	110.635	111.501	78.775	17.3971	-0.596103	2.22239	-0.0112494	2.17889	0.971648	2.60664e-34	0.345644	4.46228e-35	FALSE	TRUE
293014_293739_gene	gene	293014..293739	+	241	52627612	-	lpg0246	-	hypothetical protein	9	7	70	15	11.5781	6.00391	19.6938	4.34927	0.36257	2.22239	0.947424	2.17889	0.191169	1.75662e-09	0.101153	1.78385e-10	FALSE	TRUE
1388172_1388510_gene	gene	1388172..1388510	+	112	52628605	-	lpg1262	-	hypothetical protein	3	2	28	6	3.85936	1.7154	7.8775	1.73971	0.584963	2.22239	1.16982	2.17889	0.240692	0.000326914	0.122499	2.74956e-05	FALSE	TRUE
2775242_2776174_gene	gene	2775242..2776174	+	310	52629781	-	lpg2462	COG0500QR	exported protein	55	82	327	70	70.755	70.3315	91.998	20.2966	-0.576192	2.22386	0.00866132	2.18036	0.927372	8.17223e-41	0.335902	1.5277e-41	FALSE	TRUE
1599656_1600648_gene	gene	1599656..1600648	+	330	52628791	-	lpg1450	COG3491R	iron/ascorbate oxidoreductase family protein, putative	15	29	187	40	19.2968	24.8733	52.6105	11.5981	-0.95109	2.22497	-0.366237	2.18147	0.450136	1.17907e-22	0.198933	1.62985e-23	FALSE	TRUE
2608329_2608817_gene	gene	2608329..2608817	+	162	52629629	secB	lpg2308	COG1952U	protein export protein SecB	284	191	365	78	365.353	163.821	102.689	22.6162	0.572318	2.22635	1.15717	2.18285	5.39102e-19	7.35166e-46	1.70128e-18	1.45885e-46	TRUE	TRUE
1433825_1434643_gene	gene	1433825..1434643	+	272	52628647	trpA	lpg1305	COG0159E	tryptophan synthetase, alpha chain TrpA	341	496	1957	417	438.681	425.42	550.581	120.91	-0.540568	2.23052	0.0442852	2.18702	0.666079	1.55452e-228	0.266034	1.31617e-228	FALSE	TRUE
845134_845985_gene	gene	845134..845985	+	283	52628120	rfbA	lpg0772	COG1682GM	polysaccharide ABC transporter, permease protein	160	182	667	142	205.833	156.102	187.653	41.1731	-0.185867	2.2318	0.398987	2.1883	0.0065519	2.84976e-80	0.00539944	8.5916e-81	FALSE	TRUE
2852975_2854309_gene	gene	2852975..2854309	+	444	52629844	-	lpg2525	COG2319R	hypothetical protein	128	105	700	149	164.666	90.0586	196.938	43.2028	0.285754	2.23204	0.870608	2.18854	3.2148e-06	9.66671e-84	4.35538e-06	3.03316e-84	TRUE	TRUE
259343_260740_gene	gene	259343..260740	+	465	52627592	-	lpg0226	-	multidrug efflux protein, outer membrane component	33	65	212	45	42.453	55.7506	59.644	13.0478	-0.977974	2.23607	-0.39312	2.19257	0.211282	6.88857e-26	0.110082	1.01139e-26	FALSE	TRUE
2221477_2222520_gene	gene	2221477..2222520	+	347	52629310	-	lpg1982	COG0457R	hypothetical protein	1	4	33	7	1.28645	3.43081	9.2842	2.02966	-2	2.23704	-1.41515	2.19354	0.467234	8.2258e-05	0.203587	7.09161e-06	FALSE	TRUE
2925333_2926082_gene	gene	2925333..2926082	-	249	52629909	-	lpg2592	-	hypothetical protein	31	55	170	36	39.8801	47.1736	47.8277	10.4383	-0.827163	2.23947	-0.24231	2.19597	0.469615	1.08369e-20	0.204371	1.42714e-21	FALSE	TRUE
2092213_2094045_gene	gene	2092213..2094045	-	610	52629204	lepA	lpg1872	COG0481M	GTP binding elongation factor LepA	707	1103	2689	569	909.524	946.045	756.522	164.982	-0.641651	2.24057	-0.0567971	2.19707	0.455024	5.76745e-302	0.200337	6.73536e-302	FALSE	TRUE
2398592_2399458_gene	gene	2398592..2399458	+	288	52629476	-	lpg2151	-	aminoglycoside 6-adenylyltransferase	23	50	345	73	29.5885	42.8851	97.0621	21.1665	-1.12029	2.24063	-0.535441	2.19713	0.138275	1.34195e-43	0.0780386	2.60445e-44	FALSE	TRUE
3148032_3148907_gene	gene	3148032..3148907	-	291	52630103	-	lpg2795	COG0294H	7,8-dihydropteroate synthase	116	158	863	182	149.229	135.517	242.796	52.7712	-0.4458	2.24542	0.139054	2.20192	0.358282	1.05178e-101	0.167542	3.88588e-102	FALSE	TRUE
364946_365021_gene	gene	364946..365021						-		28	22	166	35	36.0207	18.8694	46.7023	10.1483	0.347923	2.24576	0.932777	2.20226	0.0246599	2.8848e-20	0.0175235	3.77703e-21	FALSE	TRUE
780630_781301_gene	gene	780630..781301	-	223	52628063	-	lpg0715	COG0745TK	two component response regulator	8	12	100	21	10.2916	10.2924	28.1339	6.08898	-0.584963	2.25154	-0.000108887	2.20804	0.922313	8.53313e-13	0.33476	9.50105e-14	FALSE	TRUE
3280539_3282152_gene	gene	3280539..3282152	-	537	52630204	-	lpg2898	COG2010C,COG3245C	cytochrome c	559	645	1945	408	719.128	553.217	547.205	118.3	-0.206451	2.25313	0.378403	2.20963	5.01744e-06	6.72174e-231	6.68586e-06	5.73893e-231	TRUE	TRUE
528190_528624_gene	gene	528190..528624	+	144	52627844	-	lpg0488	COG3293L	transposase (IS4 family, ISSod6)	5	6	62	13	6.43227	5.14621	17.443	3.76937	-0.263034	2.25376	0.321819	2.21026	0.599297	1.08947e-08	0.245077	1.08044e-09	FALSE	TRUE
1776653_1777723_gene	gene	1776653..1777723	-	356	52628949	proB	lpg1610	COG0263E	glutamate-5-kinase	22	26	210	44	28.302	22.3002	59.0813	12.7579	-0.241008	2.25481	0.343846	2.21131	0.414916	6.80834e-26	0.187134	1.00033e-26	FALSE	TRUE
2871814_2872221_gene	gene	2871814..2872221	-	135	52629858	-	lpg2539	-	hypothetical protein	24	34	253	53	30.8749	29.1618	71.1789	15.3674	-0.5025	2.25507	0.0823533	2.21157	0.819407	2.19675e-31	0.308346	3.56821e-32	FALSE	TRUE
1164904_1165926_gene	gene	1164904..1165926	-	340	52628414	-	lpg1069	COG4823V	AbiD phage protein-like	26	35	129	27	33.4478	30.0195	36.2928	7.82869	-0.428843	2.25634	0.15601	2.21284	0.664687	4.6546e-16	0.265579	5.61985e-17	FALSE	TRUE
27119_27598_gene	gene	27119..27598	+	159	52627388	-	lpg0021	COG3028S	alpha helix protein	85	94	454	95	109.349	80.6239	127.728	27.5454	-0.145198	2.25669	0.439656	2.21319	0.038383	5.90423e-58	0.0259504	1.36957e-58	FALSE	TRUE
1547281_1548381_gene	gene	1547281..1548381	+	366	52628744	-	lpg1403	COG2377O	hypothetical protein	117	162	550	115	150.515	138.948	154.737	33.3444	-0.469485	2.2578	0.115368	2.2143	0.42596	3.06587e-69	0.191052	8.165e-70	FALSE	TRUE
1724886_1727105_gene	gene	1724886..1727105	+	739	52628902	-	lpg1561	COG3264M	potassium efflux system KefA	16	14	244	51	20.5833	12.0078	68.6468	14.7875	0.192645	2.25831	0.777499	2.21481	0.15182	3.0252e-30	0.0844445	4.83274e-31	FALSE	TRUE
1277254_1278018_gene	gene	1277254..1278018	+	254	52628502	-	lpg1157	COG1075R	lipase B	8	26	67	14	10.2916	22.3002	18.8497	4.05932	-1.70044	2.25873	-1.11559	2.21523	0.0679618	2.67552e-09	0.0428944	2.69543e-10	FALSE	TRUE
154334_155065_gene	gene	154334..155065	-	243	52627497	dapB	lpg0131	COG0289E	dihydropicolinate reductase	154	235	493	103	198.114	201.56	138.7	29.865	-0.60973	2.25894	-0.0248768	2.21544	0.952092	9.59544e-63	0.340873	2.37203e-63	FALSE	TRUE
323554_326904_gene	gene	323554..326904	+	1116	52627641	-	lpg0275	COG1073R	SdbA	93	80	820	171	119.64	68.6161	230.698	49.5817	0.217231	2.26163	0.802084	2.21813	0.000270095	4.64518e-98	0.000286118	1.66181e-98	FALSE	TRUE
1766981_1768267_gene	gene	1766981..1768267	-	428	52628941	legL2	lpg1602	-	leucine-rich repeat-containing protein	96	160	653	136	123.5	137.232	183.715	39.4334	-0.736966	2.26348	-0.152112	2.21998	0.479632	2.47816e-80	0.20736	7.49353e-81	FALSE	TRUE
2731994_2732788_gene	gene	2731994..2732788	-	264	52629739	-	lpg2419	COG3637M	hypothetical protein	123	149	221	46	158.234	127.798	62.176	13.3378	-0.276654	2.26434	0.3082	2.22084	0.0599985	2.14033e-27	0.0384906	3.23119e-28	FALSE	TRUE
2368723_2369634_gene	gene	2368723..2369634	+	303	52629448	-	lpg2123	COG3965P	cobalt zinc cadmium cation transporter	13	27	77	16	16.7239	23.1579	21.6631	4.63923	-1.05445	2.26679	-0.469594	2.22329	0.373342	1.88341e-10	0.173048	1.9546e-11	FALSE	TRUE
2421627_2422256_gene	gene	2421627..2422256	+	209	52629483	pmtA	lpg2158	COG0500QR	phosphatidylethanolamine N-methyltransferase	16	18	53	11	20.5833	15.4386	14.911	3.18947	-0.169925	2.26849	0.414929	2.22499	0.397292	1.35405e-07	0.181201	1.29358e-08	FALSE	TRUE
1704272_1704697_gene	gene	1704272..1704697	+	141	52628880	-	lpg1539	COG0801H	2-amino-4-hydroxy-6-hydroxymethyldihydropteridine pyrophosphokinase FolK	16	33	164	34	20.5833	28.3041	46.1397	9.85836	-1.04439	2.27009	-0.459541	2.22659	0.297727	2.94584e-20	0.145082	3.85446e-21	FALSE	TRUE
2132087_2133571_gene	gene	2132087..2133571	-	494	52629240	gltX	lpg1911	COG0008J	glutamate tRNA synthetase catalytic subunit	377	617	3093	641	484.994	529.202	870.183	185.859	-0.710706	2.27061	-0.125852	2.22711	0.184159	0	0.0987329	0	FALSE	TRUE
2053752_2054852_gene	gene	2053752..2054852	+	366	52629171	metN	lpg1833	COG1135P	D-methionine transport ATP binding protein MetN	156	228	372	77	200.687	195.556	104.658	22.3263	-0.547488	2.27237	0.0373658	2.22887	0.712357	7.41467e-48	0.278917	1.51424e-48	FALSE	TRUE
567697_568848_gene	gene	567697..568848	-	383	52627882	-	lpg0527	COG3434T	signal transduction protein	7	18	29	6	9.00518	15.4386	8.15884	1.73971	-1.36257	2.27302	-0.777716	2.22952	0.282512	0.000208354	0.139342	1.76702e-05	FALSE	TRUE
726557_726823_gene	gene	726557..726823	+	88	52628025	-	lpg0677	-	hypothetical protein	161	94	977	202	207.119	80.6239	274.869	58.5702	0.776328	2.274	1.36118	2.2305	8.71424e-14	1.20894e-115	2.17655e-13	5.08607e-116	TRUE	TRUE
3106043_3106903_gene	gene	3106043..3106903	+	286	52630067	-	lpg2757	-	hypothetical protein	24	36	208	43	30.8749	30.8772	58.5186	12.4679	-0.584963	2.27417	-0.000108887	2.23067	0.986951	6.32913e-26	0.348851	9.31272e-27	FALSE	TRUE
2525446_2525673_gene	gene	2525446..2525673	-	75	52629557	-	lpg2233	COG0236IQ	acyl carrier protein	58	179	242	50	74.6144	153.529	68.0841	14.4976	-1.62583	2.27501	-1.04098	2.23151	6.20531e-07	3.23217e-30	8.97196e-07	5.15527e-31	TRUE	TRUE
1629680_1629994_gene	gene	1629680..1629994	+	104	52628817	-	lpg1476	COG2331S	hypothetical protein	52	72	213	44	66.8957	61.7545	59.9253	12.7579	-0.469485	2.27528	0.115368	2.23178	0.633514	1.53983e-26	0.255741	2.28224e-27	FALSE	TRUE
122242_123048_gene	gene	122242..123048	-	268	52627473	-	lpg0107	COG1723S	hypothetical protein	145	279	978	202	186.536	239.299	275.15	58.5702	-0.944212	2.27548	-0.359359	2.23198	0.0143274	7.55609e-116	0.0108099	3.18549e-116	FALSE	TRUE
635341_636093_gene	gene	635341..636093	+	250	52627950	-	lpg0602	COG0396O	ATP transporter, ABC binding component, ATP-binding protein	225	199	577	119	289.452	170.683	162.333	34.5042	0.177157	2.27761	0.76201	2.23411	1.70341e-08	5.6806e-73	2.81858e-08	1.59214e-73	TRUE	TRUE
626235_626420_gene	gene	626235..626420	+	61	52627942	-	lpg0594	-	hypothetical protein	141	140	335	69	181.39	120.078	94.2487	20.0067	0.0102683	2.27949	0.595122	2.23599	0.000326834	5.08368e-43	0.000337737	9.74538e-44	FALSE	TRUE
3284036_3284641_gene	gene	3284036..3284641	+	201	52630206	-	lpg2901	COG1279R	transporter, LysE family	4	5	34	7	5.14582	4.28851	9.56554	2.02966	-0.321928	2.28011	0.262926	2.23661	0.64038	5.15361e-05	0.258216	4.48104e-06	FALSE	TRUE
1161307_1162599_gene	gene	1161307..1162599	-	430	52628408	proP6	lpg1063	COG0477GEPR	proline/betaine transporter ProP6	22	17	170	35	28.302	14.5809	47.8277	10.1483	0.371969	2.28011	0.956822	2.23661	0.0449012	4.22826e-21	0.0298419	5.64512e-22	FALSE	TRUE
1573101_1574216_gene	gene	1573101..1574216	+	371	52628765	-	lpg1424	COG0399M	aminotransferase	518	722	2007	413	666.384	619.26	564.648	119.75	-0.479047	2.28083	0.105807	2.23733	0.185499	4.08002e-241	0.0990981	3.66843e-241	FALSE	TRUE
3272724_3273350_gene	gene	3272724..3273350	+	208	52630196	gidB	lpg2890	COG0357M	glucose inhibited division protein B	96	159	350	72	123.5	136.375	98.4688	20.8765	-0.72792	2.28129	-0.143067	2.23779	0.511399	3.66803e-45	0.217525	7.21538e-46	FALSE	TRUE
1591316_1591981_gene	gene	1591316..1591981	+	221	52628784	-	lpg1443	COG0009J	translation factor	59	92	316	65	75.9008	78.9085	88.9033	18.8469	-0.640919	2.28141	-0.0560653	2.23791	0.868937	2.30123e-40	0.320912	4.27434e-41	FALSE	TRUE
1432600_1433799_gene	gene	1432600..1433799	+	399	52628646	-	lpg1304	COG0133E	tryptophan synthetase, beta subunit	716	1055	3293	677	921.102	904.875	926.451	196.297	-0.559212	2.28217	0.0256421	2.23867	0.650682	0	0.261173	0	FALSE	TRUE
839597_840688_gene	gene	839597..840688	-	363	52628116	-	lpg0768	COG2089M	spore coat polysaccharide biosynthesis protein E (NeuB)	245	309	1197	246	315.181	265.03	336.763	71.3281	-0.334825	2.28269	0.250029	2.23919	0.036662	9.0298e-142	0.0249308	4.58717e-142	FALSE	TRUE
2586626_2587981_gene	gene	2586626..2587981	-	451	52629609	-	lpg2285	COG4591M	lipoprotein ABC transporter	121	145	808	166	155.661	124.367	227.322	48.132	-0.261046	2.28317	0.323808	2.23967	0.051166	6.01007e-98	0.0333934	2.14631e-98	FALSE	TRUE
2311404_2312924_gene	gene	2311404..2312924	-	506	52629395	-	lpg2070	COG3344L	reverse transcriptase	90	105	370	76	115.781	90.0586	104.096	22.0363	-0.222392	2.28345	0.362461	2.23995	0.0714032	6.72324e-48	0.0448248	1.3758e-48	FALSE	TRUE
934770_934901_gene	gene	934770..934901	+	43	52628206	-	lpg0859	COG3114U	cytochrome c-type biogenesis protein CcmD	12	19	39	8	15.4375	16.2963	10.9722	2.31961	-0.662965	2.2854	-0.0781114	2.2419	0.951358	1.15296e-05	0.340726	1.02531e-06	FALSE	TRUE
1815442_1816695_gene	gene	1815442..1816695	-	417	52628981	sidB	lpg1642	COG0596R,COG1073R	SidB	42	45	273	56	54.0311	38.5966	76.8057	16.2373	-0.0995357	2.2854	0.485318	2.2419	0.120962	1.88022e-34	0.0701692	3.22961e-35	FALSE	TRUE
2389471_2390412_gene	gene	2389471..2390412	-	313	52629468	-	lpg2143	-	hypothetical protein	9	7	39	8	11.5781	6.00391	10.9722	2.31961	0.36257	2.2854	0.947424	2.2419	0.191169	1.15296e-05	0.101153	1.02531e-06	FALSE	TRUE
2259750_2260763_gene	gene	2259750..2260763	-	337	52629348	oruR	lpg2020	COG2207K	transcriptional regulator OruR, AraC family	66	68	337	69	84.906	58.3237	94.8114	20.0067	-0.0430687	2.28808	0.541785	2.24458	0.0305543	1.85413e-43	0.0211736	3.59163e-44	FALSE	TRUE
1183472_1185079_gene	gene	1183472..1185079	+	535	52628432	-	lpg1087	COG0728R	virulence factor MviN	40	89	298	61	51.4582	76.3354	83.8392	17.687	-1.15381	2.28843	-0.568952	2.24493	0.0411724	6.5723e-38	0.0276413	1.18186e-38	FALSE	TRUE
1485646_1488117_gene	gene	1485646..1488117	-	823	52628689	leuS	lpg1348	COG0495J	leucyl tRNA synthetase	1021	1330	5334	1090	1313.47	1140.74	1500.66	316.047	-0.381443	2.29089	0.20341	2.24739	0.000584689	0	0.000583044	0	FALSE	TRUE
1670045_1671337_gene	gene	1670045..1671337	+	430	52628850	-	lpg1509	COG1686M	D-alanyl-D-alanine carboxypeptidase	287	336	1494	305	369.213	288.188	420.321	88.4352	-0.22741	2.2923	0.357443	2.2488	0.00182484	1.14844e-180	0.00167985	7.20261e-181	FALSE	TRUE
401957_403234_gene	gene	401957..403234	+	425	52627718	fabF	lpg0362	COG0304IQ	3-oxoacyl-(acyl carrier protein) synthase II, N-terminal	518	693	2706	552	666.384	594.387	761.305	160.053	-0.419903	2.29342	0.16495	2.24992	0.0440788	0	0.0293495	0	FALSE	TRUE
430808_431722_gene	gene	430808..431722	-	304	52627744	-	lpg0388	COG1131V	ABC transporter, ATP binding component	43	58	295	60	55.3176	49.7467	82.9951	17.3971	-0.431716	2.29768	0.153137	2.25418	0.585553	1.02913e-37	0.241372	1.8441e-38	FALSE	TRUE
565504_566067_gene	gene	565504..566067	-	187	52627879	aacA4	lpg0523	COG1670J	aminoglycoside N (6')-acetyltransferase	26	43	192	39	33.4478	36.8812	54.0172	11.3081	-0.725825	2.29956	-0.140971	2.25606	0.710251	4.03894e-24	0.278299	5.75539e-25	FALSE	TRUE
2430292_2430756_gene	gene	2430292..2430756	-	154	52629489	-	lpg2164	-	hypothetical protein	213	341	1898	385	274.015	292.476	533.982	111.631	-0.678918	2.30155	-0.0940647	2.25805	0.460057	1.83034e-231	0.201641	1.57597e-231	FALSE	TRUE
2786521_2787627_gene	gene	2786521..2787627	-	368	52629791	hypD	lpg2472	COG0409O	hydrogenase expression/formation protein HypD	138	295	701	142	177.531	253.022	197.219	41.1731	-1.09605	2.30352	-0.511193	2.26002	0.000411003	2.66716e-87	0.000418154	8.76975e-88	FALSE	TRUE
928676_929269_gene	gene	928676..929269	+	197	52628199	-	lpg0852	-	hypothetical protein	80	164	420	85	102.916	140.663	118.163	24.6459	-1.03562	2.30485	-0.45077	2.26135	0.0255302	4.8258e-55	0.0180359	1.08595e-55	FALSE	TRUE
1624710_1626092_gene	gene	1624710..1626092	-	460	52628812	bioA	lpg1471	COG0161H	adenosylmethionine-8-amino-7-oxononanoate aminotransferase	45	48	84	17	57.8905	41.1697	23.6325	4.92918	-0.0931094	2.30485	0.491744	2.26135	0.104368	2.01384e-11	0.0618015	2.15376e-12	FALSE	TRUE
2843496_2843861_gene	gene	2843496..2843861	-	121	52629834	-	lpg2515	COG3323S	structural toxin protein (hemagglutinin/hemolysin) RtxA	14	8	84	17	18.0104	6.86161	23.6325	4.92918	0.807355	2.30485	1.39221	2.26135	0.0349912	2.01384e-11	0.0239336	2.15376e-12	FALSE	TRUE
3384402_3386213_gene	gene	3384402..3386213	-	603	52630299	-	lpg2995	COG3107R	lipoprotein	574	754	1043	211	738.425	646.707	293.437	61.1798	-0.393514	2.30542	0.19134	2.26192	0.0139631	5.23544e-125	0.0105653	2.40146e-125	FALSE	TRUE
934907_935338_gene	gene	934907..935338	+	143	52628207	ccmE	lpg0860	COG2332O	cytochrome c-type biogenesis protein CcmE	38	43	99	20	48.8853	36.8812	27.8526	5.79903	-0.178337	2.30743	0.406516	2.26393	0.207905	4.73397e-13	0.108645	5.31463e-14	FALSE	TRUE
3363124_3363975_gene	gene	3363124..3363975	-	283	52630278	psd	lpg2974	COG0688I	phosphatidylserine decarboxylase	116	188	505	102	149.229	161.248	142.076	29.5751	-0.696608	2.30771	-0.111754	2.26421	0.596038	7.25699e-66	0.244284	1.86191e-66	FALSE	TRUE
169315_170649_gene	gene	169315..170649	+	444	52627506	-	lpg0140	-	hypothetical protein	64	96	565	114	82.3331	82.3393	158.957	33.0545	-0.584963	2.30922	-0.000108887	2.26572	0.946561	6.18446e-73	0.339816	1.73098e-73	FALSE	TRUE
3140511_3140987_gene	gene	3140511..3140987	-	158	52630097	nuoB2	lpg2788	COG0377C	NADH dehydrogenase I, B subunit	565	600	2763	557	726.847	514.621	777.341	161.503	-0.0867116	2.31049	0.498142	2.26699	3.85101e-09	0	6.70919e-09	0	TRUE	TRUE
2680222_2680533_gene	gene	2680222..2680533	-	103	52629694	-	lpg2374	COG0662G	mannose-6-phosphate isomerase	7	21	129	26	9.00518	18.0117	36.2928	7.53874	-1.58496	2.31079	-1.00011	2.26729	0.140846	1.74906e-16	0.0789657	2.12566e-17	FALSE	TRUE
3264725_3265462_gene	gene	3264725..3265462	-	245	52630190	-	lpg2884	-	hypothetical protein	373	233	1310	264	479.848	199.844	368.555	76.5472	0.678846	2.31096	1.2637	2.26746	5.30673e-27	2.54771e-158	2.40062e-26	1.41448e-158	TRUE	TRUE
1839414_1840010_gene	gene	1839414..1840010	+	198	52629001	-	lpg1662	COG0477GEPR	putative transport protein	13	32	139	28	16.7239	27.4464	39.1062	8.11865	-1.29956	2.31159	-0.714707	2.26809	0.138533	1.18289e-17	0.0780386	1.47372e-18	FALSE	TRUE
3353070_3354149_gene	gene	3353070..3354149	+	359	52630268	pyrC	lpg2963	COG0418F	dihydroorotase, homodimeric type	28	34	149	30	36.0207	29.1618	41.9196	8.69855	-0.280108	2.31228	0.304746	2.26878	0.401476	7.63976e-19	0.182478	9.73907e-20	FALSE	TRUE
1556214_1556810_gene	gene	1556214..1556810	+	198	52628751	-	lpg1410	COG4764S	transcriptional regulatory protein	166	225	770	155	213.552	192.983	216.631	44.9425	-0.438742	2.31259	0.146112	2.26909	0.260824	2.07937e-95	0.131126	7.33558e-96	FALSE	TRUE
505539_506021_gene	gene	505539..506021	-	160	52627819	-	lpg0463	COG0511I	acetyl CoA carboxylase, biotin carboxyl carrier protein	205	181	667	134	263.723	155.244	187.653	38.8535	0.179634	2.31545	0.764488	2.27195	6.19133e-08	2.72602e-84	9.7692e-08	8.58808e-85	TRUE	TRUE
1468603_1470003_gene	gene	1468603..1470003	-	466	52628672	htrA	lpg1331	COG0265O	protease DO	591	645	3032	609	760.295	553.217	853.021	176.581	-0.126141	2.31576	0.458713	2.27226	2.02547e-08	0	3.31506e-08	0	TRUE	TRUE
2647010_2647636_gene	gene	2647010..2647636	+	208	52629665	-	lpg2344	-	hypothetical protein	50	69	533	107	64.3227	59.1814	149.954	31.0248	-0.464668	2.31652	0.120185	2.27302	0.630128	1.76388e-69	0.254622	4.7099e-70	FALSE	TRUE
1540981_1541727_gene	gene	1540981..1541727	+	248	52628736	fabG	lpg1395	COG1028IQR	3-oxoacyl-(acyl carrier protein) reductase	675	956	2649	530	868.357	819.962	745.268	153.674	-0.502123	2.32138	0.0827305	2.27788	0.218682	0	0.11321	0	FALSE	TRUE
1304045_1304659_gene	gene	1304045..1304659	+	204	52628523	ribE	lpg1178	COG0307H	riboflavin synthase, alpha subunit RibE	85	64	140	28	109.349	54.8929	39.3875	8.11865	0.409391	2.32193	0.994245	2.27843	3.69333e-05	7.34038e-18	4.38386e-05	9.1959e-19	TRUE	TRUE
1658523_1659224_gene	gene	1658523..1659224	-	233	52628841	-	lpg1500	COG1028IQR	oxidoreductase, short chain dehydrogenase/reductase	11	21	85	17	14.151	18.0117	23.9139	4.92918	-0.932886	2.32193	-0.348032	2.27843	0.590829	1.2753e-11	0.242598	1.36968e-12	FALSE	TRUE
2548037_2548792_gene	gene	2548037..2548792	+	251	52629571	-	lpg2247	COG0586S	DedA family protein	14	20	70	14	18.0104	17.154	19.6938	4.05932	-0.514573	2.32193	0.0702804	2.27843	0.842726	6.02278e-10	0.313991	6.15921e-11	FALSE	TRUE
2005655_2006851_gene	gene	2005655..2006851	-	398	52629136	-	lpg1798	-	hypothetical protein	48	51	320	64	61.7498	43.7428	90.0286	18.5569	-0.0874628	2.32193	0.497391	2.27843	0.0901264	1.10008e-41	0.0543143	2.07363e-42	FALSE	TRUE
1275652_1276848_gene	gene	1275652..1276848	-	398	52628501	-	lpg1156	COG2234R	aminopeptidase	66	58	215	43	84.906	49.7467	60.488	12.4679	0.186413	2.32193	0.771267	2.27843	0.00339212	2.20503e-27	0.0029622	3.32146e-28	FALSE	TRUE
1579611_1580459_gene	gene	1579611..1580459	+	282	52628771	-	lpg1430	COG0382H	4-hydroxybenzoate octaprenyltransferase UbiA	18	15	60	12	23.1562	12.8655	16.8804	3.47942	0.263034	2.32193	0.847888	2.27843	0.102449	1.06265e-08	0.0608017	1.05487e-09	FALSE	TRUE
386297_386953_gene	gene	386297..386953	+	218	52627691	rpsC	lpg0335	COG0092J	30S ribosomal protein S3	2666	2488	4206	838	3429.69	2133.96	1183.31	242.979	0.0996903	2.32743	0.684544	2.28393	5.47427e-54	0	5.77003e-53	0	TRUE	TRUE
617366_618619_gene	gene	617366..618619	-	417	52627931	-	lpg0583	COG0306P	phosphate transporter	105	135	723	144	135.078	115.79	203.408	41.753	-0.36257	2.32793	0.222284	2.28443	0.198399	5.43909e-91	0.104194	1.85753e-91	FALSE	TRUE
3232612_3233670_gene	gene	3232612..3233670	-	352	52630163	-	lpg2856	COG2304R	hypothetical protein	188	336	1172	233	241.854	288.188	329.73	67.5587	-0.837729	2.33057	-0.252875	2.28707	0.0506639	3.80896e-142	0.0331272	1.93982e-142	FALSE	TRUE
2794324_2795226_gene	gene	2794324..2795226	-	300	52629800	-	lpg2481	COG0697GER	integral membrane protein	25	51	493	98	32.1614	43.7428	138.7	28.4153	-1.02857	2.33073	-0.443716	2.28723	0.209808	2.87816e-65	0.109423	7.31972e-66	FALSE	TRUE
2196799_2198898_gene	gene	2196799..2198898	-	699	52629291	-	lpg1963	-	hypothetical protein	14	36	126	25	18.0104	30.8772	35.4488	7.24879	-1.36257	2.33342	-0.777716	2.28992	0.0814331	2.57653e-16	0.0499608	3.1201e-17	FALSE	TRUE
1721538_1722632_gene	gene	1721538..1722632	+	364	52628899	-	lpg1558	COG1071C	pyruvate dehydrogenase E1 alpha subunit	926	981	3045	604	1191.26	841.405	856.679	175.131	-0.0832409	2.33382	0.501613	2.29032	2.03505e-14	0	5.2063e-14	0	TRUE	TRUE
1671350_1672186_gene	gene	1671350..1672186	+	278	52628851	-	lpg1510	COG0115EH	D-alanine-aminotransferase	148	168	737	146	190.395	144.094	207.347	42.3329	-0.182864	2.3357	0.40199	2.2922	0.00838102	4.96443e-93	0.00675369	1.73628e-93	FALSE	TRUE
2018348_2020888_gene	gene	2018348..2020888	+	846	52629145	-	lpg1807	COG2911S	periplasmic protein	27	22	192	38	34.7343	18.8694	54.0172	11.0182	0.295456	2.33703	0.880309	2.29353	0.0357785	1.51662e-24	0.0244088	2.17333e-25	FALSE	TRUE
68096_68767_gene	gene	68096..68767	+	223	52627427	-	lpg0060	COG3956R	methylase	70	93	728	144	90.0518	79.7662	204.815	41.753	-0.409876	2.33787	0.174978	2.29437	0.412333	4.55786e-92	0.186368	1.57779e-92	FALSE	TRUE
2252185_2252892_gene	gene	2252185..2252892	+	235	52629340	rph	lpg2012	COG0689J	ribonuclease PH	239	177	1177	232	307.463	151.813	331.137	67.2688	0.433261	2.34292	1.01811	2.29942	1.3487e-13	1.17095e-143	3.32141e-13	6.00853e-144	TRUE	TRUE
3375242_3376618_gene	gene	3375242..3376618	-	458	52630286	atpD	lpg2982	COG0055C	H+-transporting two-sector ATPase, ATP synthase F1 subunit beta	3256	2739	4749	936	4188.7	2349.24	1336.08	271.395	0.249451	2.34304	0.834305	2.29954	7.46047e-88	0	1.51222e-86	0	TRUE	TRUE
34187_34900_gene	gene	34187..34900	-	237	52627395	-	lpg0028	COG2941H	ubiquinone biosynthesis protein COQ7	54	52	371	73	69.4686	44.6005	104.377	21.1665	0.0544478	2.34545	0.639301	2.30195	0.024628	1.91669e-49	0.0175235	4.00282e-50	FALSE	TRUE
2455547_2456326_gene	gene	2455547..2456326	+	259	52629506	-	lpg2182	COG0500QR	BG:DS09218.5 gene product	18	55	351	69	23.1562	47.1736	98.7501	20.0067	-1.61143	2.3468	-1.02658	2.3033	0.0057002	1.42765e-46	0.00475706	2.84971e-47	FALSE	TRUE
2129542_2130546_gene	gene	2129542..2130546	-	334	52629238	-	lpg1909	-	hypothetical protein	49	59	224	44	63.0363	50.6044	63.02	12.7579	-0.267933	2.34792	0.31692	2.30442	0.254094	7.42777e-29	0.128424	1.14953e-29	FALSE	TRUE
845982_847406_gene	gene	845982..847406	+	474	52628121	-	lpg0773	COG1134GM	polysaccharide ABC transporter, ATP binding protein	672	620	2888	567	864.498	531.775	812.508	164.403	0.116193	2.34865	0.701047	2.30515	1.96327e-18	0	6.06845e-18	0	TRUE	TRUE
586260_586448_gene	gene	586260..586448	-	62	52627899	-	lpg0544	-	hypothetical protein	167	116	479	94	214.838	99.4934	134.762	27.2555	0.525723	2.34929	1.11058	2.30579	5.42453e-11	3.91968e-64	1.15274e-10	9.80891e-65	TRUE	TRUE
1058084_1059961_gene	gene	1058084..1059961	+	625	52628312	-	lpg0966	COG1086MG	nucleoside-diphosphate sugar epimerases	305	518	1902	373	392.369	444.289	535.108	108.152	-0.764143	2.35027	-0.179289	2.30677	0.0791919	1.24865e-238	0.0487276	1.10316e-238	FALSE	TRUE
2143360_2143539_gene	gene	2143360..2143539	-	59	52629249	lpxK	lpg1920	COG2835S	tetraacyldisaccharide-1-P-4'-kinase	24	27	102	20	30.8749	23.1579	28.6966	5.79903	-0.169925	2.3505	0.414929	2.307	0.309463	1.15585e-13	0.149146	1.31654e-14	FALSE	TRUE
3106900_3108897_gene	gene	3106900..3108897	+	665	52630068	-	lpg2758	COG3119P	hypothetical protein	34	30	153	30	43.7395	25.731	43.0449	8.69855	0.180572	2.3505	0.765426	2.307	0.0346443	1.1218e-19	0.0237117	1.44915e-20	FALSE	TRUE
311920_312618_gene	gene	311920..312618	+	232	52627630	-	lpg0264	COG3023V	hypothetical protein	80	93	536	105	102.916	79.7662	150.798	30.4449	-0.217231	2.35184	0.367623	2.30834	0.0874798	3.6346e-71	0.0530225	9.98046e-72	FALSE	TRUE
1255029_1255853_gene	gene	1255029..1255853	-	274	52628485	potB	lpg1140	COG1176E	spermidine/putrescine ABC transporter permease protein PotB	9	11	46	9	11.5781	9.43471	12.9416	2.60956	-0.289507	2.35364	0.295347	2.31014	0.609933	8.1444e-07	0.24774	7.57761e-08	FALSE	TRUE
446478_447068_gene	gene	446478..447068	+	196	52627761	-	lpg0405	-	hypothetical protein	34	31	236	46	43.7395	26.5887	66.3961	13.3378	0.133267	2.35908	0.71812	2.31558	0.0454229	1.37061e-30	0.0301302	2.19819e-31	FALSE	TRUE
1908528_1909427_gene	gene	1908528..1909427	-	299	52629052	tsf	lpg1713	COG0264J	translation elongation factor Ts (EF-Ts)	1078	1023	883	172	1386.8	877.428	248.423	49.8717	0.075551	2.36	0.660405	2.3165	1.04107e-25	1.01785e-110	4.49719e-25	4.10373e-111	TRUE	TRUE
2637893_2639275_gene	gene	2637893..2639275	+	460	52629656	hemA	lpg2335	COG0373H	glutamyl tRNA reductase	285	291	1392	271	366.64	249.591	391.625	78.5769	-0.0300572	2.36079	0.554796	2.31729	2.77327e-06	3.38192e-173	3.77661e-06	2.00353e-173	TRUE	TRUE
3317965_3319431_gene	gene	3317965..3319431	-	488	52630238	yigC	lpg2933	COG0043H	oxidoreductase, 3-octaprenyl-4-hydroxybenzoate carboxy-lyase	333	508	1007	196	428.389	435.712	283.309	56.8305	-0.609306	2.36114	-0.0244527	2.31764	0.80376	1.05541e-124	0.304086	4.83017e-125	FALSE	TRUE
2970147_2971217_gene	gene	2970147..2971217	-	356	52629946	-	lpg2629	COG0795R	permease	66	162	396	77	84.906	138.948	111.41	22.3263	-1.29546	2.36257	-0.710602	2.31907	0.000676843	1.94071e-53	0.000664874	4.28647e-54	FALSE	TRUE
3023919_3025646_gene	gene	3023919..3025646	+	575	52629994	-	lpg2677	COG0737F	5'-nucleotidase	55	109	396	77	70.755	93.4894	111.41	22.3263	-0.986825	2.36257	-0.401971	2.31907	0.105626	1.94071e-53	0.062232	4.28647e-54	FALSE	TRUE
1367039_1368013_gene	gene	1367039..1368013	-	324	52628581	-	lpg1238	-	hypothetical protein	14	22	175	34	18.0104	18.8694	49.2344	9.85836	-0.652077	2.36375	-0.0672231	2.32025	0.9452	1.4162e-22	0.339762	1.94837e-23	FALSE	TRUE
176091_176453_gene	gene	176091..176453	-	120	52627511	ccrB	lpg0145	-	site specific recombinase	4	14	67	13	5.14582	12.0078	18.8497	3.76937	-1.80735	2.36565	-1.2225	2.32215	0.185295	9.16356e-10	0.0990393	9.33825e-11	FALSE	TRUE
366685_366760_gene	gene	366685..366760						-		42	32	98	19	54.0311	27.4464	27.5713	5.50908	0.392317	2.36678	0.977171	2.32328	0.00414301	2.60609e-13	0.00355896	2.942e-14	FALSE	TRUE
996573_997511_gene	gene	996573..997511	+	312	52628269	etfA-2	lpg0923	COG2025C	electron transfer flavoprotein, alpha subunit	472	620	1935	375	607.207	531.775	544.392	108.732	-0.393481	2.36737	0.191372	2.32387	0.0284244	2.52257e-244	0.0199601	2.35133e-244	FALSE	TRUE
639092_639463_gene	gene	639092..639463	+	123	52627954	-	lpg0606	COG2151R	metal-sulfur cluster biosynthetic enzyme	168	161	439	85	216.124	138.09	123.508	24.6459	0.0614005	2.36869	0.646254	2.32519	2.18348e-05	1.68396e-59	2.6761e-05	4.00682e-60	TRUE	TRUE
[truncated: 1,460 more rows]

## Sheet: raw data
	1	2	3	4	5	6	7	8	9	10	11	12	13	14	15	16
[truncated: 3,102 more rows]
