# Supplementary material for: Sequencing Illustrates the Transcriptional Response of Legionella pneumophila during Infection and Identifies Seventy Novel Small Non-Coding RNAs
Source: PLoS One. 2011 Mar 3;6(3):e17570. doi: 10.1371/journal.pone.0017570 (PMC3048289; doi:10.1371/journal.pone.0017570)
Supplement: Table S7 — ncRNA data sheet. (XLS) [file pone.0017570.s007.xls]

## Sheet: ncRNA ID
Stop	ncRNA ID
18214	lpr0001
33516	lpr0002
45539	lpr0003
45904	lpr0004
51416	lpr0005
74969	lpr0006
262199	lpr0007
262297	lpr0008
291852	lpr0009
341434	lpr0010
360467	lpr0011
369510	lpr0012
412167	lpr0013
413495	lpr0014
425773	lpr0015
532291	lpr0016
539866	lpr0017
662439	lpr0018
663193	lpr0019
686010	lpr0020
744929	lpr0021
753291	lpr0022
753379	lpr0023
816705	lpr0024
825408	lpr0025
837871	lpr0026
861601	lpr0027
871501	lpr0028
1046275	lpr0029
1103162	lpr0030
1135290	lpr0031
1215340	lpr0032
1330562	lpr0033
1334233	lpr0034
1355695	lpr0035
1386008	lpr0036
1425478	lpr0037
1444737	lpr0038
1869948	lpr0039
2003953	lpr0040
2013751	lpr0041
2013773	lpr0042
2040499	lpr0043
2122994	lpr0044
2233311	lpr0045
2317603	lpr0046
2358694	lpr0047
2360970	lpr0048
2389440	lpr0049
2418574	lpr0050
2432952	lpr0051
2549075	lpr0052
2564155	lpr0053
2574935	lpr0054
2769045	lpr0055
2769061	lpr0056
2862349	lpr0057
2867524	lpr0058
2877374	lpr0059
2921667	lpr0060
2921870	lpr0061
2948783	lpr0062
2981537	lpr0063
3068413	lpr0064
3095277	lpr0065
3099986	lpr0066
3284705	lpr0067
3295056	lpr0068
3303482	lpr0069
3338909	lpr0070
3351860	lpr0071
3375092	lpr0072

## Sheet: secondary structure
ID	Start	Stop	Strand	MFE	perm MFE < real MFE	p	Z	Seq	Grapple prediction	Grapple p	Family	Entropy		Rfam	bits
	1944585	1944961	-	-152.9	6	0.006	-3.21637	TTGAAGTCAGAGTCGGTCAGGCAATCGCTCTTTGCCTAACAGCAAGGGGAGGAAAGTCCGGGCTCCATAGGGCAGAGTGCCAGGTAACTCCTGGGAGGTGTGAGCCTACGGAAAGTGCCACAGAAAATATACCGCCCACTTTTCCTTTGGGAATCGTAGGTAAGGGTGAAATGGTGCGGTAAGAGCGCACCGCGCGATTGGTAACAGTCGTGGCAGGGAAAACCCCACTCGGAGCAAGACCAAATAGGAATCCATTTGACTGCAAGGTCCTAACGTATGGCCCATACGGGATTCGGGTAGGTCGCTTGAGGCATGTGGTGACGCATGTCCCAGATGAATGGTTGCCCACGACAGAACCCGGCTTATCGACCGACTCT	functional	0.72	RIBOZYME	0.919	0	RNaseP_bact_a	295.83
	1299544	1300014	+	-115.7	71	0.071	-1.50143	TGTTCAATGCGAAAAAACATAATTGATTAAAATTAAGGAAGAAACAATGAACTCATGGAACAGTGTTGTTTTTTTAAAAACTAAAAATGCCTGGTCAGATTCTGCTGCAATAGCAAAGATGAATGGTGTTCAAAGCCTTTGGTCTACCTCTGGAGACTGGGACTGGTGTATAAAACTTGACTCCAAGCACTCAAGCCCTGAGGAAACTGCTTTGTTTGTTAAAAATTTAAGAAATGCCGATTGGGTTGCAGAAACCAAAACCAGTTGGTGGAAAGAAGTTGCTGTAAAGTAATTTAATAAGATGAATTGTTTGGGAAATTATAATGGTATTTTATAATTTCCCATTTAGTCATGAGCGATTCCAAGGTGGAAACTCTTGACGACTGAATTCAAACAATA…	functional	0.63	RF00177	1.718	0
lpr0069	3303401	3303482	-	-24	58	0.058	-1.65223	AGACGATGCTTAGGCATCTCCTCAGCCCGAACGTACCCTGGGTATCGACGGGCTGTTATATCCTCTTTAGCCATAACTCACG	non-functional	0.55	RIBOSWITCH	2.95	5.17293e-113
	951610	951822	-	-68.7	0	<0.001	-3.14027	ATAGACGGCAATCATTGTTCAGCCAACAGTACAATTTTGGAGGCCAGATTGAGAGTGTGGTGAGCAAGCTCAGCCTAGACTGAGAAGCCAAAAGCACTCCGGAGGAATCCACAGTTTTAAACAGGACTGCACTCAATCTTGCTGTCTATAACATACTAACACCATGGGGCGTATTCAATACGCCCTTTTTATTGGTTCATTCCTCGCTTGTCC	non-functional	0.58	RF00019	2.477	7.71599e-105	6S	27.02
lpr0001	18080	18214	+	-36.36	14	0.014	-2.97619	ATGCCGTCTCAAAGCCTTGTATGGAATTTAATGTTTCTTGCCAAGGCTTCGAGACGATGCTTACGCATCTCCTCAGCCCGAACGAACCCTGGATATCGACAGCTTCTTATATAATCGTAATCCATAACTCACGTT	functional	0.75	RF00023	2.953	1.30427e-87
lpr0002	33166	33516	+	-111.4	226	0.226	-0.869912	GATTGGACTCTAAGCTGTTGGTGCGATGTTTACAATAGCAGCAGCAACTAAGGCTGCTGCTGGAATGGTCAACAACCAGGAGTAGAATATCCTGCGTAAAACTTTCCAGTGGGCGCCACCTATGCCACTGATTAGCCCAACTCCCGCAATGGAGCCAGTGACCGTATGGGTGGTTGAGACAGGTACTCCAAATTCTGTTGCAGCGAAAATGGTAATGGCTGCTCCTGTTTCAGCAGCACAACCCTTCAGGGTGTTAAGTTTGGTAATTTTAGTTCCCATGGTATGCACAATCCTCCAGCCACCAGCCAAAGTCCCCAGACTAATTACCCCATGACATGAAATGACGACCCA	functional	0.59	MIRNA	1.854	3.53406e-61
	80859	81037	+	-63.6	23	0.023	-2.1322	CCCGATGGGTACCGGATTTTGAACCCTTAGGTTCAAGTGGGCAGCGAATGCATCGGTTCAGGCTTCCCACTCTATTGGTGGGCTTGCTCAACGCCGATAACAGGATGCTTCCCTGGCTGTGAGTGTTGGTTCTAAAATCACTCGCCATCGGGTTAATTAGATTATAACACTAACCTGGT	non-functional	0.58	HACA-BOX	2.515	7.1784e-59	6S	39.55 (NB hit is to other strand)
lpr0005	51182	51416	-	-54.8	812	0.812	0.906295	GAGTCATTATAATGGAATGTAAATGCAATCAATGTGGTATGGGCGTAAAAAATTTAACCTGCAGTAAATGTGACGCATTGTTGGTTAGTGGCACCATAGTCAAAAATGATGGGAATAAAGTTCAAGTAGCAAAATGCCCCAACGGATGCGGTCAAATCAAATCACCTGTTTGCTGCGGCCACGACATGGCGTGCTCAGTTTGATTATTTAAAATCAGTTAAGGATAGGAAACCTC	non-functional	0.54	CD-BOX	2.592	8.07146e-53
	3339164	3339463	-	-72.84	419	0.419	-0.117686	GCTTAATTATGATAAATTACAAAACGATAAAATGGAGATATGGCCTCATTGCGCTCTTTGCTTTAGGGGTATCAGGATGTTATTTTGACGGGACAAGCCCTCAAGAAAGAGGGTATTCTTACCAGGAAAATAGCATGCCATCCAGTGGAGGACAAACCACCGCTAGCAATCAATCCCAGCCGCAACAAAAAAGCTATGCGTCAAAGGATACCTCTCAAAAATCTACTCCTGGGCCAAAGCGAACCGCTGCACCCCAACTCCCGGTAATTCAATAAAAAGAGTTTTACTTATTATCCCTCA	non-functional	0.55	RF00005	2.886	6.72384e-47
lpr0041	2013524	2013751	-	-51.8	463	0.463	-0.0892316	AGCTATGATTGCTGCTGCTAGTTGTCTAGCATTATTTTTAACTGGATGTGGTGAGGGCTCGAAGCCTGCAGATACAAAGACTGATCAACAACAGCAACAACAACCAACTGATCAGCAACAACAAGGTGGTGAAAATACTGGAAATAACCAAGCCCAACCTTCTACTGAAGGCCAAGGCCAGTAAGATTAATTTCAGTGTTATTTATAAATTATCAAAAAACCCCATAG	non-functional	0.58	RF00001	2.315	7.05293e-43
lpr0037	1425122	1425478	+	-91.08	481	0.481	-0.0696309	TGATGATCATATAGATGATTTAAATCAAAAAAAGAAAATCAGGCGTATGCTTGAGGATAGGCTTGAACGTAAGCGTCTAAAAGAAGAGTTCAAAGACGATTTTGATGAGCTAAGTGGTGAATTTGATTGGGATGAACTGGATAAATAACTTCATTCTCTTAATCTTGCTGCTGACATCATAGTATTTTCAAGCAAAGTGACAATAGTCATTGGGCCAACTCCCCCTGGAACAGGTGTGATCCAGGCTACTTTTTCGACTGCCTTCTTAAAATCAATATCACCCCTGATACTGCCATCGGGCAAACGATGCATTCCTACATCAATCACTACTTGATGCTCTCTGAGCCAGTCAGTGGC	functional	0.75	RF00004	1.279	3.39923e-37
	6884	7272	-	-93.12	49	0.049	-1.80467	AATGACGAAGACAATGCCACTTCTTAATTGAGAAATTTCTTACATATTACTGCTCATTATACTCGATGACATATACTGCCAATTGGTTATACTAAAAACATACAGGGATGACATGGATATGTCTGACAGGAAGTCAACTAAGGGACCAGTACAAAGGATGTACTTCGCTGCAAGGACGCAGCACTTATTCTCCAATTTACCAGTATACCTCTTTGATTTTTTTCTTTTAAGCAATCAATCAAAAGGCTTTTTTTGAACACATCATCATAGTAGGAAAATAAGTTAAGTCATTGAGTGGACCAGCTATAAGCTAGAGAGGCGTTTGCCACGAGCGAGGCAAACATCACTCCAGTTCAACAATACTATTTGTTTAAATATCAATGTTTTCA	non-functional	0.57	RF00029	2.531	1.70864e-31	RsmY (7061-7168)
lpr0003	45316	45539	+	-72.2	40	0.04	-1.54558	GGCTAATGTCCGTTCCAGATTCCCTTTATCACTCTCAATAACGGCCAGATGCAAAGGCGTGTTTGTTGGTACCTGATCGTCATAGCTTTCTTTACTGGGGAGGCTCATTGCGCAAAAGGATGGCAAAATTTCTCTCAAGAAAGACAGAGCGCTGTCGTGCGATGGTTCTTCATGATAGAGTGAAAAAAAAGCGTCAAGAGCATCTGGTTGATTGAGGAGTGGAT	functional	0.5	HACA-BOX	2.512	7.28813e-31
	2205866	2206262	-	-99.7	227	0.227	-0.698331	ACCACAAGATTTACAAAAAGTGATTCAAAATTTAAATGCGCAACGTGAATTAACAGAGCGTCAATTGAAAGAGGGCTCTATATCACAAAAAACAGGGCAAGAGGAGATGCAGCGTCTATCAAGCTTGATTGGAGCATATCAGAATAATCTGATGGCAGCATTAGACGATCAACAAAACACTAATTGCCTTAAGTAGCTAATCTTTTTGAGGTATAAAAGGGCAGTCATTTTGATTAATGGCATAATCCACTCATAATCTGAATGGTCATTTACGTGTTGACAGGATTTTGAGTACGCTGTGTCATTCTATGTACCAAGAAAACAGGGATGTTATTTCCTGCCCTATCAATGTATCTGAAGGCTTCCCCAGACCTTTACTTTAAATGATGTTCATGAG	non-functional	0.53	RF00036	2.451	1.07279e-29
	1892457	1892718	-	-76.9	36	0.036	-2.17936	CTTATATGGATATGAGTCGTGCAAATGGATTTGCAATTAGATGGATCTGATTTGTCAGGATGACAATAAGAACGCAAGTTCTTATACGGATGACTGCGAAAAGCCAGGGCTGAGTCCCTGGCTTACTTTTTTATGCTACAAGATAACCTGAGTGAGATAAAAACTTTTTATCAGGGTAATAAGCAAAAACAACCGAACCATTTTTAATGGTATTTATCACCGGTTTTGCCAAGGTTTGTGCTATAGCTGGGCAGCCCCAGGA	non-functional	0.51	MIRNA	2.249	3.87252e-28	RsmZ (1892589-1892720)
lpr0039	1869698	1869948	-	-74.39	126	0.126	-1.23757	TAACTATCAAGGAAGTAATACTATGAAAAAATCAACAATGGCAGTAGCCACTCTGTTAGCTGCTTTATCAACAGCACCTATGGTTTCCGTAGCTTATGCTGATGATACTTCAAATACAACAACTTCTAGCTGTACTGGTTGTAAAGGATGCAAGGGCTGCAACGGTTGCAAAGGCTGTGGCGGTTGTGGTGGCTGCGGTGGTTGCAGTGGTGATTAATAAGTAATATTTTCTATAAAGAGGTAGTGTTAAC	non-functional	0.64	RF00019	2.149	5.9299e-23
	413276	413498	-	-75.44	0	<0.001	-5.91361	AAGTAACGTGAGTTATGGATAGCGATTATATAAAAAGCAATCGATATCCAGGGACCGTTTGGGCTGAGAAGATACATGAGCATCTTCTCGAAGCCCCGGCAAGAATCATTAAATTTCATACAAGGCTTCGCGAGGCATCATAAATGCCCCCTCGGCTCAAACAATCCAAGATAACGAGCATCTTATCCATAACTCACGTTAAAAGTAATTAATCCAGAGGCCA	non-functional	0.55	RF00230	2.246	6.39494e-23
	3288962	3289278	-	-83.13	97	0.097	-1.34984	AGTCAATTCATCCGTTTTGGCAATCGTTTTAGCGTTTTCAACACCACTATTCGCTGATGATACGCAATGGATGACAGAGCATAATTTGGTGAAAGGAGTTATCACTTTTCAAGATGATTCGCAAATTCAGGTTTATGCTGCTCAAGCCGATCTTGATAAATTGCAACAGAATCTTGCTAATATTCAATCGGTTGAAGTACAACCTAATCAAACCGACTCTACAACGTCACCAAATCAACAGAGTGAATAACACAGGTCTTGTCCGAGTTAAACGCCATGTGCTGTTTCCAGTTTAGCTCGGGCGTGTGTTTTTTTTG	functional	0.61	RF00023	1.943	2.77401e-20
	58945	59217	-	-58.3	455	0.455	-0.0717661	TATATGGCTCGTTTAACAACCTGCGTGCCTCCAATTGTCCAAGACATACAGCAGCAAGTAAAAAACGGGCGTTTAAAATTCAAATGAATTATAAGTATAAAGGAGGAGTTATGTTTAACTTAAAAAGGAATTTAATCAAGTTAGGGGCTCTCAGTATCAGCATTGCTCTATTAGCTGCATGCCATACTGTCAAGGGGACTGTAACAGGAGCTAAACAAGATATTAAAGCAACTGGAAAAGCAATATCAAGAACCATGCAATAAGACGAAAACA	non-functional	0.54	RF00005	2.477	1.78299e-18
lpr0023	753084	753379	+	-112.16	0	<0.001	-7.21646	CGTGAGTGATGGATAAGGATTATAAAACCAGTTGATATCCAAGGTTCGTTCGGGCAGAGGAGCTGCATAAGCATCGTCTCGAAGCCTTGGCGCACAACATTAAATCCCGTACAAGGCTTCGAGACGGCATAAATGCCTCCTCAGCCCGAACGATTCGAGGTGACAACTGATCTTATCCATAACTCACATTATTTCATGAATACCAAACGAGATATGGTGAACCTGGGCAAAGAACTTTATTTGTGATTCTTTAAATACAAGTCCTGTATTATTGGCTTCTCTTTAATGCTGTTCGG	functional	0.59	RF00436	2.293	8.2012e-18
	2767087	2767724	+	-162.92	83	0.083	-1.38695	ATTATCAAAACATTCGTGCAAAATACTCTGATGCTATACCCATACCACAAAGAAAATATTTCGAACCCATTCATTCCATAGATTCATTCGCCACATTAGCAGTACGGCCTATTGAAAAACCTCTTTGGCTTGGTGTTCACACAGCAGGTTTTTTGCTGAAAGCGATAATCCACTTAGTAGGGGCATTAGTTCTTTCACCATTTGCTTTGATCTTTGCGGTATGTGTTCCGAGATCCGAATTGAGAGAGCAAACTGTCTCATCATTTAAATCTACTGCTGCCGGATCTATTGTTGCTGCAGGTATGGCTTGTGTTGCATTACTCTCAACTTTAATGTCGCTTATTTTTAATCCGTTGTATCTATTAAGTCGAAGTGCCGCCACAGGAATCGATCATCTTA…	non-functional	0.55	RF00177	2.615	1.24905e-17
	3381940	3382225	+	-68.7	257	0.257	-0.646358	CAGCAGCCAGGCTGCAAGAAAAAATGAGCAATCGTTATAGCGATGGGCTTTCACACAAGCATAATAAAAATCACCTTTCATATCGACAACATTGCAGATCTCATCCATGCAATCAAACGAACAATAACGACGAAGAAAATATTGTAAATGGCTCTACAGGGCTGTTACGTGAGTTTAATTTGAGAAAAATACGAAAACGACTGGATAAAGGTCGATTCCATTGATACAGTATACTTATCCTCCCAGGTTAGCCACTTCCTGGATTGGACGTGCAGCTATTGGCCTG	functional	0.54	RF00177	2.268	1.49317e-16
lpr0056	2768934	2769061	+	-38.4	41	0.041	-1.7321	CTCGAAGCCTAGTATCGGATTTCATGTTTCATGCCAGGGCTTCGAGACAATGCTTATGCATCTCCTCAGCCTGAGTGTTCCCTGGGTATCGACTGGTTGATATATCATCTTTATCCATAACTCACGTT	non-functional	0.51	CD-BOX	2.715	3.29333e-16
	172820	173374	+	-166.06	771	0.771	0.77215	GGGTTTTCCGTAAGTCCTGAAAATATATTCGGTATGCTGGCGGGATTTTGCTTACATGCCGGCATTTTATGTTATAATTAAAGTGTACAGAATGGGGGGCGACCTGGCTTCGACGTGGGTTGCAAAACCGGAAGTGCATGCCGAGAAGGAGATCTCTCGTAAATAAGACTCAATTAAATATAAATGCAAACGATGAAAACTTTGCTGGTGGGGAAGCTATCGCTGCCTAATAAGCACTTTAGTTAAACCATCACTGTGTACTGGCCAATAAACCCAGTATCCCGTTCGACCGAGCCCGCTTATCGGTATCGAATCAACGGTCATAAGAGATAAGCTAGCGTCCTAATCTATCCCGGGTTATGGCGCGAAACTCAGGGAATCGCTGTGTATCATCCTGCC…	non-functional	0.52	RF00023	1.918	4.78816e-16	tmRNA	232.83
lpr0010	341341	341434	+	-15.5	1000	1	2.44596	AAGCCTACAAAGGGTAGGAAACCTGAAGCTCTACATAAATCTCCACAGTGTCTTTCAGTTGCGGCTCAGAAACCGGGAAGTCGTTGCCTGTACT	non-functional	0.55	HACA-BOX	3.192	4.06973e-15
	2057973	2058715	+	-188.4	870	0.87	1.14295	GTGTCAATAATGCTATTTGAGGTGGCATTTAAAAATAAAGTGCCAGTATAACTATTCAAGGTATTTTGGTATCATCGAGAATAGATATGGAATTCAACGGGTTAGCTAAGGAGAAAGCTATGAGTACTCGTCGCTTTGATGAATTTGACAATGAAATGGATGATTTTAGTGATGCTGAACCTGTTATAACTGAGGCAAGCCCTTCAACAAAATTGGAAAGACGTAGAAAAATAGAAGATCTGTTGGAGGAAAAGCGGTTAAGAGAAGAACTGGAAGAGTTTGGTTAGTTGGAAGAAAATTGAGCCATATAAATGTCAAACCTTACAGTCTTACCATCAATTGAGGCATCTGGCGGGAGTAATGGTTTTACCTTTTGTGGCCACTTGACTACAACTCTTG…	non-functional	0.55	RF00026	1.847	1.40392e-14
lpr0025	825265	825408	-	-37.8	390	0.39	-0.21203	GAGCCAACTATCACTTCATGATCCACAACGGCACTGTGATTGATGATACATCCCTCACCCACCTGACATTCAGGGCCGAGTATTGCCTGTGCTGCAATAAAGGAGCCTGCACCGAGCCTCGCTGATTTCGCAATAATGGCAGCC	non-functional	0.52	RF00485	3.052	3.56485e-12
lpr0034	1333886	1334233	+	-100.03	7	0.007	-2.60039	AGCCAGATGATTTTATCTGGTGAGGCTACGCTTTATTTTTTAAAGCCTCGTTAAAGTACTTAAGAGCATGTTTATAGAAACCTGAGAGTTTGACATAAAATCCGGTAATTTTATAGTCTACTGCCGAGTCAAAAAGTACAGCTGTTCCAAATCTAAAATGAATGGAGAAGGTGGCTGACTTGAGGACGAGTGTAAGTTAAAGAGAATGGTCTGAAGCGATCTTGCTTCGGAGTGCAGCGTCGAACTCTTAGGCTTATCCACGTATGCAATCCCCCCAAAAAGCATCAGTCTCCTGTTGTTATATGCTCATTAAGTTTCTCAGATATAAAGTATTTGTATGTCAACTCA	functional	0.51	RF00023	2.639	1.21399e-11
lpr0053	2564056	2564155	-	-18.3	916	0.916	1.36322	TGATTTTATTAAAGTGATCATTGTGATGGATTTGCACCAGAGGCAGAACAGTTCGGGGTACCTTCATTTTTTTAGTCGGGGCAATGACTTTGGCAAGGCC	functional	0.69	HACA-BOX	2.712	1.38406e-11
lpr0008	262101	262297	+	-48.33	22	0.022	-2.34275	GTTACCCTTGATGCATTTTACCCATAAGAAGTCATGACAGTGAACTACAAAACAGACAAGGATAATCAGGAAGCGTTTTTACTTTGTCGCTTTGCTACCTCAAGAATTGTATACTGGCAATTCTGTAACATTACCAATCATGTCATTGTCATGACGGGGTGTCGCTAAAACTTGAGACATGTAAAGTATTAAAATAC	non-functional	0.56	HACA-BOX	2.488	1.40937e-11
lpr0072	3374990	3375092	+	-19.4	428	0.428	-0.178673	CAAGAATTGTTACACAGTGAGGCTGAACCTCAAGCATTCCACCCTGCACATAGTATATGTCCTGTGTACCACCTTGCAAAGTAATTCTAACTTCACCCGGCCT	non-functional	0.55	RF00177	2.907	7.27316e-11
lpr0004	45714	45904	+	-52	57	0.057	-1.73069	TAAGATCAGGAATACCAAGATTCTTGGTGATTAATAAATGAGCAATGGCAGGAATGAAATCGCTGGGCGTTGCCTGGGTTAACCCAAACAGTTCAAAAAGAAGAATCCATTCATCGTATTGCTCAAATACGCCATCCCCCTGGTAAATTTGCAGAGGAGGCACTTTCGTTATGTTAGTATATCGTTCCAGT	non-functional	0.64	RF00029	2.766	1.25049e-10
lpr0063	2981411	2981537	-	-16.6	973	0.973	1.85779	ATAATGCAGTTAATGAGCAACGCAGAAATGTTTGCAAAGCAGCAATAAAATGAAAGAATCGGCTTGGGCAAAAGTTCTATTTAATCAAGGTCAAATAATTAGATACAAATCGATGAGGGTGGTGATA	non-functional	0.65	RF00028	2.571	3.80314e-10
lpr0032	1215182	1215340	-	-19.87	871	0.871	1.04731	TTTGCAAAAAAACATCCTGGAATAACCATTGGTGAAAATAGCAAGCCAAAATCACAAAGAAAACCTAAAAAATAATCACCATTAAGTAATTGGTTTGAGGCTGCATTTTATACAAAAAAAAGACCATGTTACCTTTAAAATAGCTCTCTAAAATAGGCC	functional	0.59	RIBOSWITCH	2.598	1.57262e-09
lpr0070	3338797	3338909	-	-31.4	168	0.168	-1.16661	ATACCAATAGACAGTGTTAGCGCTAGCACTGAGGAAGCTGACGTTCAGGACGGCAGTAGTGAAAGCGGCCTTTCCTCAAGCAGCAGTTCAGGTGGTTAAAAAGAAAAGGGTTC	non-functional	0.55	MIRNA	3.13	3.24131e-08
	1251493	1251785	-	-70.97	236	0.236	-0.69709	TTCTTTGGGAAATGTATGTTAAAGACCTTAGGCGGAGCAACCAGGACAGCGGCTCTTGATACTGCGAGAGCAACAGCAACAACAACGGTTGTTCTAGGCACTATGTACCTCTGGGACAGAGTAGCTAAAAATTATGGACTATATGACAAGGAAAATTCCAAGCCAATAAACCTTGATCTGACTAATGACGAATATATGCGCCCTAAAGTTTAAACTAAAAGATTATTTTTGCTCCCAACTATCCTGTTGGGAGTATTTAGCTCTCACTTAAATCAAAATCTGAAATACGCTGC	non-functional	0.55	RF00230	1.753	9.85375e-08
	3098063	3098323	+	-82.6	612	0.612	0.347865	GAGGGAGGCTTCCCGCTTAGATGCTTTCAGCGGTTATCCCGTCCGAACTTAGCTACCCGGCCATGCCACTGGCGTGACAACCGGTGCACCAGAGGTTCGTCCACTCCGGTCCTCTCGTACTAGGAGCAGCTCCTCTCAATTTTCCTACGCCCACGGCAGATAGGGACCGAACTGTCTCACGACGTTCTAAACCCAGCTCGCGTACCACTTTAAATGGCGAACAGCCATACCCTTGGGACCTGCTTCAGCCCCAGGATGTGA	non-functional	0.51	MIRNA	2.399	3.67023e-07
lpr0022	753083	753291	-	-97.2	0	<0.001	-9.59222	GTTTGGTATTCATGAAATAATGTGAGTTATGGATAAGATCAGTTGTCACCTCGAATCGTTCGGGCTGAGGAGGCATTTATGCCGTCTCGAAGCCTTGTACGGGATTTAATGTTGTGCGCCAAGGCTTCGAGACGATGCTTATGCAGCTCCTCTGCCCGAACGAACCTTGGATATCAACTGGTTTTATAATCCTTATCCATCACTCACGT	non-functional	0.55	HACA-BOX	3.456	4.60121e-07
	80800	81013	-	-70.32	11	0.011	-2.9385	TAACCCGATGGCGAGTGATTTTAGAACCAACACTCACAGCCAGGGAAGCATCCTGTTATCGGCGTTGAGCAAGCCCACCAATAGAGTGGGAAGCCTGAACCGATGCATTCGCTGCCCACTTGAACCTAAGGGTTCAAAATCCGGTACCCATCGGGTTATATCTTCATCAACTGCTCTTTTAATAGCAGGTATTCATCGCGAATTTTAGCTGCCA	non-functional	0.61	HACA-BOX	2.18	1.30684e-06	6S	48.37
lpr0047	2358599	2358694	-	-14.5	488	0.488	-0.0482514	TTCTATAAAGTCAAGAATAAAAACTTGAGGATTGAATCTTAGGGTGGTTTGTATTTGGGGCAAAATATAATTTGGATTTTCTATTAAGGAGGTGGT	non-functional	0.55	MIRNA	2.146	1.67144e-06
lpr0024	816590	816705	-	-30.2	40	0.04	-1.88741	CGATTATCCATAGGTTTTTCTTGTTAATTGGATAAATCCGTTATTATATTAAACCGTTCATGCTGAGGAAGTGCGAAGCACCATCTTGAAGCAAGAATGGCCCGATGGGAAAATCC	functional	0.55	RF00004	2.908	9.09274e-06
lpr0046	2317451	2317603	+	-43.6	26	0.026	-2.00108	AGTAACTGAAGGAGTACTTGATGCTACATAGCAAAAAAACCGTTTTTGTAAGGCAACATTGGAGAAAGCTATACAGCGATCCCATTTATGTTCGGTCTTACTGGCGGTCACCTCCTAGTAGGTAAACTCTACTAAAGGCATTTGCGCCACCCA	non-functional	0.56	RF00036	2.847	1.97015e-05
lpr0018	662203	662439	+	-55.19	647	0.647	0.29255	GGGCTTGTGTGATTACTTGCGTATCAGGCATGCCCTTGGGAGATACAATCCACTGATGAATCAGGGCAAAGCCACACCCGGCAATGAAGAACAGGACAATGGGATATCTTGGTGTGATATAAAAGAGTAAAGGAATCGCAATAGTTAGATAAATATTATAGGTATAGGCATAAAGTACGCCTATTAAAAAGCAAAAAATTTCCATTTCAAATTAAGTTGGACTTTCCCTTACTGGCA	non-functional	0.58	RF00485	2.177	7.96963e-05
lpr0065	3095189	3095277	+	-7.20	661	0.661	0.492468	TATCTGTTAATTGCTCTTTTTCCTCCTGAGTGTATTTATCAGTCATTTTAACATACATCAAAGAAGCAACGTATTCATCAATATCGCCT	non-functional	0.55	RF00036	3.225	0.000100403
lpr0066	3099914	3099986	+	-18.2	319	0.319	-0.307244	TAGCCGGTATTCGGAGTTTGCATCGGTTTGGTAAGCCATGACAGCCCCCTAGCCGAAACAGTGCTCTACCCCC	non-functional	0.6	RF00020	2.917	0.000127103
lpr0021	744637	744929	+	-73.24	254	0.254	-0.657637	GGTAAAAAGGTAAGCTATCAAATTCAATTGTAGCCTTGGTTTATCGTGATGCCGCTATCTACATGAACAAGGTTAAGATAGAAAAGCAGATGGTAATGGCTAGACGGAGGCAATTGTTCAAGTGCTGTCTTTTTCACTTCGGCTAGTCAACATTGTTTTCCTGACTGGCTATGAAATTTTTAAACCCTTTTAGAGAAAGTGACTTCTTAACCGCCACCTTTTTAGTAACATCAAGGAAGTCACGTCACAATTAGCTCAAATTTCAGCAAGGTTTCCTTTTGTTTCTAGCCAGA	functional	0.62	RF00023	1.853	0.000196902
lpr0060	2921311	2921667	+	-102.2	0	<0.001	-3.33339	TCTATTTAACATGAGTTTTACCGATAAGGATTGTACGAGAACCTGCCAATATCCAGGGTCTGTTCAGGCTGAGGAGATACATAAGCATCGCCTCGAAGCCTTGTCACGGAATATGAAATCCCGTACAAGGGGCTTCGAGACGGCATAAATGCCTCCTCAGCCCAAACGGTTCGAAATAACAACTGACCTTATCATAACTTCACATCATTTAAATCGTGTTTTGGGCAGAACAGCACATTCAAAACTCAATCCCTGATGATGCCTTCAGCTCAAATCAATTCAAAATCAGTTGTTCAGGACCACAGACATGTTTGCAGCGCGACAATAAATAGATAAGGATTATACGAGAGCCTGGCT	functional	0.56	RF00023	1.974	0.000277852
lpr0051	2432864	2432952	+	-18.4	657	0.657	0.521015	AAACCGTTTGAAATACGAGGTTCTCTCACTCAGGAATAAGTGGGAGTTCAGCACGTCTTTGGCATTGGAAGCAATCTTAATCCGGGAAG	non-functional	0.57	RF00003	2.356	0.000332024
	2647641	2647966	-	-77.6	122	0.122	-1.1949	ATCAAAGACATTGAAAGCAATAGATACGATCCTGATTGCCCAATTCGGAGAGCTGATAAGTCTCGTGGATTCAGCCAAAAAGCAAGCAGCCAGTTTCAGCTACGAATAAAAGAAGAAGTAAAAGAAGCGTTAGACGACATTCGTAATGAATCTGCCTATAAATTTAATTAACCATTATTTTATCTCTGAGTGTAAGAGATCAGCTCCTTCTTGAAACGACCGTATTTGGTCCATCTTGAACGGAAATAACCATTGGAGTACTGATGATCTGTATATTTCTGAGTTTAATGAAGCCTGACAAGAGGCTTCATTAGTAATAAAACACT	non-functional	0.6	RF00230	2.621	0.000340628
lpr0059	2877260	2877374	+	-25.7	466	0.466	-0.0114869	TTTTGATTTGGATTACTTTGCGCAATGAGCAAGGAAAATGCGGCTAAGCTTTTTCCTATGATCTGAGAACAAAATGATTCCATTGGGGTACTGATTAACATCGCCCAAGCTCGCC	non-functional	0.55	MIRNA	2.436	0.000990931
lpr0012	369457	369510	-	-11.2	438	0.438	-0.0114518	GTTGGCAAGCTCGCAACGGCATCAATTTGATTTGCGTTGTATACCTTCCCGCCA	functional	0.56	RF00436	2.304	0.00108101
lpr0006	74729	74969	-	-46.7	532	0.532	0.232906	CTTTTCTTCTAAGATTTAATACGTGTTTACAATCAATCCCAGGTACTTTCAATAAGGCACTGACTCTTGAAGCAATAGGAACAAAATATTCAAAACCTGGAATGACTGCATCTATAGACATATGCTGCTGTAATGTACCAGCAAGCTCCAATACACTGTTATTATTTGCAGTATCTATATTGATATTCAGTGCAGCCTGATTTAAAAACTCCTCAGGCACCACTCTAAAATCACTGTTGGC	non-functional	0.55	CD-BOX	2.763	0.00166149
lpr0038	1444509	1444737	-	-60.6	239	0.239	-0.757688	GTAAATGTGGTATTTCTCGTCCTAACCTGAGAAAGTGGTACAGACGCTATCTAAAGGCTGGTATCGATGGATTAAATGATGAAAGCAAAAAGCCTCATTTATTTCCAGGGAAGTTAAATTCAGAGCTGATTAAACTAACTCTTGATTTGCGTATCAGTCGTAATTTGGGCGCCAGGGGTATCCAAGCTGAATTGGTTAGATTGCCCAAATGTCCACTTTCTTTAGCGAG	non-functional	0.59	RF00230	2.24	0.00167397
lpr0067	3284621	3284705	+	-10.9	778	0.778	0.887909	TTAATCACAAGCAGCTTATAGATTAAGCCATAGAGAGTTCATGTCAGGGTTTTAGGATAATAGAAAGGGCCAATCAGTGTGTCGC	non-functional	0.57	RF00019	2.862	0.00177717
lpr0042	2013722	2013773	+	-7.90	91	0.091	-1.7013	GCTAGACAACTAGCAGCAGCAATCATAGCTAAACGATTCATAATCACTCTCC	non-functional	0.56	HACA-BOX	2.914	0.0019073
lpr0028	871409	871501	-	-12.56	769	0.769	0.662447	CTCGGTACCATTGAGACTCGTTATTTTCCGAGTGTATTAGCCTTCGACATTACAGAATTACCATTGTCTTCTATGTATTCAATACAAGATTCA	non-functional	0.54	RF00230	2.942	0.00229129
lpr0044	2122901	2122994	-	-12.92	854	0.854	1.02287	AAGATAATTGGCTAATTCATCGAAATCCCTGGAATTGCGAGTATACCCATGCACACAAATAACTGTAGGTAACTCTGGTTCAAAGATACCCCAT	functional	0.58	MIRNA	2.5	0.00238799
lpr0071	3351555	3351860	+	-74.2	758	0.758	0.753353	ATGTCATTACCAGTATTGAAGTGATAAGAACCTTCTAATTTGAAGCCCCAATCCCACTCATGGTCAACATCATGCCAATGCCGCCAGCCACCAACTTGGGTGAAACCATTGTAGCCCCAATCAGCATCATAGATTGGTTGCAAATATAGTGCGGTGATACCAATATCCCATGCAGTTCTTTCGCAAGGAACAGTTACATTACCTGGGGTGCAAACTGGTCCCATGGTTCCAGCAAACACTGCACCGCTTCCTAAGGCGAGTACTGCCACTGCTGTTTTTTTCAAACTAAACATGCCTTGTCTCCAC	non-functional	0.53	RF00004	2.081	0.0024488
lpr0049	2389117	2389440	-	-150.1	0	<0.001	-13.2389	CCACATTATTCCATGCAAGCAATGAAAAGCCTTAGTGCGAGCATCAATAGCAAGAGATTGATTTTTATGGATAACGTGAGTTATGGATAAGACAGCCATTATTTTGAATCGTTCGGGCTGAGGAGGCATTTATGCCGTCTCGAAGCCTTGTATGGAATTTAATGTTTCTTGCCAAGGCTTCGAGACGATGCTTACGCATCTCCTCAGCCCAAACGGACTCTGGATATTGACTGCTTCTTATATAATCCTTATCCAGAACCCACATCAGATAAATCTGAAACAGGGCATTAAAAATCAATCTTTTGCTATTGATGCTCGCAGGCA	functional	0.5	RF00020	2.964	0.00809257
lpr0058	2867415	2867524	-	-23.8	375	0.375	-0.110262	AAAGATTGATTGTTAAATCGTACGGTACTCATGATGAGCGCCCCAATACATCGCCACGAACACTATTGGCGATTGCAGCTACTTTCTGAATGTCCTCTTCATTGGCGCCC	non-functional	0.75	RF00020	2.131	0.0104748
	151325	151573	-	-54.84	55	0.055	-1.44466	AGAGGATTTTACAGGTTTTTCAGAATCCGGGATTGATGATGCCATTCAAAATGCCTTAAAAAAAGCAGGTAATCCAACTCATTTTGAAGTCGTTGAAACACTAGGTTCACAAGATAGCCAATCAGATCGACGATATCAGGTAACGCTTAAAACACTGAGTGATTAATCATTAAGTAACGGCAATCATTGGCTAGAAATAAATGACAAAAATTTAATGTCAATTCTGTTTCTATAACTATTATCTAGCTA	functional	0.5	RF00029	2.631	0.0113942
lpr0057	2862083	2862349	+	-95.3	0	<0.001	-4.16933	GCTTGCTTTTTTTATTTTAGCTTTTTCAGCCCTGAGCTGGGTGGTAGGTAGGCAATACTAACACTCCAACCCCCAGCTGAGTCTGGGGGTTTTTGATACCCAAGATCCCCAGTCTAATAAGGGGGTTGGGTACAAAAGAGGAGTGTGAACGATGAACCATCAATGTCAAATTCATCATCCATCTAAAGCGCTTTCTGGCTTGAGGAGGATACGATGAGTTATTCCATCTTAAAAAAACTGCCACCAATAGAAAAAATTATCCGGGAA	non-functional	0.54	RF00375	2.836	0.0115517
lpr0014	413345	413495	+	-57	0	<0.001	-4.5363	CGAGGGGGCATTTATGATGCCTCGCGAAGCCTTGTATGAAATTTAATGATTCTTGCCGGGGCTTCGAGAAGATGCTCATGTATCTTCTCAGCCCAAACGGTCCCTGGATATCGATTGCTTTTTATATAATCGCTATCCATAACTCACGTTA	non-functional	0.59	MIRNA	2.405	0.0121629
lpr0009	291705	291852	+	-39.84	323	0.323	-0.364292	CTGGCTGCATGAAGCGGTTTTTTCAAGACAAAACCTCCCTTGGCGCCAGAGGGAACAATGACTGCGTTTTTTACCTTCTGCGCTTTCATAAGTCCTAAAATCTCGGTTCGAAAATCTTCTGGCCGATCGGACCAGCGAATACCGCCGC	functional	0.71	HACA-BOX	2.342	0.0146571
lpr0036	1385926	1386008	+	-24.74	411	0.411	-0.153963	AGGTGGCACCCAAGTGCCTTGTAGTTTCATGGTGTCACGATGATTAATTTGGGCTGTCAGTGCGTTGATGATGGAGTGGCACA	functional	0.57	MIRNA	2.899	0.0240358
lpr0048	2360881	2360970	+	-36.7	0	<0.001	-4.13991	GGACTGCCTAGCGCTGCCTGACACAACAGTGACGAAATCGTGCCGTAACAGTGACCGTTTGTAGTGTATTTGTGGCAGTTCTAGGCAGTA	functional	0.66	CD-BOX	2.247	0.0260075
lpr0016	532155	532291	-	-30.2	759	0.759	0.750859	TTTCAAGCTGAGGTGCAAGTGCCTTAATCGAATATTCAAAACGCACTTGATCATTCCCTTTACCGGTGGCTCCATGTGCAACGGCATTTACTTGCTCCGTCAAAGCAATTTCAACAAGCTTTTGAGCAATTAGTGGC	functional	0.64	RF00028	2.762	0.0282246
lpr0020	685864	686010	-	-33.2	891	0.891	1.13919	TCGCATTATTATCGCTCACCGCCATCGTCACGCTCGGACCGTCGTCATCAAACTTCACATTGCCGCCCAAATCCAAAGACGCACTGGCGGTCGCCGTGTCCCCATCCCCATCCGTCGTCACTGCGGTGGCGTTCAAAAAGACCAGGC	non-functional	0.55	RF00485	2.825	0.0358726
	172912	173266	-	-100.8	716	0.716	0.514695	CTACATGCATAGCCTTGTCTTTTGAATTTAACTGTGGCTCCTCCGACGGGCAGGATGATACACAGCGATTCCCTGAGTTTCGCGCCATAACCCGGGATAGATTAGGACGCTAGCTTATCTCTTATGACCGTTGATTCGATACCGATAAGCGGGCTCGGTCGAACGGGATACTGGGTTTATTGGCCAGTACACAGTGATGGTTTAACTAAAGTGCTTATTAGGCAGCGATAGCTTCCCCACCAGCAAAGTTTTCATCGTTTGCATTTATATTTAATTGAGTCTTATTTACGAGAGATCTCCTTCTCGGCATGCACTTCCGGTTTTGCAACCCACGTCGAAGCCAGGTCGCCCCCCA	non-functional	0.55	RF00023	1.953	0.0379554	tmRNA	74.88 (NB hit is to other strand)
lpr0035	1355444	1355695	-	-58.3	115	0.115	-1.27019	GTATGGTTATATAACAATGTATTTCCATGTAATGAAAAAGCAATAAAACCCTTTATTTATAAGAAATTGATTTGCATAGAGACACATGGAGATATATCGGGATATTTATTAAATCCCCCTCCTAAGGGGCAGGTCGCAGGTTCGAATCCTGCCCGGGACGCCATTTATTAAAGGGTCTATTCCAAAGAAACTTACAAGATTATACAATTTAATAAATCGGAGCTTTAAAAATATTGTAACCTAAAGCACCCT	non-functional	0.53	RF00005	2.089	0.0569146
lpr0061	2921081	2921870	-	-295.72	0	<0.001	-10.4789	ATCTGAGTTTGATAATTAAAAGAAAGACTAGCCTCATATTACAAAATGTAATGCGGGGCTCTTCCAACGTAACGTTATCTTGAGTCGTTTGGGCTGAGGAGGCATTTATGCTGTCTCGAAGCCTTGTATGAGATTTAATATTTCGTGCCAGGGCTTCGAGACGATGCTTATGCATCTCCTCAGCCTGAACGAACCCTGGATATAGCCAGGCTCTCGTATAATCCTTATCTATTTATTGTCGCGCTGCAAACATGTCTGTGGTCCTGAACAACTGATTTTGAATTGATTTGAGCTGAAGGCATCATCAGGGATTGAGTTTTGAATGTGCTGTTCTGCCCAAAACACGATTTAAATGATGTGAAGTTATGATAAGGTCAGTTGTTATTTCGAACCGTTTGG…	non-functional	0.55	RF00177	3.5	0.0594512
lpr0050	2418506	2418574	-	-12.7	896	0.896	1.27006	CATGGATGCAATCAGGATTGGCCAAGATTTGCTGAATGATGCGGGCAGCAGCAATTTCATCGACATTAG	non-functional	0.55	RF00468	2.919	0.0859436
lpr0030	1102961	1103162	+	-48.7	138	0.138	-1.33512	ATTTCAGGATTTGGATTAACTTCATGCACTCAAACACAACCTGCTTCTGGAGCACATTCTGAAAGTGGCCATAATAAAGGTTCGGGTGGAAACGCTCAGCATGAGCATGATTATTATAACGACTAGAATTAGGAATAAAAGTGATAATAAATGCTTGGGTATTAGGCATGTTTGTTGTTTTTCTCATTATTTTATTCAGTCT	non-functional	0.57	RF00230	2.075	0.0908344
lpr0029	1046144	1046275	-	-30.9	375	0.375	-0.109073	GGTTTTGAGTTATCTCCTGCCGGAACAGGATTTCCATTAGCATCCAAATATCGAATCTTAGGTAACTGGGTAGCCGTTAAGGGGATTAATTCATAGGGTCTTTTATAGTAATCATATTCCAGCAGTGGCTCG	non-functional	0.55	RF00019	2.869	0.0969215
lpr0054	2574715	2574935	-	-61.71	0	<0.001	-3.35874	TACTGAAAAACCGTACGGTATCCTTTTGATTTTGATCATGCTCGTTAATCTTATCTAATGATTGGAACTCATCGAAACAGTCTAAAAATTTGCTTGCTGTGCTAATTGCCATCAAAAAGGTAGATAAGGAGACTGCGATACCCAAGAGAGGATCACAAAAAGTTAAGGGGATACCTACTGATACACAGGCTACATAACTAAAAAATGCTGCAGTAGCCCAG	non-functional	0.52	RF00230	2.494	0.117171
lpr0007	262033	262199	-	-40.86	124	0.124	-1.28592	GGTAGCAAAGCGACAAAGTAAAAACGCTTCCTGATTATCCTTGTCTGTTTTGTAGTTCACTGTCATGACTTCTTATGGGTAAAATGCATCAAGGGTAACTTGCCTGCTTCCTGCCAAGGTACCCTGATGCATATTGAGTTCCCAACATTTTTTACGATAAAGCGATC	functional	0.51	RF00028	2.704	0.117599
	2250132	2250299	-	-47.8	45	0.045	-1.92052	CATGTTAAAAACCGGTTTGAGCTGGTTATGGTTGCTACCAAACGAGCAAGGCAAATTGCAGTTCGTGGCGATCAACCCATGGTTGAATGGGAAAATGATAAGCCTACTGTAGTAGCACTTAGGGAAATTGCCGAAGGTTATGTTACAGCGGACATTTTGGATGAAGAT	non-functional	0.55	RF00480	3.263	0.119155
lpr0064	3068327	3068413	-	-26.3	44	0.044	-2.27267	CAAGTGGTTTAACCATAGCGGTTAACCTCGCATTGCATGGCTTGAATGAACCCCTTCATTCGGGCCATTTCTAAGTTTTAAAGGGTG	non-functional	0.55	MIRNA	3.178	0.132819
	1246437	1246774	-	-90	636	0.636	0.498277	GTAGGAATAACAAACCTGCTTTTATGGCCATTTTATTATGCCGACTCGAGATGGGGGTTATTTGCATCCATATTCGCTACTTCCGCAGTACTTTATGCTTCTCACGAAGTCGGAGAAAGTAAACGGCCCGTCGAAAATTCAGTGGCGCGACTTGGCCTCTTCCAGCAGCGTGGGGCCAGCAATGCTGAAATTGAAAATGCTTTTAATAATACGGTCACAGGTGCCGCTGCGATATATGATTGGCTTGTTCCTGGCTCTAATGGCCCCAAATAATAAGCATCCTGTCTTATAATAAATTATATTTTTGGGAAGTATTATTTTATCCAAAACCACATCGT	non-functional	0.52	RF00023	2.528	0.148265
lpr0052	2548822	2549075	-	-98.35	0	<0.001	-7.4253	TTGTTTGCCAACAGATATGTTCCTTAGGTAACTGTTCATGGGGTATGTGATTAAGGAATATTAGGTCCTATGTCTTTCCCGCGAAGGCGGGAATCTATCCATAAAGCTAGCACAAGGGTTGATTTTTAGTTAGCTTCCCGCCTTCGCGGGAAAGACAACTCAAATAAATAGGCTTATAAACAGAAAAATTTGCATACCCCGTGTAAAGGTTACTTCCTTAGTAAGAGCGTGGTGTAAAAGGCATCCTAGAGCCC	non-functional	0.52	RF00005	2.637	0.148315
lpr0011	360391	360467	-	-3.90	618	0.618	0.198927	TCACAGATAACTTAATCAACCACCTACGCACCCTTTACGCCCAGTAATTCCGATTAACGCTCGCACCCTCCGTATTA	non-functional	0.55	RF00177	2.506	0.161994
lpr0045	2233172	2233311	-	-42.5	94	0.094	-1.27872	ACTCGATATCCCGGGTCCGTTTGGGGCAGGGAGATGTGTAAGCATCCTCTCAAAGCCTAAGCATGAAATATTACATTCCATACTAGGCTTCGAGATGGCATAAATGTCTCCTCAGCGTGAGCGATTCAAGATAACGGCTG	functional	0.64	RF00177	2.52	0.170954
lpr0026	837669	837871	+	-37.76	309	0.309	-0.410295	ATATAAACTCAATTGATTAGTGTAATTTTTAATCTGTGGGTGAAAATTAAGCACGACCGGGGTTAGTATAGGTCGTAAAGAAAAGTAGTTTAAATAGGCTGCATCGTAAAGGCAATTAGAAAAAAAGCTACAAACCAAGTCACAAGCTAACAATGATTCTTCAACTAATTGAGTCGACAAAATTTTCCATTCTAATCCAGATG	non-functional	0.53	RF00019	2.545	0.173311
lpr0040	2003691	2003953	-	-59.6	761	0.761	0.751279	GACGTTTTCGGCAAACGTAAATGACTAAAAGAGAGTTGCTGCTGGTTTTTGCTATCGATGTAGGCTATTACTGTTGTATCCTCCTAAAGTATGGAACAAAATTTTATTCTTTAGATCGTGACTGAAAGGATGTATTGGGAATATGAATGGTCGATGAGCTACAGTTAAAAGTTATGTATGATGGAAATAGATCAGGCAGCATTCTCCTAATCGACTAAATCATGAAGTGGTCAATCCAATTTGCACATCCCAGTTAAGCCCCT	non-functional	0.52	RF00026	2.55	0.174225
	3245110	3245283	-	-47.8	127	0.127	-1.22455	TTGGAGATTATGCTTTTCGCTTGAAAGAGCGCTATGTCGATGATCGCGGGCAACGTTGCCGTGATTACGAATTCAGAGGACGCTCCAACCCCTATCGACATGGTTATTTTACTGTGTGTGATGAGCGTTGATTTGGCTGAAAATACTCTTTCTGTATATTAAATTATCGTCTGC	functional	0.55	IRES	2.585	0.180509
lpr0027	861363	861601	-	-73.5	0	<0.001	-3.3732	TGGAAAATTAGTACAATAACCAGTTTTCCGCTCCCTCACGGTCGCGGCTCAGATGATTAATCAGATTATTAAATGGAATTATGGCTAAAACCGAGCCACGACCATAAGGGAGTGCAAATGGAATTATGGCTAAAACCGAGCCGCGACCATAAGGGAGTGCAAATGGAATTATAGTCAAAACCGAGCTACGACCATAAGGGAGTGCAAATGGAATTATAGTCAAAACCGAGCCGCGACCG	non-functional	0.51	RF00005	2.909	0.183505
	411143	411821	+	-172	798	0.798	0.792288	CTGTCATCATGTGGAATTTGGTATTTGCCATTATTCGGCCAGACTAAGTTTTAAGGCCGCTAATGGTTTTTAGAGCATGAAAATTATTTTAGGCCTTGATGCTAATTATTAATCCAATTTTGCTGGAATAATGATCAAAGCTCGAAATTCGTTACAGTTAAGGAGCACAAGTGGAAGAGAGTCAACAGTTAAAAGACGCTGGATTAAAAATCACATTACCTCGTATCAAGGTATTGCAAATATTGGAGCAATCAAGAAACCATCATTTGAGTGCAGAAGCAGTCTATAAAGCCTTATTGGAATCGGGTGAGGATGTTGGTTTAGCTACTGTGTATAGAGTTCTTACTCAATTTGAAGCAGCGGGATTAGTATCGAGACATAATTTTGAAGGAGGACACT…	non-functional	0.55	RF00019	2.525	0.21
lpr0019	662451	663193	+	-223.47	540	0.54	0.103953	ATTGAATCCTTTGTGTAAAGAATTTTTTACAGTATTAACCGGGATTCCAGCATTCTGGTTGCGCATTAGCGGAGGAATCTACTGCTGTTTTTACATTGGCCTGGTTAATTGACATGCTGGCACACTCGGTATCTTTGGCTTGAGTTCCAACAGGGGTTGCAGTTAAGGTATACGTTGTGGCTGTCAGGTTTGAAATATTGATAGTATAGTACCCGTTCGGCGTTGTTTGAGGAAATGCTGGTAAGGCGCCACACGCCGCAGCATAAGAAAAATTCTGTGAATAACAGCGTTCTAAAATAATTTGATCTTGTGTCAATGTGGCGTGAGCATCGGCACGACGGGATTTTTGGATATATTGTAAATAGGATGGATAGGCAATTGAAACCAGAATGCCCATAA…	non-functional	0.55	RF00177	3.132	0.215367
lpr0033	1330454	1330562	-	-20.7	872	0.872	1.15229	GCCGAAGCCAAACCAAAAGAAACTGCGACCGTCATTGAGCGTTTGGCAAACGCTTTATTTCGCCCCCGCAAAAGAAAATAGGCGCTTATGGATAAGACAAACATGGCTC	functional	0.59	RF00620	1.711	0.226171
lpr0055	2768903	2769045	-	-38.36	40	0.04	-1.80607	AAAGATGATATATCAACCAGTCGATACCCAGGGAACACTCAGGCTGAGGAGATGCATAAGCATTGTCTCGAAGCCCTGGCATGAAACATGAAATCCGATACTAGGCTTCGAGATAATGACTGATTTTATCCATAGCTCGCGTT	non-functional	0.62	RF00436	3.069	0.229859
lpr0043	2040383	2040499	+	-26.06	225	0.225	-0.663782	TGCTCATTATGATTGCAAATAGTCCTGTTGCATAAACGAGCTTATTCTGCTGATAGGCTATTCTCCCTGTCTAAAAGGGAAAATCATAGGCGCGTCTCTATTAATCGTTGGTCCACT	non-functional	0.55	RF00003	2.859	0.229859
lpr0017	539616	539866	+	-63.01	97	0.097	-1.27033	GAAAACGCGGTCAAAGGCAGCATCAGAGTTAGGGCATAAACCAATGCCAAAGTACTGGAAAAAAGTTTCTTAATAACCATAGCGATCTCCTCAGATGCAAGGCCATGAAATTAGCCACCTGCGTATTTTTTTATGCAATTTAAATGCCAGCGGCTAAGCTTTAAGACAACCAGTCTAACGGATTGACCGCTTTTCCTCTTTGTCTTATTTCAAAGTATAGACCGTTTTGCTTAATTCCACCGGTATGGCCT	non-functional	0.55	CD-BOX	2.835	0.273625
lpr0031	1135190	1135290	-	-19.9	844	0.844	0.906774	CCAATAGGTTCCTCGTTGGTAAAGCTTAAAGCGATAATGGAACACGCCTCCCGGAGGAATTGGTTTTTGACTCACCTCATCCACCCCGTCCATTTGCCAAG	functional	0.66	RIBOZYME	2.113	0.278628
lpr0068	3294905	3295056	+	-36	115	0.115	-1.35558	TTGCATTGATCACTTATCCCCATTTTCTGTGGATAACTCTGTGAATACACTCTGGTTATACACTAAAATCCAGCACTTCAAAGGATGCTTGTTCTTTTTGCAAAGCGTTCTAAACAATAATCAGGGGATTTGGGGGGTACGATAGATACTAC	non-functional	0.58	RF00019	2.388	0.30751
lpr0015	425602	425773	-	-45.8	989	0.989	1.83691	CATTTGACTAATGGTCTGAGCATGCAAGCTGGTGTGGTGGGTAGGACACCTTGGCTCTCCGACTCGGGCATAAAGCAAGCGCAAATAGTCATAAATTTCGGTAATGGTGCCTACCGTGGATCGGGGATTATGAGAGGTAGCCTTTTGTTCTATAGAAATCGCCGGGGAGAGC	non-functional	0.55	RF00036	3.045	0.307929
lpr0013	411825	412167	+	-89	146	0.146	-1.14959	TTTGGTAAAACGTTATTTTCTTTAAGGATTCATCACATGGAGTTTGATTATATTATTGTTAGTGATGGTAGCCCAGGATAGGCTTTTGCTTCCAGGTTAAGTGCCGATCCCATCAATAAATTATTGTTGCTGGAAGCGGAAGATAGCCTATTTCTGGAAATGCCAATCCGCTTGCAATGAGAATCGCAGAACAATTATCACACTATATTCTAATTCTTCGTGAGAGCCTCCTATTCTAAATGGAATTTGGGCGGTAAAGAGTAACACTGTAAACTAGTCTATACTTGAAATTATAATGAAGTTGCTTGGGTTTTGAATTAATTATGCATCAAAAGAAGCGGTC	non-functional	0.62	RF00023	2.054	0.318132
lpr0062	2948692	2948783	+	-15.1	972	0.972	1.74022	ATCCATTGCAATGGGTATAATATGATATTTCTCGGAATCCAGGTGTTTTAGAACCGATGCGGCAGAAACCAATGACACTTCATGCTCGCCTG	functional	0.51	RF00177	3.156	0.324985
	3101392	3102688	+	-384.3	419	0.419	-0.171257	CCAATCCGGACTACGACCGACTTTTAAGGATTTGCTCCAGGTCGCCCCTTCGCCGCCCTCTGTATCGGCCATTGTAGCACGTGTGTAGCCCTACCCGTAAGGGCCATGATGACTTGACGTCATCCCCGCCTTCCTCCGGTTTGTCACCGGCAGTCTCCTTAGAGTCCCCACCATCACATGCTGGCAACTAAGGATAAGGGTTGCGCTCGTTACGGGACTTAACCCAACATCTCACGACACGAGCTGACGACAGCCATGCAGCACCTGTATCAGTGTTCCCGAAGGCACTAATGCATCTCTGCAAAATTCACTGTATGTCAAGGGTAGGTAAGGTTCTTCGCGTTGCATCGAATTAAACCACATGCTCCACCGCTTGTGCGGGCCCCCGTCAATTCCTTT…	-	-	-	-	0.328795

## Sheet: Blast hits
ID	Start	Stop	Strand	Family (* means complement)	Sec struct p	Phili hits	Paris hits	Corby hits	Lens hits	Other hits (E < 0.001)	Best other hit	Best other hit E	Coding/Noncoding	Coding score	Best coding blast hit	Anti-sense FIRST HIT	Notes
lpr0061	2921081	2921870	-	(A at 2921333-2921509 and 2921642-2921796 on neg)	<0.001	91	115	105	92	0	0	0	noncoding	-1.40948		misc
lpr0049	2389117	2389440	-	A	<0.001	22	20	19	21	0	0	0	noncoding	-1.14033		lpg2142
lpr0022	753083	753291	-	A	<0.001	19	19	17	20	0	0	0	noncoding	-1.47526		misc
lpr0023	753084	753379	+	A*	<0.001	19	19	17	20	0	0	0	noncoding	-0.318738	Q5ZTL9	misc
lpr0001	18080	18214	+	A	0.014	18	18	16	19	0	0	0	noncoding	-1.2529
	413276	413498	-	A	<0.001	17	18	17	16	0	0	0	coding	0.000619411	Q5ZTL9	misc
lpr0055	2768903	2769045	-	A*	0.04	17	15	15	17	0	0	0	noncoding	-1.31547		misc
lpr0056	2768934	2769061	+	A	0.041	17	18	15	18	0	0	0	noncoding	-0.95968		misc
lpr0060	2921311	2921667	+	A*	<0.001	16	18	16	19	0	0	0	noncoding	-0.398583	Q5ZTL9	misc
lpr0014	413345	413495	+	A	<0.001	14	17	17	15	0	0	0	noncoding	-1.28166		misc
lpr0069	3303401	3303482	-	A	0.058	14	15	16	15	0	0	0	noncoding	-1.28556
lpr0045	2233172	2233311	-	A*	0.094	12	15	14	12	0	0	0	noncoding	-0.586567	Q5ZTL9
lpr0020	685864	686010	-		0.891	7	0	0	0	0	0	0	noncoding	-1.18308		lpg0644	Anti-sense to phili specific hypothetical gene that contains six and a half almost perfect repeats of 147bp sequence. Are all copies actually expressed?
lpr0024	816590	816705	-		0.04	7	8	4	4	0	0	0	noncoding	-1.25385			Anti-sense to region that contains six and a half almost perfect repeats of 116bp sequence. Are all copies actually expressed?
lpr0052	2548822	2549075	-	B	<0.001	7	15	7	12	0	0	0	noncoding	-1.41728			All main hits in close proximity
lpr0027	861363	861601	-	C	<0.001	6	9	10	5	0	0	0	noncoding	-1.34048			All main hits in close proximity
lpr0063	2981411	2981537	-	D	0.973	6	8	6	5	0	0	0	noncoding	-1.11448
lpr0050	2418506	2418574	-		0.896	4	4	5	5	0	0	0	noncoding	-1.13306		lpg2157
	172820	173374	+		0.771	3	2	2	4	116	gi|77163561|ref|NC_007484.1|;gi|76881875|gb|CP000127.1|_1307454_1307588	3e-23	noncoding	-1.22566		misc
lpr0011	360391	360467	-		0.618	3	3	3	3	393	gi|148244169|ref|NC_009465.1|;gi|146325996|dbj|AP009247.1|_949333_949409	1e-22	noncoding	-1.3707		misc
lpr0035	1355444	1355695	-		0.115	3	1	1	1	112	gi|99078009|ref|NC_008043.1|;gi|99035147|gb|CP000376.1|_101767_101717	2e-12	noncoding	-1.40519
	2647641	2647966	-		0.122	3	3	2	2	0	0	0	coding	0.662932	Q5WUA2
	3098063	3098323	+		0.612	3	3	3	3	403	gi|152994043|ref|NC_009654.1|;gi|150834967|gb|CP000749.1|_4877189_4877449	3e-117	coding	0.892246	Q8CME1	rRNA
lpr0066	3099914	3099986	+		0.319	3	3	3	3	507	gi|218665024|ref|NC_011761.1|;gi|218517237|gb|CP001219.1|_336111_336041	3e-22	noncoding	-1.34393		rRNA
	3101392	3102688	+		0.419	3	3	3	3	487	gi|77128441|ref|NC_002977.6|;gi|66270661|gb|AE017282.2|_789447_788161	0	coding	0.7274	Q5W7C9	rRNA
lpr0071	3351555	3351860	+		0.758	3	4	3	4	0	0	0	noncoding	-1.11938		lpg2961
	2205866	2206262	-		0.227	2	1	1	1	0	0	0	coding	1.01165	Q5WV80
lpr0068	3294905	3295056	+		0.115	2	2	2	2	2	gi|54292907|ref|NC_006366.1|;gi|53755815|emb|CR628339.1|_36486_36592	7e-31	noncoding	-1.26928
	6884	7272	-		0.049	1	1	1	1	0	0	0	noncoding	-1.04005		lpg0004
lpr0002	33166	33516	+		0.226	1	1	1	1	6	gi|146295085|ref|NC_009437.1|;gi|145408661|gb|CP000679.1|_2175856_2175718	5e-14	noncoding	-0.121381	Q08QU6	lpg0027
lpr0003	45316	45539	+		0.04	1	1	1	1	0	0	0	noncoding	-1.10039		lpg0038
lpr0004	45714	45904	+		0.057	1	2	2	2	0	0	0	noncoding	-1.10302		lpg0038
lpr0005	51182	51416	-		0.812	1	1	1	1	0	0	0	noncoding	-0.933961
	58945	59217	-		0.455	1	1	1	1	0	0	0	coding	0.377608	Q5X939
lpr0006	74729	74969	-		0.532	1	0	1	0	0	0	0	noncoding	-1.44039		lpg0066
	80800	81013	-		0.011	1	1	1	1	0	0	0	noncoding	-1.01838		lpg0072
	80859	81037	+		0.023	1	1	1	1	0	0	0	noncoding	-1.19108		misc
	151325	151573	-		0.055	1	1	1	1	0	0	0	coding	0.7081	Q5X092
	172912	173266	-		0.716	1	1	1	1	30	gi|82701135|ref|NC_007614.1|;gi|82409200|gb|CP000103.1|_2480964_2481035	8e-11	noncoding	-1.50179		misc
lpr0007	262033	262199	-		0.124	1	1	1	1	0	0	0	noncoding	-1.41495		misc
lpr0008	262101	262297	+		0.022	1	1	1	1	0	0	0	noncoding	-1.04031		lpg0228
lpr0009	291705	291852	+		0.323	1	1	1	1	105	gi|58584261|ref|NC_006833.1|;gi|58418577|gb|AE017321.1|_235664_235546	9e-17	noncoding	-0.993169		lpg0245
lpr0010	341341	341434	+		1	1	1	1	1	0	0	0	noncoding	-1.27268			Why does this ncRNA have an inherently unstable secondary structure?
lpr0012	369457	369510	-		0.438	1	1	1	1	0	0	0	noncoding	-1.30968		lpg0320
	411143	411821	+		0.798	1	1	1	1	36	gi|90019649|ref|NC_007912.1|;gi|89949249|gb|CP000282.1|_3467277_3467084	2e-26	coding	1.31264	Q48835
lpr0013	411825	412167	+		0.146	1	1	1	1	0	0	0	noncoding	-1.27847
lpr0015	425602	425773	-		0.989	1	1	1	1	96	gi|28896774|ref|NC_004603.1|;gi|47118310|dbj|BA000031.2|_2867912_2867775	3e-23	noncoding	-1.5063		lpg0384
lpr0016	532155	532291	-		0.759	1	1	1	1	71	gi|150387853|ref|NC_009633.1|;gi|149947715|gb|CP000724.1|_689002_689068	3e-10	noncoding	-1.1331		lpg0494
lpr0017	539616	539866	+		0.097	1	1	1	1	2	gi|91791369|ref|NC_007954.1|;gi|91713371|gb|CP000302.1|_4435736_4435693	8e-05	noncoding	-1.23447		lpg0499
lpr0018	662203	662439	+		0.647	1	1	1	1	0	0	0	noncoding	-1.08577		lpg0626
lpr0019	662451	663193	+		0.54	1	1	1	1	0	0	0	noncoding	-1.43384		lpg0628
lpr0021	744637	744929	+		0.254	1	2	2	2	0	0	0	noncoding	-1.20309		lpg0691
lpr0025	825265	825408	-		0.39	1	1	1	1	0	0	0	noncoding	-0.843415		lpg0754
lpr0026	837669	837871	+		0.309	1	1	1	1	0	0	0	noncoding	-1.27165		lpg0766
lpr0028	871409	871501	-		0.769	1	1	0	0	0	0	0	noncoding	-1.22127		lpg0796
	951610	951822	-		<0.001	1	1	1	1	0	0	0	noncoding	-1.23524
lpr0029	1046144	1046275	-		0.375	1	1	1	1	0	0	0	noncoding	-1.2778		lpg0959
lpr0030	1102961	1103162	+		0.138	1	1	2	0	0	0	0	noncoding	-1.37422
lpr0031	1135190	1135290	-		0.844	1	1	1	0	1	gi|154705721|ref|NC_009727.1|;gi|154355007|gb|CP000733.1|_781684_781784	5e-14	noncoding	-0.955689		lpg1035
lpr0032	1215182	1215340	-		0.871	1	1	1	1	0	0	0	noncoding	-1.42358
	1246437	1246774	-		0.636	1	1	1	1	0	0	0	coding	2.45943	Q5WXG2
	1251493	1251785	-		0.236	1	1	1	1	0	0	0	coding	0.214777	Q5WXF5
	1299544	1300014	+		0.071	1	1	1	1	0	0	0	coding	2.83969	Q5X5Z3
lpr0033	1330454	1330562	-		0.872	1	1	1	1	0	0	0	noncoding	-1.22443		lpg1202
lpr0034	1333886	1334233	+		0.007	1	1	1	1	0	0	0	noncoding	-1.32818
lpr0036	1385926	1386008	+		0.411	1	1	0	1	0	0	0	noncoding	-1.42448		lpg1259
lpr0037	1425122	1425478	+		0.481	1	1	1	1	29	gi|253997713|ref|NC_012969.1|;gi|253984392|gb|CP001674.1|_89900_90055	1e-09	noncoding	-0.941053		lpg1297
lpr0038	1444509	1444737	-		0.239	1	0	1	0	0	0	0	noncoding	-0.121402	Q9KTS1
lpr0039	1869698	1869948	-		0.126	1	1	1	1	1	gi|218230750|ref|NC_011725.1|;gi|218158707|gb|CP001176.1|_2508491_2508532	8e-05	noncoding	-0.765185
	1892457	1892718	-		0.036	1	1	1	1	0	0	0	noncoding	-1.25776		lpg1697
	1944585	1944961	-		0.006	1	1	1	1	96	gi|90019649|ref|NC_007912.1|;gi|89949249|gb|CP000282.1|_1090729_1091047	2e-76	noncoding	-1.51599		lpg1742	Pretty highly conserved in many bacteria, found in intergenic regions of what appears all (even other legionellas) except phili where it is anti-sense to hypothetical gene. Grapple predicts it to be a ribozyme with high confidence. Rnase_P
lpr0040	2003691	2003953	-		0.761	1	0	1	1	0	0	0	noncoding	-1.13391
lpr0041	2013524	2013751	-		0.463	1	1	1	1	0	0	0	noncoding	-0.455116		misc
lpr0042	2013722	2013773	+		0.091	1	1	1	1	0	0	0	noncoding	-1.47778		misc
lpr0043	2040383	2040499	+		0.225	1	1	1	1	0	0	0	noncoding	-1.29234		lpg1821
	2057973	2058715	+		0.87	1	1	1	1	2	gi|52424055|ref|NC_006300.1|;gi|52306107|gb|AE016827.1|_2294200_2294096	2e-06	coding	0.11659	Q5WVL4	lpg1837
lpr0044	2122901	2122994	-		0.854	1	1	1	1	0	0	0	noncoding	-1.37709		lpg1903
	2250132	2250299	-		0.045	1	1	1	1	8	gi|229587578|ref|NC_012660.1|;gi|229359445|emb|AM181176.4|_6549365_6549492	1e-09	coding	0.544599	Q5X3P3
lpr0046	2317451	2317603	+		0.026	1	0	0	0	0	0	0	noncoding	-1.28079
lpr0047	2358599	2358694	-		0.488	1	0	0	0	0	0	0	noncoding	-1.296
lpr0048	2360881	2360970	+		<0.001	1	0	0	0	0	0	0	noncoding	-1.44289
lpr0051	2432864	2432952	+		0.657	1	1	1	1	0	0	0	noncoding	-1.28986
lpr0053	2564056	2564155	-		0.916	1	1	1	1	0	0	0	noncoding	-1.20598		lpg2261
lpr0054	2574715	2574935	-		<0.001	1	1	1	1	0	0	0	noncoding	-1.43581		lpg2271
	2767087	2767724	+		0.083	1	1	1	1	0	0	0	coding	4.3319	Q5WU02	lpg2453
lpr0057	2862083	2862349	+		<0.001	1	1	1	1	0	0	0	noncoding	-1.41259
lpr0058	2867415	2867524	-		0.375	1	1	1	1	0	0	0	noncoding	-1.21369		lpg2536
lpr0059	2877260	2877374	+		0.466	1	1	1	1	0	0	0	noncoding	-1.12345
lpr0062	2948692	2948783	+		0.972	1	1	1	1	0	0	0	noncoding	-1.23454		lpg2612
lpr0064	3068327	3068413	-		0.044	1	1	1	1	0	0	0	noncoding	-1.18283
lpr0065	3095189	3095277	+		0.661	1	1	1	1	0	0	0	noncoding	-1.32756		lpg2744
	3245110	3245283	-		0.127	1	1	1	1	0	0	0	coding	0.820703	Q5WSU6
lpr0067	3284621	3284705	+		0.778	1	1	1	1	0	0	0	noncoding	-1.38738
	3288962	3289278	-		0.097	1	1	1	1	0	0	0	coding	2.37049	Q5WSQ3	lpg2907
lpr0070	3338797	3338909	-		0.168	1	0	1	0	0	0	0	noncoding	-1.15473
	3339164	3339463	-		0.419	1	1	1	1	0	0	0	coding	2.59635	Q5WSK0
lpr0072	3374990	3375092	+		0.428	1	1	1	1	0	0	0	noncoding	-1.24691		lpg2981
	3381940	3382225	+		0.257	1	1	1	1	0	0	0	coding	1.35677	Q5WSG0	lpg2990

## Sheet: Family hits
Family	Seed member
A	2389117-2389140
2389117	2389140	-
2707317	2707499	-
18027	18211	+
2598170	2598357	+
713205	713363	+
3339743	3339931	+
2905624	2905801	+
753077	753275	-
2233154	2233344	+
3303394	3303594	-
413298	413491	+
2837182	2837365	+
2921642	2921796	-
1300013	1300207	+
2921333	2921509	-
2570043	2570157	-
2768933	2769058	+
2525253	2525352	+
2547972	2548040	-
120692	120784	-

## Sheet: Anti-sense
ID	start	stop	strand	Anti-start	Anti-end	Anti-strand	second hit	hit	description	COG
lpr0037	1425122	1425478	1	1425272	1426126	-1	0	lpg1297	5,10-methylenetetrahydrofolate dehydrogenase	COG0190H
lpr0012	369457	369510	-1	369119	369652	1	0	lpg0320	50S ribosomal protein L10	COG0244J
lpr0025	825265	825408	-1	824990	825598	1	0	lpg0754	acetyltransferase	COG0110R
lpr0008	262101	262297	1	262200	263765	-1	1	lpg0228	amino acid permease family protein	COG0531E
lpr0003	45316	45539	1	44731	46254	-1	0	lpg0038	ankyrin repeat-containing protein	COG0666R
lpr0004	45714	45904	1	44731	46254	-1	0	lpg0038	ankyrin repeat-containing protein	COG0666R
lpr0016	532155	532291	-1	531865	533082	1	0	lpg0494	argininosuccinate synthase	COG0137E
lpr0072	3374990	3375092	1	3374808	3375230	-1	0	lpg2981	ATP synthase epsilon chain, ATP synthase F1 epsilon subunit	COG0355C
lpr0029	1046144	1046275	-1	1045932	1048115	1	0	lpg0959	bacterial extracellular solute-binding protein	COG0747E,COG4166E
lpr0017	539616	539866	1	538358	539695	-1	0	lpg0499	carboxy-terminal protease	COG0793M
lpr0031	1135190	1135290	-1	1134772	1137846	1	0	lpg1035	copper efflux ATPase	COG2132Q,COG3667P
lpr0033	1330454	1330562	-1	1329862	1331394	1	0	lpg1202	cytochrome D ubiquinol oxidase, subunit I	COG1271C
lpr0062	2948692	2948783	1	2947732	2948838	-1	0	lpg2612	D-alanine-D-alanine ligase A	COG1181M
lpr0043	2040383	2040499	1	2039223	2040389	-1	0	lpg1821	dihydroorotate oxidase	COG0167F
	6884	7272	-1	4482	6902	1	0	lpg0004	DNA gyrase subunit B	COG0187L
lpr0021	744637	744929	1	744892	746772	-1	0	lpg0691	DNA topoisomerase IV subunit B	COG0187L
lpr0018	662203	662439	1	660200	662407	-1	0	lpg0626	DNA uptake/competence protein ComA	COG0658R,COG2333R
lpr0015	425602	425773	-1	425369	428224	1	0	lpg0384	excinuclease ABC A subunit	COG0178L
	80800	81013	-1	78867	80858	1	0	lpg0072	excinuclease ABC subunit B	COG0556L
lpr0058	2867415	2867524	-1	2867493	2868449	1	1	lpg2536	ferredoxin reductase	COG0543HC
lpr0044	2122901	2122994	-1	2122839	2123741	1	0	lpg1903	hydrolase	COG0596R
lpr0020	685864	686010	-1	683868	688331	1	0	lpg0644	hypothetical protein	-
lpr0026	837669	837871	1	837477	838595	-1	0	lpg0766	hypothetical protein	-
lpr0028	871409	871501	-1	870831	871481	1	0	lpg0796	hypothetical protein	-
	1892457	1892718	-1	1891911	1892588	1	0	lpg1697	hypothetical protein	-
	1944585	1944961	-1	1944499	1944945	1	0	lpg1742	hypothetical protein	-
lpr0049	2389117	2389440	-1	2389116	2389376	1	0	lpg2142	hypothetical protein	-
lpr0054	2574715	2574935	-1	2574377	2575027	1	0	lpg2271	hypothetical protein	-
	2767087	2767724	1	2767580	2768029	-1	0	lpg2453	hypothetical protein	-
lpr0065	3095189	3095277	1	3094245	3095414	-1	0	lpg2744	hypothetical protein	-
	3288962	3289278	-1	3289174	3290436	1	1	lpg2907	hypothetical protein	-
	3381940	3382225	1	3381904	3382047	-1	0	lpg2990	hypothetical protein	-
lpr0002	33166	33516	1	33175	34170	-1	0	lpg0027	low affinity inorganic phosphate transporter	COG0306P
lpr0036	1385926	1386008	1	1385725	1386591	-1	0	lpg1259	LvrA	-
lpr0071	3351555	3351860	1	3350981	3351847	-1	0	lpg2961	major outer membrane protein	-
lpr0058	2867415	2867524	-1	2867089	2867496	1	0	lpg2535	myoglobin-like	COG2346R
lpr0009	291705	291852	1	289454	292834	-1	0	lpg0245	NAD-glutamate dehydrogenase	COG2902E
lpr0017	539616	539866	1	539776	540945	-1	1	lpg0500	peptidase, M23/M37 family	COG4942D
lpr0053	2564056	2564155	-1	2563654	2565060	1	0	lpg2261	phosphate acetyl/butyryltransferase family protein) includes: (de)hydratase mit MaoC domain)	COG0280C,COG2030I
lpr0006	74729	74969	-1	74426	75856	1	0	lpg0066	phosphoribosylglycinamide synthetase ATP-grasp (A) domain protein	COG0439I
	2057973	2058715	1	2058256	2058987	-1	0	lpg1837	SAM-dependent methyltransferase	COG0500QR
	3288962	3289278	-1	3288717	3288986	1	0	lpg2906	sec-independent protein translocase TatB	COG1826U
lpr0050	2418506	2418574	-1	2416693	2421213	1	0	lpg2157	Sid related protein-like	-
lpr0019	662451	663193	1	662946	666464	-1	1	lpg0628	type IV fimbrial biogenesis PilY1-related protein	COG3419NU
lpr0019	662451	663193	1	662485	662934	-1	0	lpg0627	type IV pilin	COG4968NU
	80800	81013	-1	80859	81037	1	1	misc
	80859	81037	1	80800	81013	-1	0	misc
	172820	173374	1	172912	173266	-1	0	misc
	172912	173266	-1	172820	173374	1	0	misc
lpr0007	262033	262199	-1	262101	262297	1	0	misc
lpr0008	262101	262297	1	262033	262199	-1	0	misc
lpr0011	360391	360467	-1	359862	361336	1	0	misc		-
	413276	413498	-1	413345	413495	1	0	misc
lpr0014	413345	413495	1	413276	413498	-1	0	misc
lpr0022	753083	753291	-1	753084	753379	1	0	misc
lpr0023	753084	753379	1	753083	753291	-1	0	misc
lpr0041	2013524	2013751	-1	2013722	2013773	1	0	misc
lpr0042	2013722	2013773	1	2013524	2013751	-1	0	misc
lpr0055	2768903	2769045	-1	2768934	2769061	1	0	misc
lpr0056	2768934	2769061	1	2768903	2769045	-1	0	misc
lpr0061	2921081	2921870	-1	2921311	2921667	1	0	misc
lpr0060	2921311	2921667	1	2921081	2921870	-1	0	misc
	3098063	3098323	1	3097929	3100830	-1	0	rRNA
lpr0066	3099914	3099986	1	3097929	3100830	-1	0	rRNA
	3101392	3102688	1	3101228	3102702	-1	0	rRNA

## Sheet: Sheet5
Type	Pos		Strand			Length	PID	Gene	Synonym	COG	Product	log2(Fold_change)	RPM t8	RPM t12	RPM t16	RPM t11	RPM t14	log2(Fold_change) normalized	z-score	p-value	q-value(Benjamini et al. 1995)	q-value(Storey et al. 2003)	Signature(q-value < 0.001)		C/NC	Codinp potential score	Best blast hit	score
misc	1299544	1300014	+	47	2949							-5.97142	35.9942	587.626	255.038	58.8829	2376.25	-5.33469	-50.9938	0	0	0	TRUE		coding	2.83969	Q5X5Z3	1e-51
gene	1478135	1479562	-	106	4943	475	52628681	fliC	lpg1340	COG1344N	flagellin	-5.54325	11671.1	36686	350394	132.8	3982.97	-4.90652	-56.9344	0	0	0	TRUE
gene	361720	364621		106	4943					-		-1.80811	11302.2	204951	247782	18127.2	40827.3	-1.17138	-125.046	0	0	0	TRUE
misc	1944585	1944961	-	32820	32630							0.00837625	52317.6	60471.3	27523.1	41117.8	26292.6	0.645106	-84.808	0	0	0	TRUE		noncoding	-1.51599
gene	2106974	2107939	+	106	4943	321	52629218	-	lpg1889	COG0657I	lipase	-3.67591	116.981	343.535	848.962	182.913	1503.59	-3.03918	-32.2783	1.41158e-228	8.44126e-226	2.85713e-226	TRUE
gene	2617896	2618678	+	106	4943	260	52629637	bdhA	lpg2316	COG1028IQR	3-hydroxybutyrate dehydrogenase	-3.40332	1799.71	872.399	3217.67	280.634	1909.7	-2.76659	-32.2075	1.3843e-227	6.89843e-225	2.33492e-225	TRUE
gene	465998	466231	-	106	4943	77	52627782	cspD	lpg0426	COG1278K	cold shock protein CspD	-3.30331	1988.68	4633.21	628.861	342.022	2171.58	-2.66658	-31.1521	4.75187e-213	2.02973e-210	6.87006e-211	TRUE
gene	718250	718468	-	106	4943	72	52628016	-	lpg0668	-	hypothetical protein	-3.34544	170.972	2160.66	751.139	266.852	1744.51	-2.70871	-31.1083	1.85755e-212	6.94261e-210	2.34988e-210	TRUE
gene	718254	718508	-	106	4943	84	52628017	-	lpg0669	COG5572S	hypothetical exported protein	-3.32128	170.972	2246.54	786.076	279.381	1796.08	-2.68455	-31.0515	1.0894e-211	3.61922e-209	1.225e-209	TRUE
gene	806788	807222	+	106	4943	144	52628085	-	lpg0737	COG4731S	hypothetical signal peptide protein	-3.38652	566.909	3390.15	925.822	238.037	1601.09	-2.74979	-30.8136	1.72257e-208	5.15048e-206	1.74329e-206	TRUE
gene	1343653	1344330	+	106	4943	225	52628561	flgD	lpg1218	COG1843N	flagellar basal body rod modification protein FlgD	-4.44758	71.9884	320.934	195.645	62.6414	879.106	-3.81085	-28.8282	9.51623e-183	2.58668e-180	8.75519e-181	TRUE
gene	1344444	1345757	+	106	4943	437	52628562	flgE	lpg1219	COG1749N	flagellar hook protein FlgE	-4.80317	26.9957	280.253	199.139	46.3546	832.371	-4.16644	-28.3939	2.40447e-177	5.99115e-175	2.02784e-175	TRUE
gene	580363	580734	+	106	4943	123	52627892	-	lpg0537	-	transmission trait enhancer LetE	-4.65642	8.99855	85.8839	101.316	40.0905	650.265	-4.01969	-24.6382	4.92577e-134	1.13293e-131	3.83464e-132	TRUE
gene	2981818	2985420	-	106	4943	1200	52629956	enhC	lpg2639	COG0790R	enhanced entry protein EnhC	-2.7145	872.859	2043.13	3581.01	413.433	1745.32	-2.07777	-24.3447	6.59683e-131	1.40889e-128	4.76871e-129	TRUE
gene	2138278	2138700	-	106	4943	140	52629244	pilE	lpg1915	COG4969NU	Tfp pilus assembly protein, major type IV pilin class A	-2.84778	107.983	429.419	1124.96	226.762	1049.93	-2.21105	-22.9627	1.10141e-116	2.19548e-114	7.43107e-115	TRUE
misc	3303401	3303482	-	217	1439							-2.7293	0	27.1212	3.49367	271.864	1159.52	-2.09257	-22.7747	8.17829e-115	1.52832e-112	5.17293e-113	TRUE		noncoding	-1.28556
gene	365435	366625	+	106	4943	396	52627671	tuf2	lpg0314	COG0050J	elongation factor Tu (EF-Tu)	0.552615	15108.6	1997.93	541.519	24393.8	10696.7	1.18935	22.7694	9.21287e-115	1.62038e-112	5.48454e-113	TRUE
gene	1144897	1145286	+	106	4943	129	52628391	-	lpg1046	-	hypothetical protein	-4.57456	0	58.7626	20.962	36.332	556.794	-3.93783	-22.6405	1.73132e-113	2.87592e-111	9.73416e-112	TRUE
gene	538358	539695	-	106	4943	445	52627855	-	lpg0499	COG0793M	carboxy-terminal protease	-4.95187	116.981	244.091	2169.57	25.0566	498.778	-4.31514	-22.0825	4.65991e-108	7.33323e-106	2.48209e-106	TRUE
misc	951610	951822	-	374	2144							-2.51919	602.903	1310.86	4747.9	468.558	1727.59	-1.88246	-21.9243	1.52485e-106	2.27966e-104	7.71599e-105	TRUE		noncoding	-1.23524
gene	1944499	1944945	+	106	4943	148	52629080	-	lpg1742	-	hypothetical protein	1.64655	0	22.601	0	839.395	172.437	2.28328	21.8127	1.75917e-105	2.50473e-103	8.4778e-104	TRUE
gene	3348048	3349640	-	106	4943	530	52630264	-	lpg2959	-	hypothetical protein	1.85357	854.862	36.1616	13.9747	715.365	127.313	2.4903	21.6462	6.59804e-104	8.96734e-102	3.03519e-102	TRUE
gene	3292396	3294330	-	106	4943	644	52630215	tynA	lpg2910	COG3733Q	histamine oxidase	1.30138	152.975	18.0808	0	1222.76	319.089	1.93811	21.5264	8.80899e-103	1.14517e-100	3.87607e-101	TRUE
gene	2618685	2619845	+	106	4943	386	52629638	-	lpg2317	COG1752R	transmembrane protein	-3.82867	89.9855	67.803	331.899	60.1358	549.542	-3.19194	-20.8578	1.2946e-96	1.61285e-94	5.45905e-95	TRUE
gene	1345768	1346514	+	106	4943	248	52628563	flgF	lpg1220	COG4787N	flagellar basal body rod protein FlgF	-4.49678	350.943	361.616	314.43	32.5735	472.993	-3.86005	-20.7726	7.65186e-96	9.15162e-94	3.09757e-94	TRUE
gene	3360082	3361752	+	106	4943	556	52630276	maeA	lpg2971	COG0281C	malate dehydrogenase (NAD-linked), malic enzyme	-4.02066	17.9971	108.485	433.215	48.8603	510.059	-3.38393	-20.5149	1.58526e-93	1.82305e-91	6.17052e-92	TRUE
gene	1132175	1133854	+	106	4943	559	52628377	-	lpg1032	COG3243I	hypothetical protein	-3.68359	62.9899	131.086	178.177	66.3999	548.736	-3.04686	-20.4497	6.04714e-93	6.69664e-91	2.26662e-91	TRUE
gene	1280410	1280655	-	106	4943	81	52628505	-	lpg1160	-	hypothetical protein	-4.07325	377.939	555.985	6697.36	45.1018	488.303	-3.43652	-20.1927	1.13499e-90	1.21201e-88	4.1023e-89	TRUE
misc	18080	18214	+	408	2091							-2.35755	17.9971	18.0808	0	511.154	1684.89	-1.72082	-20.0193	3.73743e-89	3.85342e-87	1.30427e-87	TRUE		noncoding	-1.2529
gene	2817593	2818330	+	106	4943	245	52629819	-	lpg2500	COG0288P	carbonic anhydrase Mig5	-2.96601	89.9855	126.566	69.8734	127.788	642.207	-2.32928	-19.87	7.40276e-88	7.37808e-86	2.49727e-86	TRUE
gene	1989682	1990470	-	106	4943	262	52629120	fliA	lpg1782	COG1191K	flagellar biosynthesis sigma factor FliA	-3.822	188.97	293.813	534.531	52.6188	478.634	-3.18527	-19.3693	1.4016e-83	1.35187e-81	4.57569e-82	TRUE
gene	1991351	1992511	-	106	4943	386	52629122	-	lpg1784	COG1419N	flagellar GTP-binding protein FlhF	-3.77095	0	185.328	38.4304	53.8716	472.993	-3.13422	-19.1194	1.74216e-81	1.62783e-79	5.50974e-80	TRUE
gene	1998302	1999369	-	106	4943	355	52629130	fliM	lpg1792	COG1868N	flagellar protein	-4.70659	71.9884	198.889	31.443	22.5509	378.717	-4.06986	-19.1125	1.98749e-81	1.80079e-79	6.09515e-80	TRUE
gene	1343219	1343641	+	106	4943	140	52628560	flgC	lpg1217	COG1558N	flagellar basal body rod protein FlgC	-3.67663	152.975	244.091	185.164	58.8829	484.274	-3.0399	-19.1033	2.37062e-81	2.08475e-79	7.0563e-80	TRUE
gene	413499	413885	-	106	4943	128	52627730	-	lpg0374	-	hypothetical protein	1.26937	53.9913	40.6818	3.49367	742.927	198.222	1.9061	18.2399	2.48847e-74	2.12586e-72	7.19544e-73	TRUE
gene	3211378	3212679	-	106	4943	433	52630144	-	lpg2837	COG3240IR	phospholipase/lecithinase/hemolysin, lysophospholipase A, glycerophospholipid-cholesterol acyltransferase	-2.18705	179.971	944.722	83.8481	454.777	1331.95	-1.55032	-18.1484	1.32164e-73	1.09769e-71	3.71538e-72	TRUE
gene	1342824	1343216	+	106	4943	130	52628559	flgB	lpg1216	COG1815N	flagellar basal body rod protein FlgB	-3.96578	98.9841	207.929	55.8987	40.0905	402.89	-3.32905	-18.1292	1.87536e-73	1.5155e-71	5.12953e-72	TRUE
gene	1350230	1352179	+	106	4943	649	52628568	flgK	lpg1225	COG1256N	flagellar hook associated protein 1 FlgK	-4.58496	98.9841	348.056	174.683	21.2981	328.758	-3.94823	-17.7615	1.40529e-70	1.10574e-68	3.74263e-69	TRUE
gene	799869	801317	+	106	4943	482	52628081	-	lpg0733	-	hypothetical protein	-2.51706	1007.84	411.338	118.785	181.66	668.798	-1.88033	-17.6035	2.31633e-69	1.77585e-67	6.01075e-68	TRUE
gene	895915	898188	+	106	4943	757	52628165	cl	lpg0818	COG0542O	ATP binding protease component ClpA	-2.30926	2555.59	1166.21	3528.61	1003.52	3198.95	-1.67253	-17.5993	2.49271e-69	1.8633e-67	6.30675e-68	TRUE
gene	722245	723009	+	106	4943	254	52628020	-	lpg0672	COG4689Q	acetoacetate decarboxylase ADC	-5.31792	17.9971	226.01	565.974	11.2755	289.275	-4.68118	-17.3396	2.36352e-67	1.72364e-65	5.83403e-66	TRUE
gene	1156198	1158000	+	106	4943	600	52628403	phbC	lpg1058	COG3243I	polyhydroxyalkanoic synthase	-3.25946	89.9855	135.606	331.899	73.9169	455.266	-2.62273	-17.2322	1.52188e-66	1.08344e-64	3.66713e-65	TRUE
gene	1348109	1349293	+	106	4943	394	52628566	flgI	lpg1223	COG1706N	flagellar P-ring protein (precursor) FlgI	-4.33271	26.9957	221.49	13.9747	25.0566	324.729	-3.69598	-17.1985	2.72567e-66	1.89529e-64	6.41502e-65	TRUE
gene	977598	978500	+	106	4943	300	52628248	-	lpg0902	-	hypothetical protein	-3.91648	116.981	293.813	255.038	37.5848	365.018	-3.27975	-17.1818	3.6354e-66	2.47042e-64	8.36167e-65	TRUE
gene	1352183	1353418	+	106	4943	411	52628569	flgL	lpg1226	COG1344N	flagellar hook associated protein type 3 FlgL	-4.56605	8.99855	406.818	565.974	20.0453	305.391	-3.92932	-17.1781	3.87115e-66	2.57216e-64	8.70605e-65	TRUE
gene	1346661	1347446	+	106	4943	261	52628564	flgG	lpg1221	COG4786N	flagellar basal body rod protein FlgG	-5.00817	35.9942	94.9243	27.9494	13.7811	285.246	-4.37144	-17.0579	3.05159e-65	1.98354e-63	6.71371e-64	TRUE
gene	1411962	1413041	+	106	4943	359	52628626	rpoS	lpg1284	COG0568K	stationary phase specific sigma factor RpoS	-2.19122	386.938	216.97	62.8861	318.218	934.705	-1.55449	-16.7995	2.46133e-63	1.56582e-61	5.29987e-62	TRUE
misc	33166	33516	+	282	1241							-2.13774	134.978	67.803	17.4683	353.298	999.973	-1.50101	-16.6853	1.67618e-62	1.04412e-60	3.53406e-61	TRUE		noncoding	-0.121381	Q08QU6	1e-11
gene	1199936	1201723	+	106	4943	595	52628442	phbC	lpg1097	COG3243I	polyhydroxyalkanoic synthase	-3.11634	89.9855	149.167	132.759	80.181	447.208	-2.47961	-16.5903	8.19222e-62	4.99893e-60	1.692e-60	TRUE
gene	599794	600540	+	106	4943	248	52627913	phaB	lpg0560	COG1028IQR	acetyoacetyl CoA reductase	-2.13017	1583.75	1365.1	667.291	348.286	980.635	-1.49344	-16.5206	2.60638e-61	1.55862e-59	5.27548e-60	TRUE
gene	3167838	3169844	+	106	4943	668	52630117	prkA	lpg2810	COG2766T	serine protein kinase	-2.04783	458.926	316.414	555.493	446.007	1186.11	-1.4111	-16.4741	5.62857e-61	3.29988e-59	1.11692e-59	TRUE
gene	359862	361336		106	4943					-		-1.97113	11500.1	114885	120402	7272.67	18339.6	-1.3344	-16.4449	9.12995e-61	5.24972e-59	1.77688e-59	TRUE
misc	80859	81037	+	296	58							2.35147	8.99855	0	0	370.837	46.7353	2.9882	16.3589	3.75933e-60	2.12083e-58	7.1784e-59	TRUE		noncoding	-1.19108
gene	1984497	1984982	+	106	4943	161	52629114	-	lpg1776	-	hypothetical protein	0.967432	188.97	45.202	17.4683	823.108	270.742	1.60416	16.255	2.05978e-59	1.14051e-57	3.8603e-58	TRUE
gene	1516880	1517176	-	106	4943	98	52628711	fis	lpg1370	COG2901KL	hypothetical protein	-2.08567	341.945	872.399	69.8734	772.995	2110.34	-1.44894	-16.1007	2.52217e-58	1.37115e-56	4.64094e-57	TRUE
gene	1963838	1964827	-	106	4943	329	52629097	fliG	lpg1759	COG1536N	flagellar motor switch protein FliG	-2.848	53.9913	113.005	31.443	100.226	464.129	-2.21127	-15.9431	3.17998e-57	1.69788e-55	5.74685e-56	TRUE
gene	1347459	1348151	+	106	4943	230	52628565	flgH	lpg1222	COG2063N	flagellar L-ring protein FlgH	-4.07936	80.987	176.288	59.3924	26.3094	286.052	-3.44263	-15.748	7.09032e-56	3.71931e-54	1.25888e-54	TRUE
gene	492130	492411	+	106	4943	93	52627810	icmD	lpg0454	-	IcmD (DotP)	-2.09589	512.917	1048.69	377.316	314.46	864.602	-1.45916	-15.5373	1.93996e-54	1.00008e-52	3.38499e-53	TRUE
misc	51182	51416	-	39	426							-3.44931	35.9942	198.889	41.924	48.8603	343.262	-2.81258	-15.4804	4.70555e-54	2.38468e-52	8.07146e-53	TRUE		noncoding	-0.933961
gene	123147	123416	-	106	4943	89	52627475	-	lpg0109	-	hypothetical protein	-2.25796	809.87	81.3637	6.98734	207.969	639.79	-1.62123	-15.4646	6.0145e-54	2.99722e-52	1.01448e-52	TRUE
gene	1990495	1991382	-	106	4943	295	52629121	-	lpg1783	COG0455D	flagellar biosynthesis MinD	-3.50603	71.9884	329.975	94.3291	45.1018	329.564	-2.8693	-15.3429	3.95138e-53	1.93683e-51	6.55561e-52	TRUE
gene	3380224	3380499	-	106	4943	91	52630291	atpE	lpg2987	COG0636C	ATP synthase F0, C subunit	0.653232	260.958	167.248	20.962	1341.78	548.736	1.28996	14.9313	2.0622e-50	9.94514e-49	3.36615e-49	TRUE
gene	717379	718248	-	106	4943	289	52628015	-	lpg0667	COG3220S	hypothetical protein	-2.67964	35.9942	85.8839	171.19	107.743	443.985	-2.04291	-14.8521	6.74292e-50	3.20021e-48	1.08318e-48	TRUE
gene	2353732	2354586	-	106	4943	284	52629432	-	lpg2107	COG3220S	hypothetical protein	-2.28999	125.98	280.253	181.671	171.637	539.873	-1.65326	-14.6063	2.55888e-48	1.19548e-46	4.04635e-47	TRUE
misc	3339164	3339463	-	156	722							-2.21045	305.951	131.086	125.772	195.441	581.773	-1.57372	-14.5706	4.31854e-48	1.98653e-46	6.72384e-47	TRUE		coding	2.59635	Q5WSK0	4e-54
gene	602138	602494	+	106	4943	118	52627916	-	lpg0563	-	hypothetical protein	-2.46799	26.9957	316.414	59.3924	134.053	477.022	-1.83126	-14.5555	5.3859e-48	2.43998e-46	8.25863e-47	TRUE
gene	2631759	2632652	+	106	4943	297	52629648	-	lpg2327	-	CG18304 gene product	1.65208	206.967	58.7626	73.3671	385.871	78.9665	2.28881	14.4978	1.25085e-47	5.58215e-46	1.8894e-46	TRUE
gene	2104879	2105232	+	106	4943	117	52629216	-	lpg1887	-	hypothetical protein	-4.87447	8.99855	18.0808	132.759	11.2755	212.726	-4.23774	-14.4481	2.57875e-47	1.13389e-45	3.83791e-46	TRUE
gene	3345538	3346317	-	106	4943	259	52630262	-	lpg2957	COG0330O	stomatin like transmembrane protein	-3.57247	89.9855	117.525	775.595	36.332	277.994	-2.93574	-14.3364	1.29669e-46	5.61899e-45	1.90187e-45	TRUE
gene	272577	277121	-	106	4943	1514	52627600	sidE	lpg0234	-	SidE	1.96733	134.978	4.5202	6.98734	328.241	53.9873	2.60406	14.3147	1.77174e-46	7.56786e-45	2.56151e-45	TRUE
gene	2253222	2254256	-	106	4943	344	52629341	pilT	lpg2013	COG2805NU	twitching motility protein PilT	-1.84895	125.98	108.485	31.443	526.188	1219.15	-1.21222	-14.2664	3.54247e-46	1.49183e-44	5.04943e-45	TRUE
gene	2961715	2962776	-	106	4943	353	52629939	-	lpg2622	COG4870O	hypothetical protein	-1.84878	224.964	1527.83	125.772	509.901	1181.27	-1.21205	-14.2177	7.11355e-46	2.9541e-44	9.9988e-45	TRUE
gene	1997963	1998292	-	106	4943	109	52629129	-	lpg1791	COG1886NU	flagellar motor switch protein FliN	-4.82443	8.99855	131.086	3.49367	11.2755	205.474	-4.1877	-14.1415	2.10857e-45	8.63646e-44	2.9232e-44	TRUE
gene	2358020	2358574	+	106	4943	184	52629437	-	lpg2112	COG2128S	24 kDa macrophage-induced major protein	-1.88586	1016.84	1071.29	1282.18	732.905	1742.1	-1.24913	-14.1394	2.17102e-45	8.77208e-44	2.9691e-44	TRUE
gene	31774	33165	+	106	4943	463	52627393	-	lpg0026	COG0531E	amino acid permease	-2.93643	341.945	244.091	66.3797	72.664	357.766	-2.2997	-14.125	2.66455e-45	1.06227e-43	3.59548e-44	TRUE
gene	950384	951517	-	106	4943	377	52628223	pntAa	lpg0876	COG3288C	alanine dehydrogenase and pyridine nucleotide transhydrogenase	-2.48027	89.9855	221.49	59.3924	125.283	449.625	-1.84353	-14.0845	4.72891e-45	1.86045e-43	6.29711e-44	TRUE
gene	1349296	1350180	+	106	4943	294	52628567	-	lpg1224	COG1705NU,COG3951MNO	muramidase, peptidoglycan hydrolase FlgJ	-3.97982	8.99855	153.687	24.4557	22.5509	228.842	-3.34309	-14.0465	8.09864e-45	3.1448e-43	1.06442e-43	TRUE
gene	1273915	1275594	+	106	4943	559	52628500	-	lpg1155	COG3961GHR	pyruvate decarboxylase	-2.81998	107.983	103.965	213.114	81.4338	369.853	-2.18325	-13.9549	2.93779e-44	1.12615e-42	3.81171e-43	TRUE
gene	976937	977593	+	106	4943	218	52628247	-	lpg0901	-	hypothetical protein NMA0899	-3.95936	26.9957	176.288	83.8481	22.5509	225.618	-3.32263	-13.9156	5.09115e-44	1.9269e-42	6.52202e-43	TRUE
misc	2013524	2013751	-	902	3511							-1.96068	188.97	3570.96	300.456	1130.05	2829.09	-1.32395	-13.9091	5.57527e-44	2.08376e-42	7.05293e-43	TRUE		noncoding	-0.455116
gene	3303692	3304669	-	106	4943	325	52630223	-	lpg2918	COG2951M	lytic murein transglycosylase	-2.2781	98.9841	284.773	363.342	159.109	496.361	-1.64137	-13.9011	6.23515e-44	2.30162e-42	7.79032e-43	TRUE
gene	2859811	2861529	-	106	4943	572	52629848	-	lpg2529	-	hypothetical protein	0.764268	1718.72	329.975	359.848	712.859	269.936	1.401	13.8911	7.17126e-44	2.61489e-42	8.85065e-43	TRUE
gene	719987	722203	+	106	4943	738	52628019	ndh	lpg0671	COG1252C,COG2259S	NADH dehydrogenase transmembrane protein	-3.39023	44.9928	135.606	307.443	41.3433	278.8	-2.7535	-13.8632	1.05867e-43	3.81375e-42	1.29085e-42	TRUE
gene	2726509	2726946	+	106	4943	145	52629733	-	lpg2413	-	hypothetical protein	-2.92735	35.9942	253.131	52.405	70.1584	343.262	-2.29062	-13.7968	2.66434e-43	9.48378e-42	3.20999e-42	TRUE
gene	2011770	2012705	-	106	4943	311	52629141	-	lpg1803	-	hypothetical protein	1.1078	71.9884	4.5202	0	469.811	140.206	1.74453	13.7841	3.17729e-43	1.11766e-41	3.78296e-42	TRUE
gene	519458	519622	-	106	4943	54	52627834	rpL33	lpg0478	COG0267J	50S ribosomal protein L33	0.847997	35.9942	13.5606	3.49367	586.324	209.503	1.48473	13.7291	6.79392e-43	2.36207e-41	7.99495e-42	TRUE
gene	1151869	1152309	-	106	4943	146	52628400	-	lpg1055	-	hypothetical protein	-1.88795	116.981	280.253	349.367	909.553	2165.13	-1.25122	-13.6936	1.10945e-42	3.81293e-41	1.29057e-41	TRUE
gene	723312	724625	+	106	4943	437	52628022	-	lpg0674	COG2114T	adenylate cyclase	-3.23589	62.9899	85.8839	45.4177	47.6075	288.469	-2.59916	-13.642	2.25198e-42	7.65161e-41	2.58986e-41	TRUE
gene	15332	16909	-	106	4943	525	52627379	-	lpg0012	-	hypothetical protein	-3.21045	35.9942	131.086	10.481	48.8603	290.887	-2.57372	-13.6185	3.1097e-42	1.04472e-40	3.53608e-41	TRUE
gene	1333647	1333886	+	106	4943	79	52628548	-	lpg1205	COG1278K	cold shock domain family protein CspA	-1.87264	197.968	709.672	27.9494	897.025	2112.76	-1.23591	-13.5778	5.42442e-42	1.80211e-40	6.09964e-41	TRUE
gene	2741056	2741862	-	106	4943	268	52629745	-	lpg2425	-	hypothetical protein	-2.18027	143.977	185.328	20.962	174.143	507.642	-1.54354	-13.4721	2.28199e-41	7.49798e-40	2.53785e-40	TRUE
gene	2497386	2497838	+	106	4943	150	52629537	-	lpg2213	-	hemin binding protein Hbp	0.576298	539.913	216.97	3.49367	935.863	403.696	1.21303	13.3566	1.08361e-40	3.52175e-39	1.19201e-39	TRUE
gene	2648364	2650133	-	106	4943	589	52629666	deaD	lpg2345	COG0513LKJ	ATP-dependent RNA helicase	0.810522	422.932	63.2828	27.9494	571.29	209.503	1.44725	13.3039	2.19607e-40	7.0605e-39	2.38978e-39	TRUE
gene	1142681	1144654	-	106	4943	657	52628389	-	lpg1044	COG1018C,COG2610GE	oxidoreductase, FAD-binding	-2.91232	152.975	81.3637	55.8987	66.3999	321.506	-2.27559	-13.2987	2.35562e-40	7.49288e-39	2.53613e-39	TRUE
gene	1127825	1131040	+	106	4943	1071	52628374	-	lpg1029	COG3696P	chemiosmotic efflux system protein A-like protein	-1.98557	557.91	257.652	45.4177	251.818	641.401	-1.34884	-13.2636	3.76291e-40	1.18433e-38	4.00861e-39	TRUE
gene	1924342	1926828	-	106	4943	828	52629064	yafH	lpg1726	COG1960I	oxidoreductase, acyl CoA dehydrogenase family	-1.75526	1214.8	1053.21	702.228	539.969	1172.41	-1.11853	-13.1665	1.36766e-39	4.25969e-38	1.44178e-38	TRUE
gene	2105414	2106745	-	106	4943	443	52629217	-	lpg1888	COG1502I	hypothetical protein	-2.6009	107.983	135.606	13.9747	93.9621	366.63	-1.96417	-13.0145	1.01247e-38	3.1209e-37	1.05634e-37	TRUE
gene	612151	612492	-	106	4943	113	52627923	-	lpg0573	-	hypothetical protein	0.482288	8.99855	54.2424	13.9747	1265.36	582.579	1.11902	12.9386	2.72428e-38	8.31184e-37	2.81332e-37	TRUE
gene	491403	491987	+	106	4943	194	52627809	icmC	lpg0453	-	IcmC (DotE)	-1.8755	908.854	402.298	178.177	318.218	750.987	-1.23877	-12.9321	2.9656e-38	8.95671e-37	3.03159e-37	TRUE
misc	1425122	1425478	+	6	210							-5.12928	17.9971	31.6414	69.8734	7.51697	169.214	-4.49255	-12.9225	3.35882e-38	1.00429e-36	3.39923e-37	TRUE		noncoding	-0.941053
gene	1513119	1514696	+	106	4943	525	52628709	-	lpg1368	-	hypothetical protein	-3.86673	17.9971	103.965	293.468	21.2981	199.834	-3.23	-12.9022	4.37636e-38	1.29558e-36	4.38516e-37	TRUE
gene	2233519	2234397	+	106	4943	292	52629321	-	lpg1993	COG0726G	polysaccharide deacetylase	-7.65105	8.99855	13.5606	178.177	1.25283	161.962	-7.01432	-12.8672	6.88308e-38	2.01769e-36	6.8293e-37	TRUE
gene	1964830	1966464	-	106	4943	544	52629098	fliF	lpg1760	COG1766NU	flagellar basal body M-ring protein FliF	-2.57208	323.948	176.288	20.962	93.9621	359.378	-1.93535	-12.7501	3.11201e-37	9.03389e-36	3.05772e-36	TRUE
gene	381717	382907	+	106	4943	396	52627683	tufB	lpg0327	COG0050J	translation elongation factor Tu (EF-Tu)	0.37664	4733.24	2065.73	387.797	16210.3	8030.41	1.01337	12.7226	4.42765e-37	1.27295e-35	4.30857e-36	TRUE
gene	1879039	1880283	-	106	4943	414	52629027	-	lpg1688	COG3144N	possible flagellar hook-length control protein	-3.49719	0	27.1212	13.9747	30.0679	218.366	-2.86046	-12.7124	5.04315e-37	1.42255e-35	4.81493e-36	TRUE
gene	289454	292834	-	106	4943	1126	52627611	-	lpg0245	COG2902E	NAD-glutamate dehydrogenase	-3.39486	17.9971	72.3232	405.266	33.8264	228.842	-2.75813	-12.7126	5.03041e-37	1.43247e-35	4.81493e-36	TRUE
gene	2354601	2354894	-	106	4943	97	52629433	-	lpg2108	-	hypothetical protein	-2.33914	44.9928	357.096	282.987	125.283	407.725	-1.70241	-12.6274	1.49052e-36	4.1651e-35	1.40977e-35	TRUE
gene	364723	364840		106	4943					-		-3.94486	0	659.95	27.9494	18.7924	186.135	-3.30813	-12.5183	5.93261e-36	1.64245e-34	5.55924e-35	TRUE
gene	2627123	2629051	-	106	4943	642	52629645	-	lpg2324	COG0277C	L-gulono-gamma-lactone oxidase	-2.8314	152.975	117.525	38.4304	63.8942	292.498	-2.19467	-12.4265	1.87738e-35	5.14987e-34	1.74309e-34	TRUE
gene	1988899	1989672	-	106	4943	257	52629119	motA	lpg1781	COG1291N	flagellar motor protein MotA	-3.91966	26.9957	67.803	69.8734	18.7924	182.912	-3.28293	-12.3706	3.77153e-35	1.02517e-33	3.46991e-34	TRUE
gene	683868	688331	+	106	4943	1487	52627992	-	lpg0644	-	hypothetical protein	-1.90616	5462.12	1392.22	3231.64	1656.24	3992.64	-1.26943	-12.3091	8.09619e-35	2.18087e-33	7.38162e-34	TRUE
gene	1035062	1036729	+	106	4943	555	52628299	-	lpg0953	COG1022I	AMP-binding protein	-2.40881	125.98	122.045	104.81	108.996	372.271	-1.77208	-12.2943	9.71746e-35	2.59421e-33	8.78068e-34	TRUE
gene	3391800	3393638	-	106	4943	612	52630304	-	lpg3000	-	hypothetical protein	1.48779	350.943	36.1616	83.8481	305.69	70.1029	2.12452	12.2325	2.08531e-34	5.51776e-33	1.8676e-33	TRUE
gene	2508818	2509945	-	106	4943	375	52629546	-	lpg2222	COG0790R	TPR repeat protein, protein-protein interaction	-2.37543	224.964	144.646	946.784	112.755	376.299	-1.7387	-12.2139	2.62159e-34	6.87592e-33	2.32731e-33	TRUE
gene	1030958	1031632	-	106	4943	224	52628295	-	lpg0949	COG0670R	carrier/transport protein	-1.78667	269.957	623.788	230.582	339.516	753.405	-1.14994	-12.1572	5.25575e-34	1.3665e-32	4.6252e-33	TRUE
gene	17043	17894	+	106	4943	283	52627380	-	lpg0013	COG1741R	pirin-like protein	-3.32747	8.99855	31.6414	66.3797	32.5735	210.309	-2.69074	-12.0845	1.27521e-33	3.28696e-32	1.11254e-32	TRUE
gene	3346336	3347841	-	106	4943	501	52630263	-	lpg2958	COG1030O	transmembrane protein	-3.66928	8.99855	90.4041	104.81	22.5509	184.524	-3.03255	-12.0408	2.1685e-33	5.54172e-32	1.87571e-32	TRUE
gene	1011218	1011649	+	106	4943	143	52628281	-	lpg0935	COG0589T	universal stress protein A (UspA)	-1.81333	26.9957	162.727	24.4557	301.932	682.496	-1.1766	-12.0231	2.68587e-33	6.80572e-32	2.30354e-32	TRUE
gene	1334396	1334968	+	106	4943	190	52628549	-	lpg1206	COG1544J	sigma 54 modulation protein YhbH	-3.66297	44.9928	117.525	674.278	22.5509	183.718	-3.02623	-12.0002	3.54337e-33	8.90308e-32	3.01344e-32	TRUE
gene	332290	333456	-	106	4943	388	52627645	-	lpg0279	COG3287S	hypothetical protein	-4.18442	8.99855	58.7626	171.19	13.7811	161.156	-3.54769	-11.8544	2.04288e-32	5.0481e-31	1.70864e-31	TRUE
misc	6884	7272	-	227	80							1.50462	26.9957	31.6414	0	284.392	64.4624	2.14135	11.8549	2.03023e-32	5.05866e-31	1.70864e-31	TRUE		noncoding	-1.04005
gene	586676	587275	-	106	4943	199	52627901	-	lpg0547	COG3017M	outer membrane lipoprotein LolB	-2.32826	125.98	320.934	27.9494	114.007	368.242	-1.69153	-11.8508	2.1309e-32	5.22245e-31	1.76765e-31	TRUE
gene	559574	560422	-	106	4943	282	52627874	-	lpg0518	-	hypothetical protein	1.51	287.954	67.803	20.962	281.886	63.6566	2.14673	11.817	3.19013e-32	7.75487e-31	2.6248e-31	TRUE
gene	1759443	1759781	-	106	4943	112	52628933	rpsF	lpg1592	COG0360J	30S ribosomal protein S6	0.384489	143.977	36.1616	13.9747	1151.35	567.269	1.02122	11.7943	4.17499e-32	1.00671e-30	3.40744e-31	TRUE
gene	1992531	1994609	-	106	4943	692	52629123	flhA	lpg1785	COG1298NU	flagellar biosynthetic protein FlhA	-3.0199	26.9957	117.525	10.481	45.1018	235.288	-2.38317	-11.7909	4.34676e-32	1.03974e-30	3.51924e-31	TRUE
gene	3077871	3078365	-	106	4943	164	52630042	ppiB	lpg2726	COG0652O	peptidylprolyl cis-trans isomerase B (cyclophilin-type) Lcy	0.771443	215.965	45.202	10.481	459.788	173.243	1.40817	11.7586	6.38056e-32	1.51412e-30	5.12486e-31	TRUE
gene	2978466	2979677	-	106	4943	403	52629954	-	lpg2637	-	hypothetical protein	1.58496	575.907	49.7222	52.405	266.852	57.2104	2.22169	11.7577	6.44939e-32	1.5184e-30	5.13936e-31	TRUE
gene	82906	84477	-	106	4943	523	52627440	-	lpg0074	COG0069E	glutamate synthase	-2.90923	116.981	85.8839	188.658	51.366	248.18	-2.2725	-11.7324	8.69523e-32	2.03115e-30	6.87488e-31	TRUE
misc	45316	45539	+	414	1287							-1.63631	107.983	158.207	13.9747	518.671	1037.04	-0.999579	-11.7268	9.28992e-32	2.15324e-30	7.28813e-31	TRUE		noncoding	-1.10039
gene	2998381	2998692	-	106	4943	103	52629968	rplU	lpg2651	COG0261J	50S ribosomal protein L21	0.635946	404.935	58.7626	6.98734	541.222	224.007	1.27268	11.7148	1.07047e-31	2.46209e-30	8.33348e-31	TRUE
gene	819356	820738	+	106	4943	460	52628096	-	lpg0748	COG0037D	LPS biosynthesis protein, PseA-like	0.374396	440.929	171.768	24.4557	1183.92	587.414	1.01113	11.6892	1.44774e-31	3.30438e-30	1.11844e-30	TRUE
gene	948674	950095	-	106	4943	473	52628221	pntB	lpg0874	COG1282C	NAD(P) transhydrogenase	-2.10992	233.962	189.849	48.9114	150.339	417.394	-1.47319	-11.6573	2.10566e-31	4.76964e-30	1.61439e-30	TRUE
gene	1476083	1477708	-	106	4943	541	52628679	fliD	lpg1338	COG1345N	flagellar hook associated protein 2 FliD	-3.03666	17.9971	334.495	866.43	42.5962	224.813	-2.39993	-11.6067	3.81116e-31	8.56796e-30	2.90001e-30	TRUE
gene	2653744	2654232	+	106	4943	162	52629669	sodC	lpg2348	COG2032P	superoxide dismutase (copper-zinc)	-2.51887	71.9884	140.126	69.8734	83.9395	309.42	-1.88214	-11.5744	5.5536e-31	1.2392e-29	4.19434e-30	TRUE
gene	3376631	3377497	-	106	4943	288	52630287	atpG	lpg2983	COG0224C	ATP synthase gamma chain, ATP synthase F1 gamma chain	0.360129	440.929	72.3232	24.4557	1162.62	582.579	0.996859	11.5056	1.23645e-30	2.7385e-29	9.26905e-30	TRUE
gene	436971	437741	-	106	4943	256	52627752	trmD	lpg0396	COG0336J	tRNA (guanine N1) methyltransferase	0.367563	449.928	76.8435	6.98734	1036.09	516.505	1.00429	11.5005	1.31219e-30	2.88488e-29	9.76451e-30	TRUE
misc	2205866	2206262	-	198	64							1.62936	269.957	45.202	20.962	248.06	51.5699	2.26609	11.4917	1.45224e-30	3.1695e-29	1.07279e-29	TRUE		coding	1.01165	Q5WV80	8e-33
gene	2609894	2610760	-	106	4943	288	52629631	murI	lpg2310	COG0796M	glutamate racemase	-2.43741	215.965	144.646	185.164	90.2036	314.254	-1.80068	-11.3355	8.75156e-30	1.89617e-28	6.418e-29	TRUE
gene	1196391	1199543	+	106	4943	1050	52628441	-	lpg1096	COG3696P	chemiosmotic efflux system B protein A	-2.06644	134.978	167.248	31.443	152.845	411.754	-1.42971	-11.3253	9.83648e-30	2.1159e-28	7.16174e-29	TRUE
gene	2416693	2421213	+	106	4943	1506	52629482	-	lpg2157	-	Sid related protein-like	-1.65513	161.974	257.652	939.797	888.255	1799.31	-1.0184	-11.3152	1.1034e-29	2.35656e-28	7.97628e-29	TRUE
gene	13329	14588	+	106	4943	419	52627377	-	lpg0010	COG2262R	GTP binding protein HflX	-1.73412	1268.8	646.389	751.139	318.218	680.884	-1.09739	-11.31	1.17036e-29	2.48183e-28	8.40029e-29	TRUE
gene	438238	438498	-	106	4943	86	52627755	rpsP	lpg0399	COG0228J	30S ribosomal protein S16	0.36311	701.887	94.9243	24.4557	957.161	478.634	0.99984	11.2638	1.97945e-29	4.16799e-28	1.41075e-28	TRUE
gene	3264725	3265462	-	106	4943	245	52630190	-	lpg2884	-	hypothetical protein	0.678846	179.971	149.167	17.4683	467.305	187.747	1.31558	11.2589	2.09398e-29	4.37832e-28	1.48194e-28	TRUE
gene	2128741	2129352	-	106	4943	203	52629237	gst	lpg1908	COG0625O	glutathione S-transferase	-2.68706	170.972	176.288	118.785	62.6414	259.461	-2.05033	-11.2225	3.1603e-29	6.56201e-28	2.22105e-28	TRUE
gene	1532786	1533163	-	106	4943	125	52628726	-	lpg1385	-	hypothetical protein	-4.59352	0	18.0808	45.4177	8.7698	136.177	-3.95679	-11.21	3.64267e-29	7.51144e-28	2.54241e-28	TRUE
gene	547578	549938	+	106	4943	786	52627862	-	lpg0506	COG4775M	outer membrane protein	0.41579	1646.73	94.9243	31.443	800.557	385.969	1.05252	11.1983	4.15554e-29	8.51033e-28	2.88051e-28	TRUE
gene	1259593	1261902	+	106	4943	769	52628490	-	lpg1145	-	hypothetical protein	-3.41954	8.99855	27.1212	73.3671	25.0566	172.437	-2.78281	-11.1772	5.27244e-29	1.07242e-27	3.62984e-28	TRUE
misc	1892457	1892718	-	367	229							0.680432	233.962	958.283	132.759	459.788	184.524	1.31716	11.1709	5.66319e-29	1.14412e-27	3.87252e-28	TRUE		noncoding	-1.25776
gene	250725	251579	-	106	4943	284	52627585	-	lpg0219	-	hypothetical protein	-1.90378	134.978	113.005	20.962	194.188	467.353	-1.26705	-11.1646	6.07731e-29	1.21954e-27	4.1278e-28	TRUE
gene	3065045	3065434	-	106	4943	129	52630030	infC	lpg2713	COG0290J	translational initiation factor IF-3	0.397921	98.9841	284.773	69.8734	2484.36	1212.7	1.03465	11.1582	6.5275e-29	1.30115e-27	4.40402e-28	TRUE
gene	1945064	1945351	-	106	4943	95	52629081	fis	lpg1743	COG2901KL	Fis transcriptional activator	0.979962	8.99855	94.9243	6.98734	358.309	116.838	1.61669	11.1477	7.34653e-29	1.45471e-27	4.92378e-28	TRUE
gene	921130	921606	+	106	4943	158	52628190	-	lpg0843	COG1463Q	toluene tolerance protein Ttg2C	-2.11247	44.9928	103.965	27.9494	139.064	386.775	-1.47574	-11.1463	7.46107e-29	1.46767e-27	4.96765e-28	TRUE
gene	964156	966471	+	106	4943	771	52628237	-	lpg0891	COG2200T,COG5001T	sensory box protein/GGDEF/EAL domains	-2.88136	278.955	791.036	1488.3	47.6075	225.618	-2.24463	-11.1413	7.89772e-29	1.54341e-27	5.22401e-28	TRUE
gene	2530946	2532784	-	106	4943	612	52629561	abcT3	lpg2237	COG1132V	multidrug resistance ABC transporter ATP-binding protein (fused permease/ATPase domains)	-3.7851	8.99855	99.4445	13.9747	17.5396	155.516	-3.14837	-11.1352	8.45547e-29	1.64168e-27	5.55662e-28	TRUE
gene	920347	921129	+	106	4943	260	52628189	-	lpg0842	COG0767Q	toluene tolerance protein Ttg2B	-2.26236	44.9928	103.965	31.443	111.502	344.068	-1.62563	-11.1118	1.09965e-28	2.12125e-27	7.17985e-28	TRUE
gene	3105110	3105448	+	106	4943	112	52630065	-	lpg2755	COG0718S	hypothetical protein	0.333315	71.9884	81.3637	24.4557	995.998	508.447	0.970045	11.0321	2.67644e-28	5.12985e-27	1.73631e-27	TRUE
gene	482061	484412	+	106	4943	783	52627802	icmO	lpg0446	COG0433R	IcmO (DotL)	-1.68625	962.845	244.091	136.253	344.528	713.116	-1.04952	-11.0291	2.76548e-28	5.26674e-27	1.78264e-27	TRUE
gene	3379702	3380172	-	106	4943	156	52630290	atpF	lpg2986	COG0711C	ATP synthase F0, B subunit	0.313891	1385.78	126.566	31.443	1121.28	580.162	0.950621	10.9717	5.23018e-28	9.89762e-27	3.35006e-27	TRUE
gene	613083	613200		106	4943					-		-1.7807	683.89	9632.55	632.354	1847.92	4083.69	-1.14397	-10.9631	5.75165e-28	1.0816e-26	3.66091e-27	TRUE
gene	112238	114928	-	106	4943	896	52627465	polI	lpg0099	COG0258L,COG0749L	DNA polymerase I	0.370316	197.968	54.2424	6.98734	835.636	415.783	1.00705	10.9148	9.79097e-28	1.82969e-26	6.19298e-27	TRUE
gene	699505	700797	+	106	4943	430	52628000	-	lpg0652	COG0477GEPR	major facilitator family transporter	1.05063	1223.8	76.8435	17.4683	326.988	101.528	1.68736	10.9069	1.06791e-27	1.98326e-26	6.71277e-27	TRUE
gene	13059	13316	+	106	4943	85	52627376	hfq	lpg0009	COG1923R	host factor-I protein for bacteriophage Q beta replication	-6.10852	0	90.4041	13.9747	2.50566	111.198	-5.47179	-10.8025	3.34901e-27	6.18121e-26	2.09216e-26	TRUE
gene	2084862	2086193	-	106	4943	443	52629198	tig	lpg1862	COG0544O	trigger factor TF (FKBP-type peptidyl prolyl cis-trans isomerase)	0.358416	584.906	144.646	17.4683	2420.46	1214.31	0.995146	10.7571	5.48713e-27	1.00654e-25	3.40684e-26	TRUE
gene	2757333	2757743	+	106	4943	136	52629762	-	lpg2442	COG2764S	PhnB protein	-2.97062	62.9899	13.5606	17.4683	38.8377	195.805	-2.33389	-10.7275	7.5581e-27	1.37797e-25	4.66404e-26	TRUE
gene	1002679	1003743	+	106	4943	354	52628273	pilM	lpg0927	COG4972NU	type IV pilus biogenesis protein PilM	-1.82843	233.962	207.929	17.4683	206.717	472.187	-1.1917	-10.6875	1.16489e-26	2.11093e-25	7.14489e-26	TRUE
gene	3065606	3067546	-	106	4943	646	52630031	thrS	lpg2714	COG0441J	threonyl tRNA synthase	0.292615	737.881	126.566	20.962	1358.07	713.116	0.929346	10.6472	1.79683e-26	3.23646e-25	1.09545e-25	TRUE
gene	3344406	3344717	+	106	4943	103	52630260	hipB	lpg2955	COG0776L	integration host factor beta subunit	-3.43741	8.99855	45.202	188.658	22.5509	157.127	-2.80068	-10.6457	1.82533e-26	3.26811e-25	1.10616e-25	TRUE
gene	1600790	1601101	-	106	4943	103	52628792	-	lpg1451	COG1881R	hypothetical protein	-2.76553	224.964	379.697	426.228	50.1131	219.172	-2.1288	-10.6249	2.28135e-26	4.06026e-25	1.37428e-25	TRUE
gene	436579	436944	-	106	4943	121	52627751	rplS	lpg0395	COG0335J	50S ribosomal protein L19	0.284977	206.967	76.8435	17.4683	1328	701.029	0.921707	10.5845	3.51652e-26	6.22154e-25	2.10582e-25	TRUE
gene	3159890	3161392	-	106	4943	500	52630112	yhiP	lpg2805	COG3104E	peptide transport protein, POT family	-1.89937	44.9928	266.692	13.9747	176.649	423.84	-1.26264	-10.537	5.83604e-26	1.02646e-24	3.47426e-25	TRUE
gene	1854141	1856366	-	106	4943	741	52629008	-	lpg1669	COG0366G	alpha-amylase, putative	-3.22005	26.9957	54.2424	499.595	27.5622	165.185	-2.58332	-10.523	6.76897e-26	1.18358e-24	4.00609e-25	TRUE
gene	1843217	1848982	+	106	4943	1921	52629004	-	lpg1665	COG2373R	hypothetical protein	-1.67733	296.952	207.929	55.8987	303.184	623.674	-1.0406	-10.5196	7.01667e-26	1.21976e-24	4.12854e-25	TRUE
gene	3225763	3227271	-	106	4943	502	52630158	hemG	lpg2851	COG1249C	protoporphyrinogen oxidase	-2.59961	80.987	158.207	17.4683	61.3886	239.317	-1.96288	-10.5008	8.56455e-26	1.48023e-24	5.01016e-25	TRUE
gene	698059	699294	+	106	4943	411	52627999	-	lpg0651	COG0281C	malate oxidoreductase	0.272526	1133.82	171.768	55.8987	1222.76	651.071	0.909256	10.47	1.18687e-25	2.0395e-24	6.90314e-25	TRUE
gene	1286250	1288262	-	106	4943	670	52628511	-	lpg1166	-	hypothetical protein	-4.61471	0	67.803	6.98734	7.51697	118.45	-3.97798	-10.4693	1.19584e-25	2.04319e-24	6.91561e-25	TRUE
gene	1961706	1963058	-	106	4943	450	52629095	fliI	lpg1757	COG1157NU	nucleotide binding protein FliI	-1.61039	377.939	343.535	48.9114	375.848	738.095	-0.973655	-10.4566	1.36611e-25	2.32084e-24	7.85539e-25	TRUE
gene	1191286	1194000	+	106	4943	904	52628438	pacL	lpg1093	COG0474P	cation efflux transporter	-2.18604	125.98	113.005	27.9494	111.502	326.341	-1.54931	-10.4372	1.67757e-25	2.83386e-24	9.59183e-25	TRUE
gene	288008	289402	-	106	4943	464	52627610	-	lpg0244	COG1249C	pyridine nucleotide-disulfide oxidoreductase	-3.05445	26.9957	40.6818	185.164	32.5735	174.049	-2.41772	-10.4157	2.10148e-25	3.53002e-24	1.19481e-24	TRUE
gene	1689941	1690534	-	106	4943	197	52628867	-	lpg1526	-	hypothetical protein	-2.48727	17.9971	67.803	76.8607	70.1584	253.015	-1.85054	-10.3597	3.78189e-25	6.31723e-24	2.1382e-24	TRUE
gene	3202105	3203970	+	106	4943	621	52630138	vipD	lpg2831	COG1752R	VipD	-3.44392	17.9971	58.7626	496.101	21.2981	149.069	-2.80719	-10.3561	3.9283e-25	6.52534e-24	2.20864e-24	TRUE
gene	1757827	1758276	-	106	4943	149	52628930	rplI	lpg1589	COG0359J	50S ribosomal protein L9	0.257305	35.9942	45.202	6.98734	1196.45	643.818	0.894035	10.3125	6.18408e-25	1.02157e-23	3.45772e-24	TRUE
gene	697705	697932	+	106	4943	75	52627998	rpmE	lpg0650	COG0254J	50S ribosomal protein L31	0.347255	197.968	126.566	13.9747	737.916	373.076	0.983986	10.2617	1.04862e-24	1.72274e-23	5.83099e-24	TRUE
gene	2998090	2998368	-	106	4943	92	52629967	rpmA	lpg2650	COG0211J	50S ribosomal protein L27	0.27361	3446.45	678.03	97.8227	1784.03	949.209	0.91034	10.1607	2.97024e-24	4.85302e-23	1.64261e-23	TRUE
gene	1755600	1757618	-	106	4943	672	52628929	legC6	lpg1588	-	coiled-coil-containing protein	1.1682	269.957	18.0808	62.8861	261.841	74.9376	1.80493	10.1462	3.44431e-24	5.59701e-23	1.89443e-23	TRUE
gene	3381369	3381764	-	106	4943	131	52630293	atpI	lpg2989	COG3312C	ATP synthase protein I	0.475338	134.978	76.8435	6.98734	499.878	231.259	1.11207	10.1368	3.79415e-24	6.13217e-23	2.07557e-23	TRUE
gene	3083349	3083912	+	106	4943	187	52630048	-	lpg2733	COG3247S	hypothetical protein	-4.20945	53.9913	117.525	97.8227	10.0226	119.255	-3.57272	-10.132	3.98262e-24	6.40217e-23	2.16696e-23	TRUE
gene	1538017	1539045	+	106	4943	342	52628733	plsX	lpg1392	COG0416I	fatty acid/phospholipid synthesis protein PlsX	0.332486	2033.67	316.414	55.8987	3006.79	1535.82	0.969216	10.07	7.49715e-24	1.19874e-22	4.0574e-23	TRUE
gene	384535	384813	+	106	4943	92	52627687	rplW	lpg0331	COG0089J	50S ribosomal protein L23	0.26924	116.981	31.6414	10.481	875.727	467.353	0.90597	10.0463	9.53334e-24	1.51621e-22	5.13193e-23	TRUE
gene	3182643	3183653	+	106	4943	336	52630127	-	lpg2820	COG0667C	aldo/keto reductase	-4.73335	8.99855	13.5606	52.405	6.26414	107.169	-4.09662	-10.0399	1.01735e-23	1.60946e-22	5.44756e-23	TRUE
gene	2709638	2710984	-	106	4943	448	52629719	-	lpg2399	COG5339S	hypothetical virulence protein	-5.36923	26.9957	27.1212	97.8227	3.75848	99.9168	-4.7325	-10.039	1.02744e-23	1.61686e-22	5.47263e-23	TRUE
misc	1869698	1869948	-	4260	13768							-1.69239	3041.51	10685.8	2190.53	5337.05	11094	-1.05566	-10.0305	1.11915e-23	1.75196e-22	5.9299e-23	TRUE		noncoding	-0.765185
misc	413276	413498	-	873	743							0.232619	53.9913	22.601	6.98734	1093.72	598.695	0.86935	10.0226	1.21323e-23	1.88936e-22	6.39494e-23	TRUE		coding	0.000619411	Q5ZTL9	1e-16
gene	2742145	2743791	+	106	4943	548	52629746	mdcA	lpg2426	COG4670I	malonate decarboxylase alpha subunit	-2.85316	89.9855	85.8839	153.721	38.8377	180.495	-2.21643	-10.0143	1.31896e-23	2.04337e-22	6.91622e-23	TRUE
gene	328627	330849	-	106	4943	740	52627643	-	lpg0277	COG2200T,COG5001T	sensory box protein, GGDEF family protein, LssE	-3.05166	62.9899	54.2424	73.3671	30.0679	160.35	-2.41493	-9.9923	1.64709e-23	2.53856e-22	8.59229e-23	TRUE
gene	929465	930880	+	106	4943	471	52628200	fleQ	lpg0853	COG2204T	transcriptional regulator FleQ	-1.78753	269.957	262.172	24.4557	196.694	436.733	-1.1508	-9.98743	1.7301e-23	2.65281e-22	8.97903e-23	TRUE
gene	3377587	3379140	-	106	4943	517	52630288	-	lpg2984	COG0056C	F0F1-ATPase subunit alpha, ATP synthase alpha chain	0.377124	4670.25	1130.05	150.228	6508.44	3223.12	1.01385	9.97576	1.94602e-23	2.96867e-22	1.00481e-22	TRUE
gene	895554	895889	+	106	4943	111	52628164	-	lpg0817	COG2127S	hypothetical protein	-2.25726	782.874	171.768	195.645	91.4565	281.217	-1.62053	-9.95407	2.42064e-23	3.67397e-22	1.24354e-22	TRUE
gene	1131037	1131489	+	106	4943	150	52628375	-	lpg1030	-	hypothetical protein	-2.23879	350.943	226.01	286.481	93.9621	285.246	-1.60206	-9.94919	2.5424e-23	3.83928e-22	1.29949e-22	TRUE
gene	3063296	3064324	-	106	4943	342	52630028	pheS	lpg2711	COG0016J	phenylalanyl tRNA synthetase, alpha subunit	0.438806	170.972	27.1212	10.481	511.154	242.54	1.07554	9.93512	2.92831e-23	4.39983e-22	1.48922e-22	TRUE
gene	3358125	3358910	-	106	4943	261	52630274	-	lpg2969	COG1234R	hypothetical protein	-3.91648	0	36.1616	17.4683	12.5283	121.673	-3.27975	-9.90679	3.88952e-23	5.81483e-22	1.96816e-22	TRUE
gene	2986010	2986732	-	106	4943	240	52629958	enhA	lpg2641	COG1376S	enhanced entry protein EnhA	-3.41785	233.962	244.091	1051.59	20.0453	137.788	-2.78112	-9.87806	5.1824e-23	7.70914e-22	2.60259e-22	TRUE
gene	3344733	3345299	-	106	4943	188	52630261	dcd	lpg2956	COG0717F	deoxycytidine triphosphate deaminase	0.531901	368.941	54.2424	6.98734	434.731	193.387	1.16863	9.87783	5.19474e-23	7.68925e-22	2.60259e-22	TRUE
gene	2811945	2813363	-	106	4943	472	52629814	hss	lpg2495	COG5310Q	homospermidine synthase	-2.48239	17.9971	36.1616	94.3291	63.8942	229.647	-1.84566	-9.8771	5.23265e-23	7.7072e-22	2.60867e-22	TRUE
gene	2079622	2079697		106	4943					-		-2.27949	2429.61	3014.98	485.62	86.4451	269.936	-1.64276	-9.84309	7.3419e-23	1.07609e-21	3.64227e-22	TRUE
gene	723047	723319	+	106	4943	90	52628021	-	lpg0673	COG5572S	signal peptide protein	-3.88753	26.9957	103.965	276	12.5283	119.255	-3.2508	-9.76828	1.54037e-22	2.24669e-21	7.60442e-22	TRUE
gene	2810340	2810834	+	106	4943	164	52629812	-	lpg2493	COG0071O	small heat shock protein HspC2	-3.69116	0	18.0808	87.3417	15.0339	124.896	-3.05443	-9.76193	1.64008e-22	2.38051e-21	8.05735e-22	TRUE
gene	3126089	3126532	-	106	4943	147	52630084	-	lpg2774	COG0779S	hypothetical protein	0.795018	188.97	9.04041	0	328.241	121.673	1.43175	9.73575	2.1225e-22	3.06584e-21	1.0377e-21	TRUE
gene	3270853	3272727	+	106	4943	624	52630195	gidA	lpg2889	COG0445D	glucose inhibited division protein A	0.733485	386.938	45.202	6.98734	345.781	133.76	1.37022	9.71954	2.48902e-22	3.57796e-21	1.21104e-21	TRUE
gene	519637	519873	-	106	4943	78	52627835	rpmB	lpg0479	COG0227J	50S ribosomal protein L28	0.554312	80.987	4.5202	0	408.422	178.883	1.19104	9.67602	3.81287e-22	5.45477e-21	1.84629e-21	TRUE
gene	1850812	1852203	-	106	4943	463	52629006	-	lpg1667	-	hypothetical protein	-3.20328	8.99855	140.126	13.9747	23.8037	141.012	-2.56655	-9.63239	5.83587e-22	8.30917e-21	2.81242e-21	TRUE
gene	3261809	3263890	-	106	4943	693	52630188	metG_1	lpg2882	COG0073R,COG0143J	methionyl tRNA synthetase	0.297953	494.92	126.566	20.962	691.561	361.795	0.934683	9.59207	8.63356e-22	1.22343e-20	4.14096e-21	TRUE
gene	2625912	2627033	-	106	4943	373	52629644	uptC	lpg2323	COG5008NU	type II secretion system protein (twitching motility protein)	-4.21501	17.9971	45.202	108.304	8.7698	104.751	-3.57828	-9.50294	2.04049e-21	2.87785e-20	9.74073e-21	TRUE
gene	1645642	1646673	+	106	4943	343	52628830	-	lpg1489	-	hypothetical protein	0.870365	215.965	162.727	220.101	293.162	103.14	1.50709	9.49541	2.19345e-21	3.07906e-20	1.04218e-20	TRUE
gene	3364068	3366683	-	106	4943	871	52630279	-	lpg2975	-	hypothetical protein	-1.4869	656.894	384.217	104.81	438.49	790.471	-0.850168	-9.49015	2.30712e-21	3.22349e-20	1.09106e-20	TRUE
gene	281131	282597	+	106	4943	488	52627604	gbsA	lpg0238	COG1012C	glycine betaine aldehyde dehydrogenase	-1.61143	863.861	429.419	160.709	270.611	531.815	-0.974705	-9.47253	2.73151e-21	3.7987e-20	1.28575e-20	TRUE
gene	966773	968122	+	106	4943	449	52628238	-	lpg0892	COG0654HC	kynurenine 3-monooxygenase	-2.926	17.9971	58.7626	17.4683	31.3207	153.098	-2.28927	-9.46209	3.01843e-21	4.17829e-20	1.41423e-20	TRUE
gene	3231690	3232622	-	106	4943	310	52630162	-	lpg2855	COG2304R	TPR (repeat) domain protein	-1.47156	125.98	149.167	3.49367	458.535	817.867	-0.834834	-9.44049	3.71044e-21	5.11254e-20	1.73045e-20	TRUE
gene	3180741	3181238	-	106	4943	165	52630125	-	lpg2818	-	hypothetical protein	-2.22239	440.929	393.258	296.962	86.4451	259.461	-1.58566	-9.4126	4.84021e-21	6.63864e-20	2.24699e-20	TRUE
gene	1306465	1308102	+	106	4943	545	52628526	pyrG	lpg1181	COG0504F	CTP synthase PyrG	0.236629	773.875	226.01	73.3671	786.776	429.481	0.873359	9.40641	5.13369e-21	7.00902e-20	2.37235e-20	TRUE
gene	1060107	1060700	-	106	4943	197	52628313	-	lpg0967	COG2204T	hypothetical protein	-4.57289	0	36.1616	202.633	6.26414	95.8879	-3.93616	-9.38873	6.07271e-21	8.21601e-20	2.77401e-20	TRUE
misc	3288962	3289278	-	15	157							-3.38773	17.9971	76.8435	27.9494	18.7924	126.508	-2.751	-9.38852	6.0851e-21	8.19569e-20	2.77401e-20	TRUE		coding	2.37049	Q5WSQ3	3e-47
gene	146993	148876	-	106	4943	627	52627493	acsB	lpg0127	COG0365I	acetyl-coenzyme A synthetase	-1.44408	206.967	189.849	24.4557	731.652	1280.38	-0.807349	-9.3888	6.06905e-21	8.24839e-20	2.77401e-20	TRUE
gene	389540	389929	+	106	4943	129	52627699	rpsH	lpg0343	COG0096J	30S ribosomal protein S8	0.287098	44.9928	31.6414	3.49367	666.505	351.32	0.923828	9.37887	6.66831e-21	8.94092e-20	3.02625e-20	TRUE
gene	2999713	3000282	+	106	4943	189	52629970	pth	lpg2653	COG0193J	peptidyl tRNA hydrolase	0.592267	98.9841	4.5202	0	372.09	158.739	1.229	9.37783	6.73427e-21	8.98904e-20	3.04254e-20	TRUE
gene	2263582	2264706	-	106	4943	374	52629351	-	lpg2023	COG0505EF	carbamoyl phosphate synthase, small subunit	0.254702	1214.8	185.328	52.405	735.41	396.444	0.891432	9.36726	7.44418e-21	9.89249e-20	3.34833e-20	TRUE
gene	480922	482064	+	106	4943	380	52627801	icmP	lpg0445	-	IcmP (DotM)	-1.82456	242.961	171.768	122.278	164.121	373.882	-1.18783	-9.36017	7.96067e-21	1.0532e-19	3.5648e-20	TRUE
gene	1158151	1158948	-	106	4943	265	52628404	phaB	lpg1059	COG1028IQR	acetoacetyl CoA reductase	-1.5982	998.839	854.318	321.418	271.864	529.398	-0.961468	-9.34566	9.13186e-21	1.20283e-19	4.07124e-20	TRUE
gene	81213	82814	+	106	4943	533	52627439	-	lpg0073	COG2200T,COG5001T	diguanylate cyclase/phosphodiesterase domain 2	-3.05889	26.9957	49.7222	76.8607	26.3094	141.012	-2.42216	-9.34019	9.61625e-21	1.26108e-19	4.2684e-20	TRUE
gene	2079539	2079615		106	4943					-		-1.62825	6101.02	2879.37	999.189	246.807	490.72	-0.991516	-9.33005	1.05819e-20	1.38165e-19	4.6765e-20	TRUE
gene	2755062	2755613	-	106	4943	183	52629759	-	lpg2439	COG0431R	NADPH-dependent FMN reductase domain protein	-2.36405	35.9942	67.803	13.9747	67.6527	224.007	-1.72732	-9.3196	1.1678e-20	1.51814e-19	5.13846e-20	TRUE
gene	2702256	2703560	-	106	4943	434	52629711	sdbC	lpg2391	-	SdbC	0.928014	395.936	94.9243	104.81	269.358	91.0532	1.56474	9.30747	1.30913e-20	1.6945e-19	5.73541e-20	TRUE
gene	654	2012	+	106	4943	452	52627368	dnaA	lpg0001	COG0593L	chromosomal replication initiator protein DnaA	-1.42311	503.919	257.652	20.962	613.886	1058.8	-0.786381	-9.291	1.52848e-20	1.9699e-19	6.66755e-20	TRUE
gene	2663262	2663501	+	106	4943	79	52629679	rpsU	lpg2358	COG0828J	30S ribosomal protein S21	0.169491	98.9841	76.8435	10.481	1039.85	594.666	0.806221	9.26435	1.96264e-20	2.51859e-19	8.5247e-20	TRUE
gene	2440714	2442540	-	106	4943	608	52629500	legS2	lpg2176	COG0076E	sphingosine-1-phosphate lyase I	0.89782	242.961	31.6414	3.49367	273.117	94.2763	1.53455	9.24685	2.31215e-20	2.95442e-19	9.99986e-20	TRUE
gene	1602449	1602967	+	106	4943	172	52628794	-	lpg1453	-	hypothetical protein	1.36678	323.948	72.3232	73.3671	184.166	45.9295	2.00351	9.23977	2.47031e-20	3.14308e-19	1.06384e-19	TRUE
gene	387922	388287	+	106	4943	121	52627695	rplN	lpg0339	COG0093J	50S ribosomal protein L14	0.206912	287.954	76.8435	20.962	2109.76	1175.63	0.843642	9.23611	2.55628e-20	3.23868e-19	1.0962e-19	TRUE
gene	388636	389196	+	106	4943	186	52627697	-	lpg0341	COG0094J	50S ribosomal protein L5	0.179928	125.98	54.2424	20.962	1495.88	849.292	0.816658	9.23565	2.56733e-20	3.23896e-19	1.0963e-19	TRUE
gene	581844	583127	+	106	4943	427	52627895	-	lpg0540	COG0477GEPR	major facilitator family transporter	1.14743	1250.8	72.3232	38.4304	219.245	63.6566	1.78416	9.21393	3.14389e-20	3.94968e-19	1.33685e-19	TRUE
gene	368251	368946	+	106	4943	231	52627675	rplA	lpg0319	COG0081J	50S ribosomal protein L1	0.275361	1043.83	185.328	48.9114	3475.35	1846.85	0.912091	9.21013	3.2573e-20	4.07503e-19	1.37928e-19	TRUE
gene	378669	379049	+	106	4943	126	52627680	-	lpg0324	COG0048J	30S ribosomal protein S12	0.196019	179.971	90.4041	48.9114	1992	1118.42	0.832749	9.16981	4.73857e-20	5.90346e-19	1.99816e-19	TRUE
gene	1537820	1538011	+	106	4943	63	52628732	rpmF	lpg1391	COG0333J	50S ribosomal protein L32	0.303392	746.88	45.202	34.9367	581.312	302.973	0.940122	9.15871	5.25206e-20	6.51604e-19	2.2055e-19	TRUE
gene	753445	755214	-	106	4943	589	52628042	proS	lpg0694	COG0442J	prolyl-tRNA synthase	0.301728	80.987	85.8839	3.49367	577.554	301.362	0.938459	9.1317	6.74342e-20	8.33175e-19	2.82006e-19	TRUE
gene	3000301	3001392	+	106	4943	363	52629971	-	lpg2654	COG0012J	GTP binding protein	0.283031	314.949	22.601	13.9747	618.897	327.147	0.919761	9.1308	6.79937e-20	8.3663e-19	2.83176e-19	TRUE
gene	3059269	3059727	-	106	4943	152	52630024	rplM	lpg2707	COG0102J	50S ribosomal protein L13	0.182591	233.962	81.3637	20.962	1791.54	1015.28	0.819322	9.11345	7.9805e-20	9.77938e-19	3.31004e-19	TRUE
gene	1304656	1305864	+	106	4943	402	52628524	ribA	lpg1179	COG0108H,COG0807H	riboflavin biosynthesis protein RibA	0.703282	359.942	27.1212	17.4683	318.218	125.702	1.34001	9.11022	8.22184e-20	1.0034e-18	3.39623e-19	TRUE
gene	1125522	1126859	+	106	4943	445	52628372	-	lpg1027	COG1538MU	chemiosmotic efflux system C protein C	-2.20353	206.967	99.4445	10.481	82.6867	244.957	-1.5668	-9.07317	1.15608e-19	1.4023e-18	4.7368e-19	TRUE
gene	3341079	3342122	-	106	4943	347	52630257	-	lpg2952	-	hypothetical protein	-2.20353	206.967	180.808	244.557	82.6867	244.957	-1.5668	-9.07317	1.15608e-19	1.4023e-18	4.7368e-19	TRUE
gene	812822	814372	+	106	4943	516	52628092	-	lpg0744	COG2199T	GGDEF domain protein	-2.33817	80.987	85.8839	48.9114	66.3999	215.949	-1.70144	-9.0603	1.30087e-19	1.56839e-18	5.30857e-19	TRUE
gene	1474594	1475340	-	106	4943	248	52628677	enhA	lpg1336	COG1376S	enhanced entry protein EnhA	-3.8413	71.9884	67.803	740.658	11.2755	103.946	-3.20457	-9.05327	1.38754e-19	1.66617e-18	5.63951e-19	TRUE
gene	820735	821499	+	106	4943	254	52628097	hisF	lpg0749	COG0107E	imidazole glycerol phosphate synthase, cyclase subunit HisF	0.167834	953.846	271.212	34.9367	1619.91	927.453	0.804565	9.03321	1.66712e-19	1.99388e-18	6.74871e-19	TRUE
gene	1712448	1712924	-	106	4943	158	52628889	ndk	lpg1548	COG0105F	nucleoside diphosphate kinase	0.338374	503.919	72.3232	27.9494	497.373	253.015	0.975105	9.02799	1.74846e-19	2.08283e-18	7.04978e-19	TRUE
gene	636090	637376	+	106	4943	428	52627951	-	lpg0603	COG0719O	ABC transporter, permease component	0.352382	791.873	72.3232	20.962	479.833	241.734	0.989112	9.00865	2.08615e-19	2.47523e-18	8.37796e-19	TRUE
gene	2608329	2608817	+	106	4943	162	52629629	secB	lpg2308	COG1952U	protein export protein SecB	0.572318	233.962	18.0808	3.49367	355.803	153.904	1.20905	9.00791	2.10024e-19	2.4821e-18	8.40121e-19	TRUE
gene	366774	367145	+	106	4943	123	52627672	secE	lpg0316	COG0690U	preprotein translocase, SecE subunit	0.150982	503.919	45.202	3.49367	983.47	569.687	0.787713	9.00678	2.12199e-19	2.49794e-18	8.45481e-19	TRUE
gene	485397	485681	+	106	4943	94	52627804	icmM	lpg0448	-	IcmM (DotJ)	-1.81729	71.9884	113.005	0	155.351	352.126	-1.18056	-8.97861	2.74209e-19	3.21523e-18	1.08827e-18	TRUE
gene	792158	792562	+	106	4943	134	52628070	-	lpg0722	-	hypothetical protein	0.977516	44.9928	94.9243	0	239.29	78.1607	1.61425	8.95837	3.29514e-19	3.84862e-18	1.30265e-18	TRUE
gene	1966965	1968326	-	106	4943	453	52629100	fleR	lpg1762	COG2204T	sigma 54-dependent response regulator	-2.07992	305.951	194.369	45.4177	98.9734	269.131	-1.44319	-8.95668	3.34599e-19	3.89281e-18	1.31761e-18	TRUE
gene	983992	984549	+	106	4943	185	52628256	enhA	lpg0910	COG1376S	enhanced entry protein EnhA	-2.41308	8.99855	167.248	5677.21	57.6301	197.416	-1.77635	-8.95536	3.38635e-19	3.92449e-18	1.32833e-18	TRUE
misc	58945	59217	-	11	134							-3.60666	44.9928	99.4445	167.696	13.7811	107.975	-2.96993	-8.9224	4.56304e-19	5.26776e-18	1.78299e-18	TRUE		coding	0.377608	Q5X939	2e-19
gene	369119	369652	+	106	4943	177	52627676	rplJ	lpg0320	COG0244J	50S ribosomal protein L10	0.241457	4814.22	366.136	66.3797	11340.6	6169.86	0.878187	8.90223	5.47338e-19	6.29439e-18	2.13047e-18	TRUE
gene	3380540	3381418	-	106	4943	292	52630292	atpB	lpg2988	COG0356C	ATP synthase F0, A subunit	0.420843	89.9855	22.601	3.49367	415.939	199.834	1.05757	8.89957	5.60642e-19	6.42268e-18	2.1739e-18	TRUE
gene	2990380	2991861	+	106	4943	493	52629961	sclB	lpg2644	-	tail fiber protein	0.226376	6352.98	162.727	45.4177	681.539	374.688	0.863106	8.8751	6.98696e-19	7.97367e-18	2.69886e-18	TRUE
gene	165977	167005	-	106	4943	342	52627504	gap	lpg0138	COG0057G	glyceraldehyde 3-phosphate dehydrogenase	0.133834	701.887	235.051	41.924	1131.3	663.157	0.770564	8.87447	7.02669e-19	7.98852e-18	2.70389e-18	TRUE
gene	1054066	1055307	-	106	4943	413	52628309	-	lpg0963	-	hypothetical protein	-2.3332	71.9884	117.525	34.9367	63.8942	207.086	-1.69647	-8.86441	7.69101e-19	8.71065e-18	2.94831e-18	TRUE
gene	2166115	2167431	-	106	4943	438	52629267	-	lpg1939	COG3321Q	polyketide synthase, type I	-2.84967	107.983	81.3637	104.81	30.0679	139.4	-2.21294	-8.8301	1.04584e-18	1.18002e-17	3.99404e-18	TRUE
gene	854762	855010	+	106	4943	82	52628129	csrA-2	lpg0781	COG1551T	global regulator (carbon storage regulator)	0.783189	35.9942	45.202	6.98734	278.128	103.946	1.41992	8.82349	1.10945e-18	1.24709e-17	4.22104e-18	TRUE
gene	390443	390856	+	106	4943	137	52627701	rplR	lpg0345	COG0256J	50S ribosomal protein L18	0.168406	224.964	108.485	31.443	2080.95	1190.94	0.805136	8.81926	1.15221e-18	1.2903e-17	4.36731e-18	TRUE
gene	2854590	2855957	-	106	4943	455	52629845	-	lpg2526	-	hypothetical protein	0.375621	827.867	126.566	380.81	437.237	216.755	1.01235	8.81441	1.20315e-18	1.34232e-17	4.54339e-18	TRUE
gene	3375242	3376618	-	106	4943	458	52630286	atpD	lpg2982	COG0055C	H+-transporting two-sector ATPase, ATP synthase F1 subunit beta	0.249451	3671.41	709.672	115.291	4079.21	2207.03	0.886182	8.81213	1.22793e-18	1.36488e-17	4.61972e-18	TRUE
gene	2998935	2999594	+	106	4943	219	52629969	-	lpg2652	COG1825J	50S ribosomal protein L25, ribosomal 5S rRNA E-loop binding protein	0.171932	314.949	113.005	6.98734	2252.59	1286.03	0.808663	8.77503	1.70856e-18	1.89208e-17	6.40414e-18	TRUE
gene	2837380	2840532	-	106	4943	1050	52629831	-	lpg2512	COG0841V	RND multidrug efflux transporter MexF	-1.53449	260.958	244.091	17.4683	279.381	520.534	-0.89776	-8.75395	2.06014e-18	2.273e-17	7.69346e-18	TRUE
gene	1932659	1933942	-	106	4943	427	52629071	-	lpg1733	COG0038P	chloride channel protein EriC (voltage gated)	-1.64845	71.9884	81.3637	20.962	204.211	411.754	-1.01172	-8.74853	2.16158e-18	2.37615e-17	8.0426e-18	TRUE
gene	379070	379597	+	106	4943	175	52627681	rpS7	lpg0325	COG0049J	30S ribosomal protein S7	0.227722	2582.58	153.687	146.734	3397.67	1866.19	0.864452	8.74773	2.17696e-18	2.38429e-17	8.07015e-18	TRUE
misc	753084	753379	+	241	150							0.684071	71.9884	36.1616	3.49367	301.932	120.867	1.3208	8.74549	2.22041e-18	2.42301e-17	8.2012e-18	TRUE		noncoding	-0.318738	Q5ZTL9	2e-12
gene	1569479	1571218	+	106	4943	579	52628762	rpsA	lpg1421	COG0539J	30S ribosomal protein S1	0.238284	3275.47	696.111	545.012	10426	5684.78	0.875014	8.72962	2.55536e-18	2.77837e-17	9.40401e-18	TRUE
gene	1604506	1605762	-	106	4943	418	52628796	-	lpg1455	-	phospholipase C	-2.79077	0	22.601	34.9367	31.3207	139.4	-2.15404	-8.69869	3.35729e-18	3.63707e-17	1.23105e-17	TRUE
gene	425369	428224	+	106	4943	951	52627740	uvrA	lpg0384	COG0178L	excinuclease ABC A subunit	0.119181	926.851	266.692	17.4683	1058.64	626.897	0.755911	8.69761	3.38955e-18	3.65876e-17	1.23839e-17	TRUE
misc	2767087	2767724	+	109	35							1.6389	89.9855	0	0	136.558	28.2023	2.27563	8.69622	3.43109e-18	3.69027e-17	1.24905e-17	TRUE		coding	4.3319	Q5WU02	2e-90
gene	2590658	2590885	-	106	4943	75	52629613	-	lpg2289	-	hypothetical protein	0.862496	26.9957	49.7222	3.49367	250.566	88.6358	1.49923	8.68459	3.80111e-18	4.07359e-17	1.37879e-17	TRUE
gene	388300	388629	+	106	4943	109	52627696	rplX	lpg0340	COG0198J	50S ribosomal protein L24	0.126229	62.9899	54.2424	6.98734	942.127	555.183	0.762959	8.67978	3.96544e-18	4.23452e-17	1.43327e-17	TRUE
gene	383912	384520	+	106	4943	202	52627686	-	lpg0330	COG0088J	50S ribosomal protein L4	0.137724	206.967	40.6818	13.9747	1637.45	957.267	0.774454	8.67069	4.29512e-18	4.57026e-17	1.5469e-17	TRUE
gene	3058832	3059263	-	106	4943	143	52630023	-	lpg2706	COG0103J	30S ribosomal protein S9	0.190522	1862.7	343.535	24.4557	2795.06	1575.3	0.827252	8.66945	4.34227e-18	4.60403e-17	1.55834e-17	TRUE
gene	367807	368241	+	106	4943	144	52627674	rplK	lpg0318	COG0080J	50S ribosomal protein L11	0.123937	287.954	99.4445	27.9494	1339.27	790.471	0.760667	8.6584	4.78432e-18	5.05481e-17	1.71091e-17	TRUE
gene	2257930	2259618	-	106	4943	562	52629347	-	lpg2019	COG1404O	serine metalloprotease	-1.39091	305.951	370.657	83.8481	491.109	828.342	-0.754185	-8.63446	5.90048e-18	6.21212e-17	2.10263e-17	TRUE
gene	2442757	2443863	+	106	4943	368	52629501	-	lpg2177	COG0845M	HlyD family secretion protein	-3.16993	8.99855	27.1212	17.4683	20.0453	116.032	-2.53319	-8.59886	8.05085e-18	8.44633e-17	2.85885e-17	TRUE
gene	921614	922222	+	106	4943	202	52628191	-	lpg0844	COG2854Q	signal peptide protein, toluene tolerance protein Ttg2D	-1.73588	566.909	135.606	125.772	166.626	356.961	-1.09915	-8.58956	8.73026e-18	9.12709e-17	3.08926e-17	TRUE
gene	765484	766731	+	106	4943	415	52628049	kbl	lpg0701	COG0156H	2-amino-3-ketobutyrate coenzyme A ligase	0.19651	962.845	397.778	167.696	669.01	375.494	0.83324	8.54231	1.31565e-17	1.37065e-16	4.63928e-17	TRUE
gene	230239	231609	+	106	4943	456	52627565	cydA	lpg0199	COG1271C	cytochrome D ubiquinol oxidase subunit I	-2.54806	35.9942	72.3232	62.8861	41.3433	155.516	-1.91133	-8.48732	2.11454e-17	2.1953e-16	7.43048e-17	TRUE
gene	1141920	1142681	-	106	4943	253	52628388	-	lpg1043	-	hypothetical protein	-2.99048	35.9942	22.601	3.49367	23.8037	121.673	-2.35375	-8.4854	2.14985e-17	2.22424e-16	7.52842e-17	TRUE
gene	3393934	3395274	-	106	4943	446	52630305	thdF	lpg3001	COG0486R	GTP binding protein in thiophene and furan oxidation (GTPase)	0.320915	341.945	27.1212	6.98734	446.007	229.647	0.957645	8.47919	2.26765e-17	2.33803e-16	7.91356e-17	TRUE
gene	1711279	1712439	-	106	4943	386	52628888	-	lpg1547	COG0820R	radical SAM enzyme, Cfr family	0.341037	179.971	18.0808	13.9747	428.467	217.561	0.977767	8.47836	2.28392e-17	2.34671e-16	7.94294e-17	TRUE
gene	1994606	1995757	-	106	4943	383	52629124	flhB	lpg1786	COG1377NU	flagellar biosynthetic protein FlhB	-3.34395	0	31.6414	6.98734	16.2868	106.363	-2.70722	-8.47478	2.35534e-17	2.41181e-16	8.16328e-17	TRUE
gene	384825	385652	+	106	4943	275	52627688	-	lpg0332	COG0090J	50S ribosomal protein L2	0.2205	431.93	339.015	34.9367	5887.04	3249.71	0.857231	8.46964	2.46152e-17	2.51192e-16	8.50215e-17	TRUE
gene	2706182	2707252	-	106	4943	356	52629716	-	lpg2396	COG0500QR	transcriptional regulator	-2.68806	17.9971	72.3232	59.3924	33.8264	140.206	-2.05133	-8.46102	2.65041e-17	2.69549e-16	9.12346e-17	TRUE
gene	2554927	2556300	-	106	4943	457	52629576	-	lpg2252	COG0174E	glutamine synthetase	-1.40501	314.949	311.894	20.962	1039.85	1771.11	-0.768278	-8.44142	3.13494e-17	3.17745e-16	1.07548e-16	TRUE
gene	367142	367696	+	106	4943	184	52627673	nusG	lpg0317	COG0250K	transcription antitermination protein NusG	0.144431	989.841	126.566	52.405	2327.75	1354.52	0.781161	8.43153	3.41175e-17	3.44633e-16	1.16649e-16	TRUE
gene	1105579	1105974	-	106	4943	131	52628356	-	lpg1011	COG3439S	hypothetical protein	-6.30378	8.99855	0	13.9747	1.25283	63.6566	-5.66705	-8.42571	3.58556e-17	3.6097e-16	1.21906e-16	TRUE
gene	600719	601465	+	106	4943	248	52627914	phaB	lpg0561	COG1028IQR	acetyoacetyl CoA reductase	-1.73252	188.97	235.051	52.405	162.868	348.097	-1.09579	-8.42558	3.5896e-17	3.60165e-16	1.21906e-16	TRUE
gene	1921250	1922722	-	106	4943	490	52629062	guaB	lpg1723	COG0516F,COG0517R	inosine-5'-monophosphate dehydrogenase	0.431266	53.9913	94.9243	48.9114	373.343	178.077	1.068	8.42083	3.73837e-17	3.73837e-16	1.26533e-16	TRUE
misc	3381940	3382225	+	2	85							-5.40939	0	9.04041	73.3671	2.50566	68.4913	-4.77266	-8.40102	4.42626e-17	4.41151e-16	1.49317e-16	TRUE		coding	1.35677	Q5WSG0	2e-43
gene	1541812	1542060	+	106	4943	82	52628737	acpP	lpg1396	COG0236IQ	acyl carrier protein	0.102665	134.978	90.4041	0	1404.42	841.235	0.739395	8.37718	5.42116e-17	5.38514e-16	1.82272e-16	TRUE
gene	889884	890927	+	106	4943	347	52628158	mreB	lpg0811	COG1077D	rod shape determining protein MreB	0.145442	2519.59	700.631	83.8481	2443.02	1420.59	0.782172	8.37679	5.43923e-17	5.3852e-16	1.82274e-16	TRUE
gene	923134	924402	+	106	4943	422	52628194	murA	lpg0847	COG0766M	UDP-N-acetylglucosamine 1-carboxyvinyltransferase	-1.36595	1250.8	415.859	2110.18	800.557	1327.12	-0.729223	-8.37147	5.69059e-17	5.59699e-16	1.89442e-16	TRUE
gene	348415	350853	+	106	4943	812	52627659	-	lpg0293	COG1960I	long chain acyl-CoA dehydrogenase	-1.3467	656.894	551.465	150.228	578.807	946.792	-0.709966	-8.37153	5.68767e-17	5.61259e-16	1.89442e-16	TRUE
gene	3379158	3379715	-	106	4943	185	52630289	atpH	lpg2985	COG0712C	ATP synthase F1, delta subunit	0.271302	215.965	27.1212	0	482.339	257.044	0.908032	8.36983	5.77002e-17	5.65651e-16	1.91457e-16	TRUE
gene	845982	847406	+	106	4943	474	52628121	-	lpg0773	COG1134GM	polysaccharide ABC transporter, ATP binding protein	0.116193	2465.6	262.172	45.4177	841.901	499.584	0.752923	8.35247	6.68495e-17	6.53202e-16	2.21091e-16	TRUE
gene	2743785	2744996	+	106	4943	403	52629747	mdcB	lpg2427	COG0777I	acetyl coenzyme A carboxylase, carboxyltransferase subunit beta	-2.87447	62.9899	63.2828	83.8481	26.3094	124.09	-2.23774	-8.33986	7.43765e-17	7.24384e-16	2.45183e-16	TRUE
gene	389947	390486	+	106	4943	179	52627700	rplF	lpg0344	COG0097J	50S ribosomal protein L6/(L9E)	0.119331	962.845	99.4445	17.4683	1956.92	1158.71	0.756061	8.33018	8.0722e-17	7.83633e-16	2.65238e-16	TRUE
gene	2478431	2479402	-	106	4943	323	52629520	-	lpg2196	COG2423E	ornithine cyclodeaminase	-1.85505	71.9884	72.3232	73.3671	127.788	297.333	-1.21832	-8.32519	8.41947e-17	8.147e-16	2.75753e-16	TRUE
gene	2692257	2694044	+	106	4943	595	52629705	-	lpg2385	COG0557K	hypothetical protein	-3.23704	17.9971	18.0808	27.9494	17.5396	106.363	-2.60031	-8.30863	9.68149e-17	9.33795e-16	3.16063e-16	TRUE
misc	2768934	2769061	+	111	41							1.43686	26.9957	31.6414	10.481	139.064	33.037	2.07359	8.30336	1.01205e-16	9.73e-16	3.29333e-16	TRUE		noncoding	-0.95968
gene	1957443	1961264	-	106	4943	1273	52629093	-	lpg1755	COG3164S	transmembrane protein	-1.48272	341.945	140.126	17.4683	286.898	515.699	-0.845994	-8.27545	1.27971e-16	1.22638e-15	4.15097e-16	TRUE
misc	172820	173374	+	38500	82950							-1.10738	63070.8	149668	85140.7	48233.9	66839.5	-0.470653	8.25804	1.48088e-16	1.41464e-15	4.78816e-16	TRUE		noncoding	-1.22566
gene	2194507	2196039	-	106	4943	510	52629289	-	lpg1961	-	hypothetical protein	-2.78022	80.987	49.7222	199.139	28.815	127.313	-2.14349	-8.25087	1.57243e-16	1.49731e-15	5.06797e-16	TRUE
gene	2978139	2978405	+	106	4943	88	52629953	rpsT	lpg2636	COG0268J	30S ribosomal protein S20	0.145851	359.942	49.7222	6.98734	716.618	416.588	0.782581	8.24185	1.69572e-16	1.60959e-15	5.44801e-16	TRUE
gene	2953702	2954820	-	106	4943	372	52629934	mraY	lpg2617	COG0472M	phospho-N-acetylmuramoyl-pentapeptide transferase	-1.42114	98.9841	171.768	13.9747	369.584	636.566	-0.784408	-8.2233	1.9798e-16	1.87329e-15	6.34056e-16	TRUE
gene	2355910	2356398	-	106	4943	162	52629435	-	lpg2110	COG3350S	hypothetical protein	-2.48239	134.978	67.803	83.8481	42.5962	153.098	-1.84566	-8.22067	2.02367e-16	1.90876e-15	6.46062e-16	TRUE
gene	385956	386294	+	106	4943	112	52627690	rplV	lpg0334	COG0091J	50S ribosomal protein L22	0.0986179	206.967	27.1212	13.9747	1687.56	1013.67	0.735348	8.20845	2.24054e-16	2.10667e-15	7.13048e-16	TRUE
gene	1539042	1539995	+	106	4943	317	52628734	fabH	lpg1393	COG0332I	3-oxoacyl-(acyl carrier protein) synthase II FabH	0.0843459	1178.81	198.889	27.9494	1411.94	856.545	0.721076	8.16876	3.11569e-16	2.92035e-15	9.88456e-16	TRUE
gene	799065	799703	-	106	4943	212	52628080	-	lpg0732	COG3637M	hypothetical protein	0.20084	368.941	94.9243	6.98734	568.784	318.283	0.83757	8.16822	3.12971e-16	2.92432e-15	9.898e-16	TRUE
gene	2122839	2123741	+	106	4943	300	52629232	-	lpg1903	COG0596R	hydrolase	-4.04439	26.9957	31.6414	241.063	7.51697	79.7723	-3.40766	-8.13208	4.21979e-16	3.93058e-15	1.33039e-15	TRUE
gene	2884137	2885804	-	106	4943	555	52629871	-	lpg2552	-	hypothetical protein	1.79141	89.9855	4.5202	0	112.755	20.9503	2.42814	8.1047	5.28744e-16	4.90976e-15	1.66182e-15	TRUE
gene	1908528	1909427	-	106	4943	299	52629052	tsf	lpg1713	COG0264J	translation elongation factor Ts (EF-Ts)	0.075551	287.954	81.3637	20.962	1350.55	824.313	0.712281	8.10285	5.36865e-16	4.96975e-15	1.68212e-15	TRUE
gene	457334	459172	+	106	4943	612	52627774	edd	lpg0418	COG0129EG	6-phosphogluconate dehydratase	0.133431	2375.62	357.096	45.4177	709.101	415.783	0.770161	8.08997	5.96812e-16	5.50762e-15	1.86417e-15	TRUE
gene	2541432	2542076	+	106	4943	214	52629567	-	lpg2243	COG0035F	uracil phosphoribosyltransferase	-1.82129	0	76.8435	6.98734	129.041	293.304	-1.18456	-8.08754	6.08805e-16	5.60101e-15	1.89578e-15	TRUE
gene	2622446	2623807	+	106	4943	453	52629642	sdaC	lpg2321	COG0814E	serine transporter	1.25096	125.98	18.0808	6.98734	149.087	40.289	1.88769	8.07935	6.51137e-16	5.97208e-15	2.02138e-15	TRUE
gene	1150107	1151531	-	106	4943	474	52628399	atpD	lpg1054	COG0055C	ATP synthase F1, beta chain	-1.54879	332.946	212.45	87.3417	219.245	412.56	-0.912059	-8.05869	7.71163e-16	7.0513e-15	2.38667e-15	TRUE
gene	428999	430018	+	106	4943	339	52627742	htpX	lpg0386	COG0501O	heat shock protein HtpX	-2.61143	0	49.7222	6.98734	33.8264	132.954	-1.9747	-8.04245	8.80619e-16	8.00319e-15	2.70885e-15	TRUE
gene	2553492	2554889	-	106	4943	465	52629575	-	lpg2251	COG1012C	succinate semialdehyde dehydrogenase	-1.35012	485.922	262.172	17.4683	469.811	770.326	-0.71339	-8.04257	8.79771e-16	8.01987e-15	2.70885e-15	TRUE
gene	3169983	3171263	+	106	4943	426	52630118	-	lpg2811	COG2718S	hypothetical protein	-1.73941	53.9913	85.8839	55.8987	147.834	317.477	-1.10268	-8.01485	1.10276e-15	9.99165e-15	3.38189e-15	TRUE
gene	2727588	2727779	-	106	4943	63	52629735	-	lpg2415	COG5487S	transmembrane protein	-6.14975	17.9971	13.5606	45.4177	1.25283	57.2104	-5.51302	-8.00177	1.22646e-15	1.10789e-14	3.7499e-15	TRUE
gene	2584095	2585531	+	106	4943	478	52629606	asnS	lpg2282	COG0017J	asparaginyl tRNA synthetase	0.0642169	638.897	113.005	20.962	949.644	584.191	0.700947	7.99734	1.27141e-15	1.14503e-14	3.87561e-15	TRUE
misc	341341	341434	+	108	372							-1.78427	26.9957	103.965	129.266	135.305	299.75	-1.14754	-7.99094	1.33911e-15	1.20238e-14	4.06973e-15	TRUE		noncoding	-1.27268
gene	2846499	2847059	+	106	4943	186	52629838	-	lpg2519	-	hypothetical protein	2.05585	35.9942	4.5202	6.98734	98.9734	15.3098	2.69258	7.9639	1.66707e-15	1.49237e-14	5.05126e-15	TRUE
gene	369683	370063	+	106	4943	126	52627677	rplL	lpg0321	COG0222J	50S ribosomal protein L7/L12	0.165638	1340.78	235.051	34.9367	4262.12	2443.93	0.802368	7.96227	1.6891e-15	1.50758e-14	5.10274e-15	TRUE
gene	117029	118258	-	106	4943	409	52627468	fabF	lpg0102	COG0304IQ	3-oxoacyl-(acyl carrier protein) synthase	0.061038	1583.75	185.328	97.8227	1300.44	801.751	0.697768	7.94856	1.88688e-15	1.6791e-14	5.68328e-15	TRUE
gene	509030	510661	+	106	4943	543	52627823	-	lpg0467	COG3227E	zinc metalloprotease	-1.4856	5453.12	2549.39	454.177	5145.37	9267.28	-0.848872	-7.94648	1.91893e-15	1.70255e-14	5.76265e-15	TRUE
gene	1280973	1281635	+	106	4943	220	52628506	-	lpg1161	COG1926R	phosphoribosyltransferase	-4.44294	17.9971	0	24.4557	5.01131	70.1029	-3.80621	-7.94355	1.96474e-15	1.73804e-14	5.88278e-15	TRUE
gene	2152569	2153132	+	106	4943	187	52629255	-	lpg1926	-	hypothetical protein	-3.6865	0	49.7222	87.3417	10.0226	82.9954	-3.04977	-7.90841	2.60706e-15	2.29945e-14	7.78298e-15	TRUE
gene	3098418	3098759	+	106	4943	113	52630062	-	lpg2750	-	hypothetical protein	0.300604	17.9971	22.601	6.98734	399.652	208.697	0.937334	7.88442	3.15998e-15	2.77892e-14	9.40587e-15	TRUE
gene	167051	169129	-	106	4943	692	52627505	tktA	lpg0139	COG0021G	transketolase I	0.0619173	1466.76	696.111	62.8861	1520.93	937.123	0.698647	7.85269	4.07198e-15	3.57044e-14	1.20849e-14	TRUE
gene	2985447	2986013	-	106	4943	188	52629957	enhB	lpg2640	-	enhanced entry protein EnhB	-2.5502	98.9841	212.45	419.24	35.0792	132.148	-1.91347	-7.84912	4.1896e-15	3.66283e-14	1.23977e-14	TRUE
misc	2057973	2058715	+	129	411							-1.67177	368.941	262.172	38.4304	161.615	331.176	-1.03504	-7.83314	4.75821e-15	4.14783e-14	1.40392e-14	TRUE		coding	0.11659	Q5WVL4	2e-11
gene	3247077	3247883	-	106	4943	268	52630176	-	lpg2870	COG0730R	hypothetical protein	-1.92984	278.955	140.126	27.9494	98.9734	242.54	-1.29311	-7.82419	5.10939e-15	4.44101e-14	1.50316e-14	TRUE
gene	504183	505532	-	106	4943	449	52627818	accC	lpg0462	COG0439I	acetyl CoA carboxylase, biotin carboxylase subunit	0.0773686	260.958	117.525	6.98734	791.787	482.662	0.714099	7.81291	5.58833e-15	4.84322e-14	1.63929e-14	TRUE
gene	428407	428988	+	106	4943	193	52627741	-	lpg0385	COG1704S	LemA protein	-2.26722	26.9957	40.6818	83.8481	53.8716	166.797	-1.63049	-7.80297	6.04688e-15	5.22548e-14	1.76868e-14	TRUE
gene	342005	342622	-	106	4943	205	52627653	efp	lpg0287	COG0231J	translation elongation factor P (EF-P)	0.122796	1052.83	239.571	41.924	660.24	389.998	0.759526	7.80165	6.11051e-15	5.26525e-14	1.78214e-14	TRUE
gene	390866	391372	+	106	4943	168	52627702	rpsE	lpg0346	COG0098J	30S ribosomal protein S5	0.141377	1475.76	275.732	76.8607	3784.79	2207.03	0.778107	7.78074	7.20998e-15	6.19478e-14	2.09676e-14	TRUE
gene	387579	387833	+	106	4943	84	52627694	rpsQ	lpg0338	COG0186J	30S ribosomal protein S17	0.0625845	395.936	40.6818	24.4557	1859.2	1145.01	0.699315	7.72953	1.07948e-14	9.2483e-14	3.13029e-14	TRUE
gene	127189	130458	-	106	4943	1089	52627478	-	lpg0112	-	hypothetical protein	1.51019	125.98	18.0808	10.481	117.766	26.5908	2.14692	7.72328	1.13373e-14	9.68526e-14	3.27819e-14	TRUE
gene	3097710	3097827		106	4943					-		-1.45731	3392.45	10125.3	387.797	5651.51	9981.2	-0.820577	-7.71684	1.1925e-14	1.01584e-13	3.43832e-14	TRUE
gene	1948527	1949312	+	106	4943	261	52629086	suhB	lpg1748	COG0483G	inositol-1-monophosphatase	0.669176	125.98	63.2828	17.4683	243.049	98.3052	1.30591	7.69835	1.37834e-14	1.17081e-13	3.96285e-14	TRUE
gene	95581	97527	+	106	4943	648	52627452	-	lpg0086	-	hypothetical protein	0.969194	143.977	13.5606	6.98734	174.143	57.2104	1.60592	7.65729	1.8989e-14	1.60842e-13	5.44405e-14	TRUE
gene	3030019	3030726	+	106	4943	235	52629999	-	lpg2682	-	hypothetical with two candidate membrane-spanning segments	-2.41785	0	4.5202	3.49367	40.0905	137.788	-1.78112	-7.64628	2.06882e-14	1.7474e-13	5.91444e-14	TRUE
gene	880677	881675	-	106	4943	332	52628151	-	lpg0804	COG3049M	choloylglycine hydrolase	-2.45943	35.9942	76.8435	41.924	37.5848	132.954	-1.8227	-7.6341	2.27403e-14	1.91531e-13	6.48279e-14	TRUE
gene	2050790	2052790	+	106	4943	666	52629169	-	lpg1831	COG0365I	acetoacetyl CoA synthetase	-1.47514	188.97	113.005	220.101	239.29	427.869	-0.838409	-7.63052	2.33811e-14	1.96375e-13	6.64673e-14	TRUE
gene	487425	490571	+	106	4943	1048	52627807	icmE	lpg0451	COG1357S,COG2948U	IcmE (DotG)	-1.38917	2186.65	1405.78	216.608	1559.77	2627.65	-0.752439	-7.619	2.55654e-14	2.1412e-13	7.24734e-14	TRUE
gene	2256868	2257482	+	106	4943	204	52629345	-	lpg2017	-	hypothetical protein	-2.35453	17.9971	58.7626	160.709	43.849	144.235	-1.7178	-7.61351	2.66751e-14	2.22789e-13	7.54079e-14	TRUE
gene	2043750	2044934	+	106	4943	394	52629163	atoB	lpg1825	COG0183I	acyl CoA C-acetyltransferase	-1.32301	1214.8	854.318	468.152	1001.01	1610.75	-0.686281	-7.61219	2.69492e-14	2.23828e-13	7.57596e-14	TRUE
gene	3225308	3225523	-	106	4943	71	52630157	-	lpg2850	COG1278K	cold shock transcriptional regulator CspA	0.552098	179.971	45.202	13.9747	271.864	119.255	1.18883	7.61251	2.68825e-14	2.23896e-13	7.57596e-14	TRUE
gene	633891	635339	+	106	4943	482	52627949	ycf24	lpg0601	COG0719O	ABC transporter, permease	0.162356	404.935	85.8839	24.4557	506.143	290.887	0.799087	7.57583	3.56835e-14	2.9555e-13	1.00035e-13	TRUE
gene	455156	456646	+	106	4943	496	52627772	zwf	lpg0416	COG0364G	glucose-6-phosphate-1-dehydrogenase	0.255839	3662.41	162.727	31.443	400.905	215.949	0.892569	7.57328	3.63925e-14	3.0059e-13	1.01741e-13	TRUE
gene	619488	620252	+	106	4943	254	52627933	-	lpg0585	COG0309O	hypothetical protein	-2.04809	53.9913	90.4041	143.24	73.9169	196.61	-1.41136	-7.56	4.0306e-14	3.31997e-13	1.12372e-13	TRUE
gene	1997556	1997966	-	106	4943	136	52629128	fliO	lpg1790	COG3190N	flagellar assembly protein FliO	-4.64386	0	22.601	3.49367	3.75848	60.4335	-4.00713	-7.52119	5.42813e-14	4.45882e-13	1.50919e-13	TRUE
gene	1969632	1970936	-	106	4943	434	52629102	-	lpg1764	COG2256L	ATPase associated with chromosome architecture	-1.29701	530.915	63.2828	6.98734	863.199	1364.19	-0.660276	-7.52028	5.46585e-14	4.47751e-13	1.51551e-13	TRUE
gene	389224	389511	+	106	4943	95	52627698	rpsN	lpg0342	COG0199J	30S ribosomal protein S14	0.0235014	341.945	40.6818	6.98734	1395.65	883.135	0.660232	7.47811	7.54e-14	6.15972e-13	2.08489e-13	TRUE
gene	386297	386953	+	106	4943	218	52627691	rpsC	lpg0335	COG0092J	30S ribosomal protein S3	0.0996903	1673.73	257.652	108.304	3340.04	2004.78	0.73642	7.46642	8.24056e-14	6.7137e-13	2.2724e-13	TRUE
gene	1411187	1411930	+	106	4943	247	52628625	-	lpg1283	COG0739M	lipoprotein NlpD	-2.10046	278.955	171.768	45.4177	65.1471	179.689	-1.46373	-7.4459	9.62835e-14	7.82303e-13	2.64788e-13	TRUE
gene	726557	726823	+	106	4943	88	52628025	-	lpg0677	-	hypothetical protein	0.776328	152.975	103.965	34.9367	201.705	75.7434	1.41306	7.43982	1.00824e-13	8.16976e-13	2.76523e-13	TRUE
gene	1968302	1969333	-	106	4943	343	52629101	flrB	lpg1763	COG0642T	sensor kinase HydH	-1.75702	44.9928	81.3637	20.962	125.283	272.354	-1.12029	-7.43919	1.01305e-13	8.18656e-13	2.77092e-13	TRUE
gene	2538893	2540185	+	106	4943	430	52629565	-	lpg2241	COG0807H	GTP cyclohydrolase II; riboflavin biosynthesis	-1.66297	107.983	171.768	17.4683	150.339	306.197	-1.02623	-7.42505	1.12736e-13	9.08574e-13	3.07527e-13	TRUE
gene	603867	604484	+	106	4943	205	52627918	-	lpg0565	COG2715R	spore maturation protein A	-1.57817	233.962	72.3232	10.481	177.902	341.651	-0.941443	-7.41909	1.17926e-13	9.47847e-13	3.20819e-13	TRUE
gene	1764030	1765349	-	106	4943	439	52628938	-	lpg1597	COG0183I	thiolase	-1.27294	836.865	754.874	276	757.961	1178.05	-0.636206	-7.41776	1.19121e-13	9.54886e-13	3.23202e-13	TRUE
gene	1909472	1910287	-	106	4943	271	52629053	rpsB	lpg1714	COG0052J	30S ribosomal protein S2	0.0500594	2231.64	153.687	55.8987	2277.64	1414.95	0.686789	7.41573	1.20957e-13	9.67008e-13	3.27305e-13	TRUE
gene	2112309	2113622	+	106	4943	437	52629223	-	lpg1894	COG0038P	chloride channel protein (voltage gated)	-1.87114	125.98	63.2828	10.481	98.9734	232.871	-1.23441	-7.39789	1.38361e-13	1.1032e-12	3.73402e-13	TRUE
gene	391560	391994	+	106	4943	144	52627704	rplO	lpg0348	COG0200J	50S ribosomal protein L15	0.0241317	260.958	135.606	20.962	1586.08	1003.2	0.660862	7.3944	1.42048e-13	1.12958e-12	3.82333e-13	TRUE
gene	2252185	2252892	+	106	4943	235	52629340	rph	lpg2012	COG0689J	ribonuclease PH	0.433261	125.98	58.7626	10.481	299.426	142.623	1.06999	7.38822	1.48811e-13	1.18022e-12	3.99472e-13	TRUE
gene	1722625	1723599	+	106	4943	324	52628900	-	lpg1559	COG0022C	pyruvate dehydrogenase E1 beta subunit	0.0430687	197.968	266.692	27.9494	766.731	478.634	0.679799	7.38442	1.5312e-13	1.21119e-12	4.09953e-13	TRUE
gene	716607	717386	-	106	4943	259	52628014	-	lpg0666	-	hypothetical protein	-2.15592	8.99855	49.7222	52.405	57.6301	165.185	-1.51919	-7.37648	1.62534e-13	1.28226e-12	4.34009e-13	TRUE
gene	3136699	3137985	-	106	4943	428	52630093	nuoF	lpg2784	COG1894C	NADH dehydrogenase I, F subunit	0.0241737	2249.64	592.147	62.8861	1658.74	1049.13	0.660904	7.37188	1.68243e-13	1.3238e-12	4.4807e-13	TRUE
gene	3109134	3110618	-	106	4943	494	52630069	-	lpg2759	-	hypothetical protein	-2.7633	89.9855	58.7626	31.443	23.8037	103.946	-2.12657	-7.35369	1.92815e-13	1.51317e-12	5.12164e-13	TRUE
gene	2619875	2620780	+	106	4943	301	52629639	motA	lpg2318	COG1291N	chemotaxis (motility protein A) transmembrane	-2.50901	8.99855	31.6414	24.4557	32.5735	119.255	-1.87228	-7.33781	2.17115e-13	1.69941e-12	5.75203e-13	TRUE
gene	3212932	3213696	+	106	4943	254	52630145	-	lpg2838	COG1054R	rhodanese domain protein	0.530515	314.949	45.202	17.4683	260.588	116.032	1.16724	7.33439	2.22738e-13	1.73887e-12	5.88558e-13	TRUE
gene	1762019	1764037	-	106	4943	672	52628937	yfcX	lpg1596	COG1024I,COG1250I	enoyl CoA hydratase	-1.30656	1961.68	804.596	394.785	1135.06	1805.75	-0.66983	-7.28512	3.21394e-13	2.50252e-12	8.47032e-13	TRUE
gene	3218707	3219792	-	106	4943	361	52630151	-	lpg2844	-	hypothetical histidine-rich protein	-2.16262	80.987	27.1212	234.076	55.1244	158.739	-1.52589	-7.27109	3.56606e-13	2.76949e-12	9.37394e-13	TRUE
gene	2917042	2918136	+	106	4943	364	52629903	-	lpg2586	COG4870O	cysteine protease, papain C1 family	2.39855	35.9942	4.5202	3.49367	72.664	8.86358	3.03528	7.26339	3.775e-13	2.92416e-12	9.89744e-13	TRUE
gene	454593	454838	-	106	4943	81	52627771	-	lpg0415	COG1396K	hypothetical protein	-5.02237	8.99855	9.04041	27.9494	2.50566	52.3757	-4.38564	-7.25776	3.93549e-13	3.0406e-12	1.02916e-12	TRUE
gene	726983	727747	-	106	4943	254	52628026	-	lpg0678	COG0834ET	arginine ABC transporter, periplasmic binding protein	-2.20945	8.99855	36.1616	3.49367	50.1131	149.069	-1.57272	-7.23597	4.62205e-13	3.56183e-12	1.20558e-12	TRUE
gene	550052	550552	+	106	4943	166	52627863	-	lpg0507	COG2825M	outer membrane protein OmpH	0.0611323	3257.48	253.131	153.721	2929.11	1805.75	0.697862	7.21228	5.50221e-13	4.2292e-12	1.43147e-12	TRUE
gene	3064449	3064808	-	106	4943	119	52630029	rplT	lpg2712	COG0292J	50S ribosomal protein L20	0.047441	9430.48	339.015	199.139	2672.28	1663.13	0.684171	7.19444	6.27196e-13	4.8085e-12	1.62754e-12	TRUE
gene	1302987	1304060	+	106	4943	357	52628522	ribD	lpg1177	COG0117H,COG1985H	riboflavin biosynthesis protein RibD	0.80487	296.952	27.1212	6.98734	181.66	66.8798	1.4416	7.18261	6.83949e-13	5.2302e-12	1.77027e-12	TRUE
gene	395978	396361	+	106	4943	127	52627711	rplQ	lpg0355	COG0203J	50S ribosomal protein L17	-0.00262308	557.91	167.248	38.4304	1376.86	887.164	0.634107	7.18158	6.89124e-13	5.25633e-12	1.77912e-12	TRUE
gene	3302342	3303388	-	106	4943	348	52630222	-	lpg2917	COG1249C	hypothetical protein	-2.07724	26.9957	27.1212	45.4177	62.6414	170.02	-1.44051	-7.17466	7.24859e-13	5.51483e-12	1.86661e-12	TRUE
gene	3078392	3079558	-	106	4943	388	52630043	tgt	lpg2727	COG0343J	queuine/archaeosine tRNA-ribosyltransferase	0.276445	422.932	45.202	10.481	352.045	186.941	0.913175	7.16618	7.71197e-13	5.85248e-12	1.9809e-12	TRUE
gene	2578877	2579950	+	106	4943	357	52629600	-	lpg2276	COG0334E	Glu/Leu/Phe/Val dehydrogenase	0.171522	152.975	167.248	20.962	424.709	242.54	0.808252	7.15041	8.65182e-13	6.5491e-12	2.21668e-12	TRUE
gene	633437	633898	+	106	4943	153	52627948	-	lpg0600	COG1959K	rrf2 family protein	0.802319	44.9928	22.601	0	179.154	66.074	1.43905	7.12447	1.04479e-12	7.88873e-12	2.67011e-12	TRUE
gene	994158	995402	+	106	4943	414	52628267	-	lpg0921	-	hypothetical protein	-1.3322	116.981	207.929	24.4557	350.792	568.075	-0.695466	-7.11745	1.09939e-12	8.28006e-12	2.80257e-12	TRUE
gene	456615	457346	+	106	4943	243	52627773	pgl	lpg0417	COG0363G	6-phosphogluconolactonase	0.436864	737.881	85.8839	20.962	278.128	132.148	1.07359	7.10573	1.19691e-12	8.99187e-12	3.04349e-12	TRUE
gene	3174016	3175284	-	106	4943	422	52630121	-	lpg2814	COG2234R	aminopeptidase	-0.0165512	395.936	126.566	24.4557	977.206	635.761	0.620179	7.10112	1.23748e-12	9.27332e-12	3.13876e-12	TRUE
misc	825265	825408	-	86	33							1.38187	0	0	0	107.743	26.5908	2.0186	7.08316	1.40899e-12	1.05322e-11	3.56485e-12	TRUE		noncoding	-0.843415
gene	3111771	3112433	-	106	4943	220	52630071	-	lpg2761	-	hypothetical protein	-2.10579	8.99855	85.8839	118.785	57.6301	159.545	-1.46906	-7.07633	1.48024e-12	1.10372e-11	3.73579e-12	TRUE
gene	3395275	3396945	-	106	4943	556	52630306	-	lpg3002	COG0706U	inner membrane protein, 60 kDa	0.0372673	269.957	54.2424	6.98734	687.803	431.092	0.673997	7.06895	1.56111e-12	1.16113e-11	3.93008e-12	TRUE
gene	2868674	2869693	+	106	4943	339	52629856	-	lpg2537	COG2159R	5-carboxyvanillate decarboxylase	-3.35364	62.9899	18.0808	66.3797	11.2755	74.1318	-2.71691	-7.06238	1.63673e-12	1.21435e-11	4.11023e-12	TRUE
gene	399760	400659	+	106	4943	299	52627716	fabA	lpg0360	COG0764I	3-hydroxymyristoyl/3-hydroxydecanoyl-(acyl carrier protein) dehydratases	-0.0231978	368.941	140.126	10.481	1004.77	656.711	0.613532	7.03849	1.94338e-12	1.4383e-11	4.86822e-12	TRUE
gene	2632916	2633299	+	106	4943	127	52629649	-	lpg2328	-	hypothetical protein	-2.15815	17.9971	22.601	6.98734	51.366	147.458	-1.52142	-7.021	2.20283e-12	1.62629e-11	5.50453e-12	TRUE
gene	149798	151324	-	106	4943	508	52627495	mmsA	lpg0129	COG1012C	methylmalonate-semialdehyde dehydrogenase	-1.25712	215.965	280.253	45.4177	484.845	745.347	-0.62039	-7.01215	2.3468e-12	1.72831e-11	5.84983e-12	TRUE
gene	1281791	1282522	-	106	4943	243	52628507	-	lpg1162	-	OmpA-like transmembrane domain protein	0.0568181	107.983	90.4041	13.9747	616.392	381.134	0.693548	7.00949	2.39196e-12	1.75724e-11	5.94775e-12	TRUE
gene	8314	10206	-	106	4943	630	52627373	speA	lpg0006	COG1166E	biosynthetic arginine decarboxylase	0.52968	143.977	4.5202	3.49367	240.543	107.169	1.16641	7.00831	2.41215e-12	1.76773e-11	5.98325e-12	TRUE
gene	2663704	2664147	+	106	4943	147	52629680	-	lpg2359	COG1610S	hypothetical protein	0.241929	548.912	22.601	27.9494	357.056	194.193	0.878659	7.0038	2.4911e-12	1.82112e-11	6.16398e-12	TRUE
gene	1017170	1019359	-	106	4943	729	52628286	-	lpg0940	-	LidA	-1.45251	80.987	90.4041	380.81	214.234	377.105	-0.815782	-7.00027	2.55468e-12	1.86305e-11	6.30589e-12	TRUE
gene	997523	998644	+	106	4943	373	52628270	ald	lpg0924	COG0686E	alanine dehydrogenase	0.0507198	4085.34	1030.61	104.81	3445.28	2139.35	0.68745	6.94633	3.74921e-12	2.72753e-11	9.23192e-12	TRUE
gene	2352960	2353739	-	106	4943	259	52629431	-	lpg2106	-	hypothetical protein	-3.14048	71.9884	49.7222	13.9747	13.7811	78.1607	-2.50375	-6.94288	3.84176e-12	2.78807e-11	9.43685e-12	TRUE
gene	945420	946286	-	106	4943	288	52628218	-	lpg0871	-	hypothetical protein	-5.72792	8.99855	9.04041	10.481	1.25283	42.7064	-5.09119	-6.92719	4.29291e-12	3.10794e-11	1.05195e-11	TRUE
gene	1676654	1678285	+	106	4943	543	52628856	-	lpg1515	COG2274V	toxin secretion ATP binding protein	-2.03562	35.9942	49.7222	20.962	62.6414	165.185	-1.39889	-6.92558	4.34203e-12	3.13591e-11	1.06142e-11	TRUE
misc	1333886	1334233	+	1086	2663							-1.29403	1025.83	533.384	69.8734	1360.57	2145.79	-0.657298	-6.9062	4.97818e-12	3.58669e-11	1.21399e-11	TRUE		noncoding	-1.32818
gene	2459143	2470485	+	106	4943	3780	52629510	pksJ	lpg2186	COG1020Q,COG3321Q	polyketide synthase, type I	-1.2424	485.922	203.409	111.797	499.878	760.657	-0.605668	-6.90383	5.06205e-12	3.63835e-11	1.23148e-11	TRUE
misc	2564056	2564155	-	5	74							-3.88753	17.9971	9.04041	6.98734	6.26414	59.6277	-3.2508	-6.88688	5.70291e-12	4.08914e-11	1.38406e-11	TRUE		noncoding	-1.20598
misc	262101	262297	+	69	21							1.71621	0	4.5202	3.49367	86.4451	16.9214	2.35294	6.88396	5.82113e-12	4.16392e-11	1.40937e-11	TRUE		noncoding	-1.04031
gene	2659286	2660695	-	106	4943	469	52629676	-	lpg2355	COG0154J	amidase (enantiomer selective)	-1.48476	314.949	239.571	10.481	192.936	347.291	-0.848027	-6.87983	5.99235e-12	4.27616e-11	1.44736e-11	TRUE
gene	585347	586294	-	106	4943	315	52627898	prsA	lpg0543	COG0462FE	ribose-phosphate pyrophosphokinase	0.188556	323.948	72.3232	24.4557	378.354	213.532	0.825286	6.87205	6.32848e-12	4.50527e-11	1.52491e-11	TRUE
gene	2908957	2911227	-	106	4943	756	52629898	-	lpg2581	COG0022C,COG1071C	2-oxoisovalerate dehydrogenase, E1 component, alpha and beta fusion	-0.0318841	737.881	171.768	13.9747	897.025	589.831	0.604846	6.8615	6.81435e-12	4.83964e-11	1.63808e-11	TRUE
gene	2124889	2126070	+	106	4943	393	52629234	-	lpg1905	COG5371GO	ectonucleoside triphosphate diphosphohydrolase I	2	71.9884	0	3.49367	75.1697	12.0867	2.63673	6.84753	7.51339e-12	5.32347e-11	1.80184e-11	TRUE
gene	2656503	2657495	-	106	4943	330	52629673	mdh	lpg2352	COG0039C	malate dehydrogenase	-1.25574	1394.78	1315.38	538.025	1056.13	1622.04	-0.619012	-6.83246	8.34696e-12	5.9001e-11	1.99702e-11	TRUE
gene	111756	112208	+	106	4943	150	52627464	-	lpg0098	COG0784T	two component sensor and regulator, histidine kinase response regulator	0.537657	35.9942	4.5202	0	225.509	99.9168	1.17439	6.80648	1.00016e-11	7.05299e-11	2.38724e-11	TRUE
gene	393913	394311	+	106	4943	132	52627708	rpsK	lpg0352	COG0100J	30S ribosomal protein S11	-0.0216803	539.913	85.8839	31.443	1820.36	1188.53	0.61505	6.799	1.05347e-11	7.41148e-11	2.50858e-11	TRUE
gene	1270620	1272107	-	106	4943	495	52628498	-	lpg1153	COG1231E	amine oxidase	2.3505	35.9942	0	0	63.8942	8.0578	2.98723	6.78765	1.13977e-11	7.99038e-11	2.70135e-11	TRUE
gene	2759982	2760260	+	106	4943	92	52629766	-	lpg2446	-	hypothetical protein	2.3505	0	0	0	63.8942	8.0578	2.98723	6.78765	1.13977e-11	7.99038e-11	2.70135e-11	TRUE
gene	2563654	2565060	+	106	4943	468	52629585	-	lpg2261	COG0280C,COG2030I	phosphate acetyl/butyryltransferase family protein) includes: (de)hydratase mit MaoC domain)	-2.14086	17.9971	9.04041	10.481	48.8603	138.594	-1.50413	-6.7806	1.19674e-11	8.36044e-11	2.82977e-11	TRUE
gene	1813262	1815241	-	106	4943	659	52628980	-	lpg1641	COG1506E	acylaminoacyl peptidase	-2.89308	35.9942	27.1212	34.9367	17.5396	83.8012	-2.25635	-6.77799	1.21859e-11	8.49319e-11	2.8747e-11	TRUE
gene	3397512	3397646	-	106	4943	44	52630309	rpmH	lpg3005	COG0230J	50S ribosomal protein L34	0.631355	0	0	6.98734	197.947	82.1896	1.26809	6.76692	1.3155e-11	9.14728e-11	3.0961e-11	TRUE
gene	3060657	3063038	-	106	4943	793	52630027	pheT	lpg2710	COG0072J,COG0073R	phenylalanyl tRNA synthetase, beta subunit	-0.048303	2528.59	149.167	24.4557	993.493	660.74	0.588427	6.74615	1.51825e-11	1.05326e-10	3.56221e-11	TRUE
gene	394967	395959	+	106	4943	330	52627710	rpoA	lpg0354	COG0202K	DNA-directed RNA polymerase alpha subunit RpoA	0.0264309	1529.75	221.49	59.3924	3243.57	2048.29	0.663161	6.74592	1.52058e-11	1.05244e-10	3.56221e-11	TRUE
gene	2608741	2609808	+	106	4943	355	52629630	gpsA	lpg2309	COG0240C	glycerol-3-phosphate dehydrogenase (NAD(P)+)	0.164631	359.942	81.3637	27.9494	383.365	219.978	0.801361	6.74531	1.527e-11	1.05444e-10	3.569e-11	TRUE
gene	1835379	1836422	+	106	4943	347	52628998	-	lpg1659	-	membrane protein	-2.82103	8.99855	54.2424	38.4304	18.7924	85.4127	-2.1843	-6.71761	1.84724e-11	1.27264e-10	4.30752e-11	TRUE
gene	2764049	2766814	-	106	4943	921	52629771	legA14	lpg2452	COG0666R	ankyrin repeat-containing protein	0.985786	53.9913	0	3.49367	126.536	41.0948	1.62252	6.69819	2.11023e-11	1.45048e-10	4.90947e-11	TRUE
gene	1652066	1653862	+	106	4943	598	52628837	-	lpg1496	COG0443O	hypothetical protein	-3.64386	8.99855	9.04041	132.759	7.51697	60.4335	-3.00713	-6.69184	2.20386e-11	1.51136e-10	5.11553e-11	TRUE
gene	1761225	1761959	-	106	4943	244	52628936	-	lpg1595	COG1376S	hypothetical protein	-1.69446	125.98	54.2424	10.481	116.513	242.54	-1.05773	-6.69049	2.22425e-11	1.52185e-10	5.15102e-11	TRUE
gene	2077573	2079447	-	106	4943	624	52629193	ppiD	lpg1855	COG0760O	peptidyl prolyl cis-trans isomerase D	0.0172093	611.901	67.803	10.481	633.931	402.89	0.653939	6.69016	2.22933e-11	1.52185e-10	5.15102e-11	TRUE
gene	2281241	2282509	+	106	4943	422	52629365	eno	lpg2037	COG0148G	enolase	0.0775829	98.9841	58.7626	0	478.58	291.692	0.714313	6.68898	2.24735e-11	1.53065e-10	5.18083e-11	TRUE
gene	3142084	3142833	-	106	4943	249	52630100	tpiA	lpg2792	COG0149G	triosephosphate isomerase (TIM)	-0.0409538	1790.71	601.187	80.3544	1609.88	1065.24	0.595776	6.65706	2.79368e-11	1.89412e-10	6.41108e-11	TRUE
gene	1209726	1211000	-	106	4943	424	52628451	-	lpg1106	-	hypothetical protein	1.07973	170.972	54.2424	13.9747	116.513	35.4543	1.71646	6.65709	2.79294e-11	1.89793e-10	6.41108e-11	TRUE
gene	3082042	3083067	-	106	4943	341	52630047	-	lpg2732	COG0784T	(two component) response regulator	-1.86419	17.9971	149.167	10.481	80.181	187.747	-1.22746	-6.6443	3.04667e-11	2.06098e-10	6.97584e-11	TRUE
gene	2181810	2184092	-	106	4943	760	52629281	legC4	lpg1953	-	coiled-coil-containing protein	0.908577	62.9899	18.0808	6.98734	134.053	45.9295	1.54531	6.64078	3.12036e-11	2.10607e-10	7.12845e-11	TRUE
gene	784467	787232	-	106	4943	921	52628067	valS	lpg0719	COG0525J	valyl tRNA synthase	0.0744024	251.959	58.7626	3.49367	473.569	289.275	0.711133	6.63832	3.17281e-11	2.13664e-10	7.23193e-11	TRUE
misc	3374990	3375092	+	76	29							1.38995	0	0	0	95.2149	23.3676	2.02668	6.63715	3.19808e-11	2.14882e-10	7.27316e-11	TRUE		noncoding	-1.24691
gene	1988121	1988942	-	106	4943	273	52629118	motB	lpg1780	COG1360N	flagellar motor protein MotB	-2.61005	8.99855	40.6818	17.4683	23.8037	93.4705	-1.97332	-6.63617	3.21946e-11	2.15834e-10	7.30537e-11	TRUE
gene	955610	956044	+	106	4943	144	52628228	-	lpg0882	-	hypothetical protein	0.896907	35.9942	18.0808	0	135.305	46.7353	1.53364	6.62615	3.44545e-11	2.30468e-10	7.80068e-11	TRUE
gene	1249801	1250412	-	106	4943	203	52628480	-	lpg1135	COG1309K	bacterial regulatory proteins, TetR family	-4.34577	0	22.601	13.9747	3.75848	49.1526	-3.70904	-6.62309	3.51758e-11	2.34767e-10	7.9462e-11	TRUE
gene	677109	678332	+	106	4943	407	52627987	deoB	lpg0639	COG1015G	phosphopentomutase	0.087211	314.949	216.97	48.9114	448.513	271.548	0.723941	6.62125	3.56185e-11	2.37192e-10	8.02828e-11	TRUE
gene	493271	496300	+	106	4943	1009	52627812	icmB	lpg0456	-	IcmB (DotO)	-1.26086	1367.78	1410.3	248.051	1317.98	2031.37	-0.624131	-6.609	3.86937e-11	2.57098e-10	8.69565e-11	TRUE
gene	379612	381696	+	106	4943	694	52627682	fusA	lpg0326	COG0480J	translation elongation factor G (EF-G)	0.0225803	4337.3	858.839	422.734	9438.81	5976.47	0.65931	6.60878	3.87512e-11	2.56909e-10	8.69565e-11	TRUE
gene	2577145	2577864	-	106	4943	239	52629598	ugpQ	lpg2274	COG0584C	glycerophosphoryl diester esterase	-1.40366	80.987	140.126	20.962	219.245	373.076	-0.766927	-6.60727	3.91462e-11	2.58954e-10	8.76485e-11	TRUE
gene	2558082	2558333	-	106	4943	83	52629579	-	lpg2255	-	hypothetical protein	-1.34071	548.912	8032.4	457.671	2351.56	3830.68	-0.703983	-6.60423	3.99586e-11	2.63744e-10	8.927e-11	TRUE
gene	606769	608040	+	106	4943	423	52627921	tyrS	lpg0568	COG0162J	tyrosyl tRNA synthetase	0.495131	80.987	31.6414	10.481	224.256	102.334	1.13186	6.58786	4.4622e-11	2.93876e-10	9.94687e-11	TRUE
gene	2224682	2225995	-	106	4943	437	52629313	gad	lpg1985	COG0402FR	guanine aminohydrolase	-3.04836	17.9971	31.6414	34.9367	13.7811	73.326	-2.41163	-6.58254	4.62482e-11	3.03917e-10	1.02867e-10	TRUE
gene	1240718	1242226	-	106	4943	502	52628472	-	lpg1127	COG0318IQ	acyl CoA synthetase, long chain fatty acid:CoA ligase	-2.59756	17.9971	13.5606	20.962	23.8037	92.6647	-1.96083	-6.57865	4.74733e-11	3.11283e-10	1.05361e-10	TRUE
gene	1011773	1012759	+	106	4943	328	52628282	ribF	lpg0936	COG0196H	riboflavin biosynthesis RibF	-1.19048	323.948	144.646	17.4683	679.033	996.75	-0.553751	-6.56315	5.26827e-11	3.44685e-10	1.16666e-10	TRUE
gene	2490497	2491720	-	106	4943	407	52629531	-	lpg2207	-	hypothetical protein	-3.60486	0	13.5606	59.3924	7.51697	58.822	-2.96813	-6.56095	5.3466e-11	3.49046e-10	1.18142e-10	TRUE
misc	45714	45904	+	31	146							-2.23563	35.9942	22.601	17.4683	38.8377	117.644	-1.5989	-6.55215	5.67154e-11	3.69453e-10	1.25049e-10	TRUE		noncoding	-1.10302
gene	758172	759884	-	106	4943	570	52628044	-	lpg0696	-	hypothetical protein	0.260709	224.964	49.7222	24.4557	310.701	166.797	0.897439	6.54589	5.91436e-11	3.84433e-10	1.3012e-10	TRUE
gene	3025688	3026485	-	106	4943	265	52629995	-	lpg2678	COG0500QR,COG2226H	hypothetical protein	-1.95061	80.987	13.5606	0	65.1471	161.962	-1.31388	-6.54005	6.14986e-11	3.98874e-10	1.35008e-10	TRUE
gene	1097289	1100441	+	106	4943	1050	52628353	-	lpg1008	COG3696P	cobalt/zinc/cadmium efflux RND transporter, permease protein HelA	-1.62638	215.965	171.768	45.4177	129.041	256.238	-0.989652	-6.52734	6.69479e-11	4.33277e-10	1.46652e-10	TRUE
gene	1125147	1125521	+	106	4943	124	52628371	-	lpg1026	-	putative outer membrane lipoprotein	-3.03242	26.9957	22.601	10.481	13.7811	72.5202	-2.39569	-6.52211	6.93273e-11	4.47707e-10	1.51536e-10	TRUE
gene	2495865	2497145	+	106	4943	426	52629536	bcp	lpg2212	COG0123BQ	acetylpolyamine aminohydolase	-2.58496	17.9971	13.5606	27.9494	23.8037	91.859	-1.94823	-6.52089	6.98925e-11	4.50385e-10	1.52443e-10	TRUE
gene	1034157	1035035	+	106	4943	292	52628298	ychK	lpg0952	COG1752R	phosphoesterase	-1.3725	386.938	103.965	45.4177	231.773	385.969	-0.73577	-6.50059	8.00062e-11	5.14449e-10	1.74126e-10	TRUE
gene	2639259	2640347	+	106	4943	362	52629657	prfA	lpg2336	COG0216J	peptide chain release factor 1 (RF-1)	0	512.917	131.086	10.481	625.161	402.084	0.63673	6.49524	8.28993e-11	5.31907e-10	1.80036e-10	TRUE
gene	586260	586448	-	106	4943	62	52627899	-	lpg0544	-	hypothetical protein	0.525723	0	36.1616	6.98734	209.222	93.4705	1.16245	6.49215	8.46199e-11	5.41785e-10	1.83379e-10	TRUE
gene	1408223	1409947	-	106	4943	574	52628622	sfcA	lpg1280	COG0281C	malate oxidoreductase	0.29716	80.987	13.5606	0	289.403	151.487	0.93389	6.48475	8.88789e-11	5.67837e-10	1.92197e-10	TRUE
gene	282572	283924	+	106	4943	450	52627605	gabT	lpg0239	COG0160E	4-aminobutyrate aminotransferase	-1.35267	647.896	388.737	80.3544	244.302	401.279	-0.715941	-6.47046	9.77053e-11	6.22897e-10	2.10833e-10	TRUE
gene	2061582	2062505	-	106	4943	307	52629178	glyQ	lpg1840	COG0752J	glycyl tRNA synthetase, alpha subunit	0.00604904	314.949	58.7626	6.98734	598.852	383.551	0.642779	6.46861	9.89115e-11	6.29246e-10	2.1278e-10	TRUE
gene	89551	90318	+	106	4943	255	52627446	-	lpg0080	-	hypothetical protein	0.744743	116.981	9.04041	0	155.351	59.6277	1.38147	6.46843	9.90281e-11	6.2865e-10	2.1278e-10	TRUE
gene	679051	680394	+	106	4943	447	52627989	hslU	lpg0641	COG1220O	ATP dependent Hsl protease, ATP binding subunit	0.0356239	1313.79	334.495	534.531	513.66	322.312	0.672354	6.44759	1.13646e-10	7.19919e-10	2.43672e-10	TRUE
gene	370155	374261	+	106	4943	1368	52627678	rpoB	lpg0322	COG0085K	DNA-directed RNA polymerase beta subunit	0.00960022	3149.49	687.071	251.544	8500.44	5430.96	0.64633	6.44574	1.15039e-10	7.27202e-10	2.46137e-10	TRUE
gene	2213603	2214496	+	106	4943	297	52629302	-	lpg1974	-	major outer membrane protein	-1.32968	3572.42	3227.42	248.051	3581.84	5790.34	-0.692948	-6.43719	1.21708e-10	7.67734e-10	2.59856e-10	TRUE
gene	29788	30330	-	106	4943	180	52627390	-	lpg0023	COG4539S	transmembrane protein	-2.70044	35.9942	36.1616	45.4177	20.0453	83.8012	-2.06371	-6.42845	1.28913e-10	8.11474e-10	2.74661e-10	TRUE
gene	716146	716610	-	106	4943	154	52628013	-	lpg0665	COG2259S	putative transmembrane protein	-2.80735	98.9841	85.8839	87.3417	17.5396	78.9665	-2.17062	-6.425	1.31866e-10	8.2832e-10	2.80363e-10	TRUE
gene	3184685	3186511	+	106	4943	608	52630129	bipA	lpg2822	COG1217T	virulence regulator BipA	-0.0284667	746.88	126.566	62.8861	691.561	453.654	0.608263	6.42371	1.32995e-10	8.33657e-10	2.82169e-10	TRUE
gene	1922931	1923761	+	106	4943	276	52629063	minD	lpg1724	COG2894D	septum site-determining protein MinD	-1.17846	512.917	388.737	136.253	680.286	990.304	-0.541731	-6.42183	1.34646e-10	8.42244e-10	2.84513e-10	TRUE
gene	1723602	1724714	+	106	4943	370	52628901	-	lpg1560	COG0508C	dihydrolipoamide acetyltransferase	-0.073517	620.9	226.01	34.9367	934.61	632.538	0.563213	6.42181	1.34662e-10	8.40582e-10	2.84513e-10	TRUE
gene	2208464	2210371	-	106	4943	635	52629297	-	lpg1969	-	hypothetical protein	0.879146	89.9855	18.0808	27.9494	129.041	45.1237	1.51588	6.42107	1.35315e-10	8.42902e-10	2.85299e-10	TRUE
gene	2560946	2561236	+	106	4943	96	52629582	-	lpg2258	-	hypothetical protein	-6.39232	0	36.1616	10.481	0	33.8428	-5.75559	-6.41776	1.38295e-10	8.58782e-10	2.90372e-10	TRUE
gene	2637405	2637683	-	106	4943	92	52629655	-	lpg2334	-	hypothetical protein	-6.39232	35.9942	185.328	426.228	0	33.8428	-5.75559	-6.41776	1.38295e-10	8.58782e-10	2.90372e-10	TRUE
gene	280320	281114	+	106	4943	264	52627603	mhpC	lpg0237	COG0596R	lipolytic enzyme	-1.9486	134.978	67.803	31.443	62.6414	155.516	-1.31187	-6.41387	1.41868e-10	8.76417e-10	2.96642e-10	TRUE
gene	3143077	3146532	+	106	4943	1151	52630101	lepA	lpg2793	-	interaptin	0.86755	53.9913	40.6818	24.4557	130.294	45.9295	1.50428	6.4139	1.41841e-10	8.78063e-10	2.96642e-10	TRUE
gene	3121904	3124510	-	106	4943	868	52630082	infB	lpg2772	COG0532J	initiation factor IF2-beta (IF-2 gamma, IF-2 alpha)	-0.0235334	1016.84	271.212	59.3924	2742.44	1792.86	0.613197	6.40884	1.4663e-10	9.03965e-10	3.05967e-10	TRUE
gene	201209	201934	+	106	4943	241	52627538	-	lpg0172	-	hypothetical protein	0.604862	116.981	9.04041	0	182.913	77.3549	1.24159	6.40057	1.54798e-10	9.52356e-10	3.22346e-10	TRUE
gene	479275	479619	+	106	4943	114	52627798	icmS	lpg0442	-	IcmS	-1.67401	467.925	266.692	220.101	111.502	228.842	-1.03728	-6.39257	1.63117e-10	1.00148e-09	3.38973e-10	TRUE
gene	736392	737699	-	106	4943	435	52628033	-	lpg0685	COG0621J	Fe-S oxidoreductase	0.490528	53.9913	18.0808	17.4683	212.981	97.4994	1.12726	6.38945	1.66489e-10	1.02008e-09	3.4527e-10	TRUE
misc	2981411	2981537	-	40	166							-2.05311	62.9899	36.1616	3.49367	50.1131	133.76	-1.41638	-6.37402	1.84138e-10	1.12362e-09	3.80314e-10	TRUE		noncoding	-1.11448
gene	383265	383915	+	106	4943	216	52627685	rplC	lpg0329	COG0087J	50S ribosomal protein L3	-0.00143814	719.884	167.248	59.3924	3768.51	2426.2	0.635292	6.37427	1.83839e-10	1.12409e-09	3.80314e-10	TRUE
gene	228667	228984	+	106	4943	105	52627563	-	lpg0197	COG0393S	hypothetical protein	-2.17991	89.9855	103.965	55.8987	40.0905	116.838	-1.54318	-6.36442	1.96027e-10	1.1913e-09	4.03222e-10	TRUE
gene	1833166	1833933	+	106	4943	255	52628996	-	lpg1657	COG1834E	NG,NG-dimethylarginine dimethylaminohydrolase	0.682518	305.951	22.601	6.98734	162.868	65.2682	1.31925	6.36471	1.95657e-10	1.19147e-09	4.03222e-10	TRUE
gene	1716913	1718622	+	106	4943	569	52628895	fadD-1	lpg1554	COG0318IQ	long chain fatty acid-CoA ligase	-1.17575	278.955	406.818	136.253	585.071	850.098	-0.539018	-6.34665	2.20054e-10	1.33461e-09	4.51726e-10	TRUE
gene	3139805	3140488	-	106	4943	227	52630096	nuoC	lpg2787	COG0852C	NADH dehydrogenase I, C subunit	-0.0196288	80.987	113.005	6.98734	640.195	417.394	0.617101	6.346	2.20982e-10	1.33752e-09	4.52714e-10	TRUE
gene	1721538	1722632	+	106	4943	364	52628899	-	lpg1558	COG1071C	pyruvate dehydrogenase E1 alpha subunit	-0.0832409	1187.81	221.49	34.9367	1160.12	790.471	0.553489	6.32951	2.45944e-10	1.4856e-09	5.02833e-10	TRUE
gene	1907788	1908531	-	106	4943	247	52629051	pyrH	lpg1712	COG0528F	uridylate kinase	-0.0751381	1943.69	289.293	41.924	1429.48	968.548	0.561592	6.32802	2.4832e-10	1.49693e-09	5.06668e-10	TRUE
gene	2723867	2724694	-	106	4943	275	52629731	-	lpg2411	-	hypothetical protein	0.831602	98.9841	13.5606	6.98734	131.547	47.541	1.46833	6.32683	2.50256e-10	1.50556e-09	5.0959e-10	TRUE
gene	2610805	2614308	-	106	4943	1167	52629632	-	lpg2311	-	interaptin	-1.66985	206.967	81.3637	206.126	110.249	225.618	-1.03312	-6.32603	2.51548e-10	1.5103e-09	5.11193e-10	TRUE
gene	1966636	1966950	-	106	4943	104	52629099	-	lpg1761	COG1677NU	flagellar hook-basal body protein FliE	-2.49825	0	63.2828	10.481	25.0566	91.0532	-1.86152	-6.30823	2.82245e-10	1.69121e-09	5.72426e-10	TRUE
gene	3374808	3375230	-	106	4943	140	52630285	atpC	lpg2981	COG0355C	ATP synthase epsilon chain, ATP synthase F1 epsilon subunit	-0.0664865	2195.65	402.298	45.4177	1832.89	1234.46	0.570244	6.30409	2.89896e-10	1.73358e-09	5.86767e-10	TRUE
gene	3216234	3217640	+	106	4943	468	52630149	-	lpg2842	COG1875T	PhoH protein (phosphate starvation inducible protein)	-1.24211	1430.77	235.051	150.228	377.101	573.716	-0.605384	-6.29879	2.99984e-10	1.79032e-09	6.05966e-10	TRUE
gene	3120208	3120483	-	106	4943	91	52630079	rpsO	lpg2769	COG0184J	30S ribosomal protein S15 (S15/S13E)	0.518467	17.9971	9.04041	3.49367	199.2	89.4416	1.1552	6.29848	3.00579e-10	1.7903e-09	6.05966e-10	TRUE
gene	492591	493235	+	106	4943	214	52627811	icmJ	lpg0455	COG1403V	IcmJ (DotN)	-1.33366	98.9841	131.086	27.9494	245.554	398.055	-0.696927	-6.2975	3.02478e-10	1.79803e-09	6.08582e-10	TRUE
gene	524867	525787	+	106	4943	306	52627841	hflC	lpg0485	COG0330O	HflC protein	0.0395284	89.9855	54.2424	3.49367	463.546	290.081	0.676259	6.29186	3.13687e-10	1.86096e-09	6.29882e-10	TRUE
gene	889377	889694	+	106	4943	105	52628157	-	lpg0810	COG1555L	hypothetical protein	0.595158	323.948	9.04041	20.962	177.902	75.7434	1.23189	6.27853	3.41796e-10	2.02371e-09	6.84967e-10	TRUE
gene	1987723	1988124	-	106	4943	133	52629117	-	lpg1779	-	hypothetical protein	-3.24793	17.9971	36.1616	0	10.0226	61.2393	-2.6112	-6.27784	3.43304e-10	2.02861e-09	6.86628e-10	TRUE
gene	2067708	2068490	+	106	4943	260	52629183	vacJ	lpg1845	COG2853M	lipoprotein VacJ-like	-1.62449	143.977	63.2828	0	120.272	238.511	-0.987761	-6.27692	3.45351e-10	2.03669e-09	6.89361e-10	TRUE
gene	730825	732093	+	106	4943	422	52628028	-	lpg0680	COG0596R	dipeptidyl aminopeptidase/acylaminoacyl peptidase	-1.69907	179.971	90.4041	10.481	101.479	211.92	-1.06234	-6.27394	3.52013e-10	2.07189e-09	7.01276e-10	TRUE
gene	637366	638610	+	106	4943	414	52627952	-	lpg0604	COG0520E	aminotransferase	0.147398	728.883	108.485	48.9114	348.286	202.251	0.784128	6.2735	3.53029e-10	2.07379e-09	7.01919e-10	TRUE
gene	1614784	1617492	+	106	4943	902	52628804	secA	lpg1463	COG0653U	preprotein translocase; secretion protein SecA	-0.0589266	1268.8	343.535	48.9114	2193.7	1469.74	0.577803	6.2603	3.84233e-10	2.25266e-09	7.62462e-10	TRUE
gene	1758289	1759236	-	106	4943	315	52628931	-	lpg1590	-	membrane protein	-0.0778786	53.9913	9.04041	6.98734	1535.97	1042.68	0.558852	6.25669	3.93229e-10	2.30089e-09	7.78787e-10	TRUE
gene	982309	982629	-	106	4943	106	52628253	-	lpg0907	COG2747KNU	negative regulator of flagellin synthesis	-3.13386	26.9957	90.4041	122.278	11.2755	63.6566	-2.49713	-6.25117	4.07393e-10	2.37911e-09	8.05263e-10	TRUE
gene	1947638	1948411	-	106	4943	257	52629085	-	lpg1747	COG0565J	RNA methyltransferase	-1.33546	134.978	94.9243	3.49367	239.29	388.386	-0.69873	-6.23963	4.38617e-10	2.55646e-09	8.6529e-10	TRUE
gene	2084215	2084859	-	106	4943	214	52629197	clpP	lpg1861	COG0740OU	ATP-dependent Clp protease, proteolytic subunit ClpP	-0.0355564	305.951	122.045	24.4557	652.724	430.287	0.601174	6.2358	4.49479e-10	2.61467e-09	8.84994e-10	TRUE
gene	2579965	2580621	+	106	4943	218	52629601	-	lpg2277	COG4122R	O-methyltransferase, SAM-dependent	0.647328	26.9957	13.5606	3.49367	162.868	66.8798	1.28406	6.22663	4.76587e-10	2.76698e-09	9.36545e-10	TRUE
gene	693107	693706	+	106	4943	199	52627994	wrbA	lpg0646	COG0655R	trp repressor binding protein	0.533682	125.98	31.6414	3.49367	190.43	84.6069	1.17041	6.22357	4.85966e-10	2.81596e-09	9.53124e-10	TRUE
gene	611310	611660	-	106	4943	116	52627922	-	lpg0572	-	hypothetical protein	-0.071146	26.9957	99.4445	6.98734	1933.11	1306.17	0.565584	6.22212	4.90467e-10	2.83655e-09	9.60092e-10	TRUE
gene	231609	232598	+	106	4943	329	52627566	qxtB	lpg0200	COG1294C	cytochrome D ubiquinol oxidase subunit II, cyanide insensitive	-2.59904	8.99855	58.7626	13.9747	21.2981	82.9954	-1.96231	-6.20009	5.64319e-10	3.25737e-09	1.10253e-09	TRUE
gene	2394467	2395915	+	106	4943	482	52629472	-	lpg2147	-	hypothetical protein	-2.87447	0	0	174.683	15.0339	70.9087	-2.23774	-6.1984	5.70403e-10	3.28614e-09	1.11226e-09	TRUE
gene	3177469	3179466	-	106	4943	665	52630123	rep	lpg2816	COG0210L	ATP-dependent DNA helicase Rep	-1.35936	305.951	99.4445	401.772	219.245	361.795	-0.72263	-6.18478	6.21897e-10	3.57591e-09	1.21034e-09	TRUE
gene	739735	740025	+	106	4943	96	52628035	htpA	lpg0687	COG0234O	Hsp10, 10 kDa chaperonin GroES	-0.0311465	701.887	800.076	293.468	3214.76	2112.76	0.605584	6.1696	6.8465e-10	3.92918e-09	1.32992e-09	TRUE
gene	1919670	1921247	-	106	4943	525	52629061	guaA	lpg1722	COG0518F,COG0519F	GMP synthetase	-0.0241461	1133.82	266.692	87.3417	593.841	388.386	0.612584	6.16129	7.21557e-10	4.13306e-09	1.39892e-09	TRUE
gene	982720	983421	-	106	4943	233	52628254	-	lpg0908	COG1261NO	flagella basal body P-ring formation protein FlgA	-3.20945	26.9957	9.04041	6.98734	10.0226	59.6277	-2.57272	-6.14701	7.89565e-10	4.51396e-09	1.52785e-09	TRUE
gene	109946	111139	+	106	4943	397	52627462	-	lpg0096	-	hypothetical protein	0.869416	197.968	4.5202	0	119.019	41.9006	1.50615	6.14455	8.01905e-10	4.57576e-09	1.54876e-09	TRUE
gene	1257597	1258481	-	106	4943	294	52628488	-	lpg1143	COG1028IQR	short chain type dehydrogenase/reductase	-6.24793	8.99855	4.5202	41.924	0	30.6197	-5.6112	-6.14152	8.17362e-10	4.65064e-09	1.57262e-09	TRUE
misc	1215182	1215340	-	0	38							-6.24793	0	0	13.9747	0	30.6197	-5.6112	-6.14152	8.17362e-10	4.65064e-09	1.57262e-09	TRUE		noncoding	-1.42358
gene	718789	719871	+	106	4943	360	52628018	-	lpg0670	COG1752R	hypothetical protein	-2.62936	116.981	49.7222	174.683	20.0453	79.7723	-1.99263	-6.12959	8.81079e-10	4.99891e-09	1.69199e-09	TRUE
gene	490586	491395	+	106	4943	269	52627808	icmG	lpg0452	-	IcmG (DotF)	-1.46139	125.98	117.525	10.481	167.879	297.333	-0.824658	-6.12396	9.12797e-10	5.16906e-09	1.74958e-09	TRUE
gene	58028	58894	+	106	4943	288	52627417	-	lpg0050	-	integral membrane protein	-2.01838	296.952	108.485	76.8607	48.8603	127.313	-1.38165	-6.12212	9.23398e-10	5.21921e-09	1.76655e-09	TRUE
gene	3282950	3283978	+	106	4943	342	52630205	capM2	lpg2900	COG0438M	CapM protein, capsular polysaccharide biosynthesis	0.650416	62.9899	4.5202	0	155.351	63.6566	1.28715	6.10687	1.01602e-09	5.73188e-09	1.94008e-09	TRUE
gene	1005496	1007592	+	106	4943	698	52628277	pilQ	lpg0931	COG4796U	type IV pilus biogenesis protein PilQ	-1.33442	539.913	289.293	45.4177	230.52	373.882	-0.697689	-6.1016	1.05015e-09	5.91327e-09	2.00147e-09	TRUE
gene	1252018	1252986	-	106	4943	322	52628482	-	lpg1137	-	hypothetical protein	1.6939	0	4.5202	0	68.9056	13.6983	2.33063	6.10077	1.05559e-09	5.93271e-09	2.00806e-09	TRUE
gene	1705239	1706627	-	106	4943	462	52628882	engA	lpg1541	COG1160R	GTP-binding protein EngA	0.0715533	467.925	81.3637	13.9747	388.377	237.705	0.708283	6.0986	1.07002e-09	6.00253e-09	2.03169e-09	TRUE
gene	2149854	2152499	+	106	4943	881	52629254	-	lpg1925	-	hypothetical protein	-2.0282	8.99855	45.202	48.9114	47.6075	124.896	-1.39147	-6.0937	1.10328e-09	6.17753e-09	2.09092e-09	TRUE
gene	2991885	2993741	-	106	4943	618	52629962	uvrC	lpg2645	COG0322L	excinuclease ABC subunit	0.291049	494.92	36.1616	10.481	260.588	136.983	0.927779	6.08261	1.1824e-09	6.60816e-09	2.23668e-09	TRUE
gene	2193697	2194470	+	106	4943	257	52629288	-	lpg1960	-	hypothetical protein	-3.18982	8.99855	4.5202	132.759	10.0226	58.822	-2.55309	-6.07771	1.2191e-09	6.80056e-09	2.3018e-09	TRUE
gene	1852351	1853235	-	106	4943	294	52629007	-	lpg1668	-	hypothetical protein	-2.2338	44.9928	22.601	10.481	33.8264	102.334	-1.59707	-6.07632	1.22968e-09	6.84683e-09	2.31746e-09	TRUE
gene	2952345	2953688	-	106	4943	447	52629933	murD	lpg2616	COG0771M	UDP-N-muramoylalanine-D-glutamate ligase	-1.17913	1169.81	465.581	122.278	478.58	697	-0.542397	-6.07384	1.24887e-09	6.94074e-09	2.34924e-09	TRUE
gene	2540094	2541419	+	106	4943	441	52629566	-	lpg2242	-	hypothetical protein	-1.56143	53.9913	85.8839	13.9747	129.041	244.957	-0.924697	-6.03451	1.59448e-09	8.84509e-09	2.99381e-09	TRUE
gene	824990	825598	+	106	4943	202	52628102	-	lpg0754	COG0110R	acetyltransferase	-0.0332246	2753.56	2834.17	279.494	6399.45	4211.81	0.603506	6.02977	1.64193e-09	9.09143e-09	3.07719e-09	TRUE
gene	308513	308911	+	106	4943	132	52627626	-	lpg0260	-	hypothetical protein	0.558873	170.972	22.601	3.49367	171.637	74.9376	1.1956	6.01913	1.75354e-09	9.69146e-09	3.28029e-09	TRUE
gene	1963058	1963696	-	106	4943	212	52629096	fliH	lpg1758	COG1317NU	flagellar assembly protein FliH	-2.43296	8.99855	22.601	0	25.0566	87.0243	-1.79623	-6.01428	1.80685e-09	9.96768e-09	3.37378e-09	TRUE
gene	2186648	2187751	-	106	4943	367	52629284	-	lpg1956	COG4948MR	chloromuconate cycloisomerase	-1.57046	152.975	72.3232	0	125.283	239.317	-0.933733	-6.01085	1.84558e-09	1.01626e-08	3.43975e-09	TRUE
gene	2704832	2705311	-	106	4943	159	52629713	-	lpg2393	COG2193P	bacterioferritin (cytochrome b1)	-2.59991	17.9971	31.6414	20.962	20.0453	78.1607	-1.96318	-6.00796	1.8787e-09	1.03259e-08	3.49503e-09	TRUE
gene	3148940	3150859	-	106	4943	639	52630104	ftsH	lpg2796	COG0465O	cell division protein FtsH	-1.16909	1610.74	632.828	223.595	957.161	1384.33	-0.532355	-6.00642	1.89659e-09	1.04051e-08	3.52184e-09	TRUE
gene	3124599	3126077	-	106	4943	492	52630083	nusA	lpg2773	COG0195K	N utilization substance protein A	-0.0691397	665.893	162.727	34.9367	689.056	464.935	0.56759	6.00398	1.92533e-09	1.05435e-08	3.56867e-09	TRUE
gene	517528	517827	-	106	4943	99	52627832	-	lpg0476	COG1544J	sigma-54 modulation protein	-1.55223	26.9957	49.7222	13.9747	130.294	245.763	-0.915496	-5.99442	2.04217e-09	1.11629e-08	3.77832e-09	TRUE
gene	3214236	3214754	+	106	4943	172	52630147	-	lpg2840	COG1225O	peroxiredoxin, AhpC/TSA family protein	0.275634	512.917	171.768	34.9367	259.335	137.788	0.912365	5.98176	2.20745e-09	1.20443e-08	4.07666e-09	TRUE
gene	1973921	1974970	+	106	4943	349	52629105	trxB1	lpg1767	COG0492O	thioredoxin reductase	-0.0716379	962.845	320.934	143.24	689.056	465.741	0.565092	5.97878	2.24819e-09	1.22442e-08	4.14433e-09	TRUE
gene	1471676	1473019	-	106	4943	447	52628675	-	lpg1334	COG0621J	tRNA thiotransferase	0.0356239	242.961	27.1212	45.4177	410.928	257.85	0.672354	5.97507	2.29988e-09	1.2503e-08	4.2319e-09	TRUE
gene	2479457	2479804	-	106	4943	115	52629521	-	lpg2197	COG4319S	ketosteroid isomerase	-2.12262	80.987	45.202	227.089	38.8377	108.78	-1.48589	-5.97267	2.33409e-09	1.26659e-08	4.28706e-09	TRUE
gene	821496	822137	+	106	4943	213	52628098	hisH	lpg0750	COG0118E	imidazole glycerol phosphate synthase subunit HisH	-0.0321326	377.939	194.369	31.443	556.256	365.824	0.604598	5.96247	2.48457e-09	1.34581e-08	4.55518e-09	TRUE
gene	2717701	2718798	+	106	4943	365	52629726	-	lpg2406	-	hypothetical protein	-4.52356	17.9971	22.601	20.962	2.50566	37.0659	-3.88683	-5.94908	2.6966e-09	1.45539e-08	4.92607e-09	TRUE
gene	409315	409992	+	106	4943	225	52627725	-	lpg0369	COG0400R	carboxylesterase/phospholipase	0.300124	242.961	67.803	13.9747	246.807	128.925	0.936854	5.9491	2.69629e-09	1.45785e-08	4.92607e-09	TRUE
gene	1124129	1125010	+	106	4943	293	52628370	yegE	lpg1025	COG2199T	sensory box/GGDEF/EAL family	-3.41504	0	18.0808	13.9747	7.51697	51.5699	-2.77831	-5.94135	2.82688e-09	1.52158e-08	5.14549e-09	TRUE
gene	2370656	2372533	-	106	4943	625	52629451	kup2	lpg2126	COG3158P	Kup system potassium uptake protein	-3.41504	17.9971	31.6414	6.98734	7.51697	51.5699	-2.77831	-5.94135	2.82688e-09	1.52158e-08	5.14549e-09	TRUE
gene	707667	709409	+	106	4943	580	52628007	-	lpg0659	COG1131V	ABC transporter ElsE	-1.32193	287.954	280.253	20.962	225.509	362.601	-0.685198	-5.91387	3.3416e-09	1.79379e-08	6.07146e-09	TRUE
gene	2598385	2601261	+	106	4943	958	52629620	hepA	lpg2299	COG0553KL	ATP-dependent RNA helicase	0.493409	53.9913	18.0808	6.98734	181.66	82.9954	1.13014	5.91082	3.40405e-09	1.82403e-08	6.17384e-09	TRUE
gene	2911432	2912598	+	106	4943	388	52629899	-	lpg2582	-	hypothetical protein	-4.08746	44.9928	411.338	310.937	3.75848	41.0948	-3.45073	-5.90552	3.51536e-09	1.88031e-08	6.36431e-09	TRUE
gene	2497935	2498858	-	106	4943	307	52629538	-	lpg2214	COG1090R	nucleoside-diphosphate sugar epimerase	-1.48456	989.841	307.374	90.8354	149.087	268.325	-0.84783	-5.90491	3.52838e-09	1.8839e-08	6.37648e-09	TRUE
gene	865269	866645	-	106	4943	458	52628138	sda-2	lpg0790	COG1760E	L-serine dehydratase (iron, sulfur-dependent)	0.11146	377.939	103.965	143.24	337.011	200.639	0.748191	5.89749	3.69075e-09	1.96708e-08	6.65802e-09	TRUE
gene	1426682	1429123	+	106	4943	813	52628641	-	lpg1299	COG3170NU	transmembrane Tfp pilus assembly protein FimV (twitching motility)	-1.28052	179.971	149.167	31.443	256.83	401.279	-0.643792	-5.89563	3.73257e-09	1.98583e-08	6.72149e-09	TRUE
gene	1100463	1102652	+	106	4943	729	52628354	cadA-1	lpg1009	COG2217P	cadmium translocating P-type ATPase CadA	-1.57984	107.983	99.4445	17.4683	117.766	226.424	-0.943107	-5.88661	3.94205e-09	2.09356e-08	7.08609e-09	TRUE
gene	156480	157550	+	106	4943	356	52627500	-	lpg0134	-	hypothetical protein	0.276012	449.928	9.04041	0	251.818	133.76	0.912742	5.88224	4.04745e-09	2.14572e-08	7.26266e-09	TRUE
gene	2097042	2097575	-	106	4943	177	52629208	-	lpg1876	-	hypothetical protein	-2.79008	17.9971	85.8839	55.8987	15.0339	66.8798	-2.15335	-5.87898	4.128e-09	2.17877e-08	7.368e-09	TRUE
gene	2967794	2968066	-	106	4943	90	52629943	-	lpg2626	-	hypothetical protein	-2.79008	116.981	131.086	139.747	15.0339	66.8798	-2.15335	-5.87898	4.128e-09	2.17877e-08	7.368e-09	TRUE
gene	3140511	3140987	-	106	4943	158	52630097	nuoB2	lpg2788	COG0377C	NADH dehydrogenase I, B subunit	-0.0867116	2042.67	384.217	55.8987	707.848	483.468	0.550019	5.87927	4.12087e-09	2.18078e-08	7.368e-09	TRUE
gene	2574377	2575027	+	106	4943	216	52629595	-	lpg2271	-	hypothetical protein	0.406214	98.9841	22.601	10.481	204.211	99.111	1.04294	5.86632	4.45564e-09	2.34548e-08	7.9388e-09	TRUE
gene	114931	116001	-	106	4943	356	52627466	-	lpg0100	COG1044M	UDP-3-O-[3-hydroxymyristoyl] glucosamine N-acyltransferase	0.464281	17.9971	18.0808	0	186.671	87.0243	1.10101	5.85896	4.65766e-09	2.44752e-08	8.28418e-09	TRUE
gene	3134331	3136682	-	106	4943	783	52630092	nuoG	lpg2783	COG1034C	NADH dehydrogenase I, G subunit	-0.0926193	2690.57	668.99	136.253	2305.2	1580.94	0.544111	5.85012	4.91232e-09	2.57681e-08	8.72179e-09	TRUE
gene	626434	627249	+	106	4943	271	52627943	-	lpg0595	COG0115EH	4-amino-4-deoxychorismate lyase	0.38109	224.964	18.0808	10.481	210.475	103.946	1.01782	5.84045	5.20589e-09	2.72602e-08	9.22682e-09	TRUE
gene	3003002	3003970	+	106	4943	322	52629973	-	lpg2656	COG0142H	octaprenyl diphosphate synthase IspB	0.209453	179.971	63.2828	6.98734	278.128	154.71	0.846184	5.83651	5.33061e-09	2.78645e-08	9.43136e-09	TRUE
gene	2022744	2024222	-	106	4943	492	52629148	-	lpg1810	COG2067I	long chain fatty acid transporter	-1.26652	5147.17	3819.57	517.063	5001.29	7738.71	-0.629794	-5.82991	5.54558e-09	2.89376e-08	9.79458e-09	TRUE
gene	1766852	1766928		106	4943					-		-1.24268	197.968	36.1616	6.98734	290.656	442.373	-0.605951	-5.8228	5.78712e-09	3.01454e-08	1.02034e-08	TRUE
gene	1583658	1584497	-	106	4943	279	52628775	xapA	lpg1434	COG0005F	xanthosine phosphorylase	0.0794345	188.97	13.5606	0	350.792	213.532	0.716165	5.81639	6.0133e-09	3.12692e-08	1.05837e-08	TRUE
gene	314892	315944	-	106	4943	350	52627633	corA	lpg0267	COG0598P	magnesium and cobalt transport protein CorA	-2.34915	8.99855	18.0808	10.481	26.3094	86.2185	-1.71242	-5.80127	6.58155e-09	3.41647e-08	1.15638e-08	TRUE
gene	2560179	2560829	-	106	4943	216	52629581	-	lpg2257	-	hypothetical protein	-4.45943	17.9971	13.5606	115.291	2.50566	35.4543	-3.8227	-5.79382	6.8804e-09	3.56541e-08	1.20679e-08	TRUE
gene	1830346	1832019	-	106	4943	557	52628994	lasB	lpg1655	COG3227E	class 4 metalloprotease	-1.63227	143.977	144.646	17.4683	100.226	199.834	-0.995538	-5.78684	7.17211e-09	3.71014e-08	1.25578e-08	TRUE
gene	221236	222189	+	106	4943	317	52627557	-	lpg0191	-	hypothetical protein	1.08246	17.9971	4.5202	3.49367	90.2036	27.3965	1.71919	5.78099	7.42623e-09	3.83496e-08	1.29803e-08	TRUE
gene	1501020	1502150	+	106	4943	376	52628697	-	lpg1356	COG0790R	TPR repeat protein	-1.62593	611.901	117.525	775.595	101.479	201.445	-0.989204	-5.77853	7.53554e-09	3.8847e-08	1.31486e-08	TRUE
gene	2585528	2585926	-	106	4943	132	52629607	-	lpg2283	-	hypothetical protein	-1.56435	395.936	76.8435	55.8987	117.766	224.007	-0.927622	-5.77505	7.6931e-09	3.9591e-08	1.34004e-08	TRUE
gene	822150	822848	+	106	4943	232	52628099	neuA	lpg0751	COG1083M	CMP-N-acetylneuraminic acid synthetase	0.109478	152.975	49.7222	6.98734	325.735	194.193	0.746209	5.77079	7.89016e-09	4.05353e-08	1.37201e-08	TRUE
gene	2492063	2493076	-	106	4943	337	52629532	-	lpg2208	COG0604CR	zinc binding dehydrogenase	-1.23554	242.961	158.207	13.9747	293.162	443.985	-0.598814	-5.76604	8.11557e-09	4.16219e-08	1.40878e-08	TRUE
gene	2951164	2952348	-	106	4943	394	52629932	ftsW	lpg2615	COG0772D	cell division protein FtsW	-1.28676	206.967	329.975	38.4304	239.29	375.494	-0.650027	-5.76296	8.26497e-09	4.23155e-08	1.43226e-08	TRUE
gene	2549049	2551283	-	106	4943	744	52629572	-	lpg2248	-	hypothetical protein	0.349449	179.971	67.803	97.8227	215.486	108.78	0.986179	5.76003	8.40971e-09	4.29829e-08	1.45485e-08	TRUE
gene	1329862	1331394	+	106	4943	510	52628545	cydA-2	lpg1202	COG1271C	cytochrome D ubiquinol oxidase, subunit I	-1.25886	2915.53	1658.91	157.215	3069.43	4724.29	-0.622127	-5.7564	8.59243e-09	4.38419e-08	1.48393e-08	TRUE
gene	2938631	2939434	+	106	4943	267	52629921	-	lpg2604	COG1073R	hypothetical protein	-1.93546	8.99855	9.04041	0	50.1131	123.284	-1.29873	-5.75165	8.8379e-09	4.50176e-08	1.52372e-08	TRUE
gene	2954902	2956287	-	106	4943	461	52629935	murF	lpg2618	COG0770M	UDP-N-acetylmuramoylalanyl-D-glutamyl-2, 6-diaminopimelate-D-alanyl-D-alanyl ligase	-1.12877	782.874	388.737	41.924	811.833	1141.79	-0.492044	-5.74785	9.03867e-09	4.5962e-08	1.55568e-08	TRUE
gene	1811280	1812596	-	106	4943	438	52628978	-	lpg1639	-	hypothetical protein	-2.63559	0	18.0808	38.4304	17.5396	70.1029	-1.99886	-5.74607	9.13399e-09	4.63678e-08	1.56942e-08	TRUE
gene	1331410	1332546	+	106	4943	378	52628546	cydB	lpg1203	COG1294C	cytochrome D ubiquinol oxidase, subunit II	-1.27707	530.915	596.667	52.405	245.554	382.746	-0.640344	-5.74179	9.36797e-09	4.7475e-08	1.60689e-08	TRUE
gene	219993	220859	-	106	4943	288	52627555	-	lpg0189	-	hypothetical protein	-2.3356	0	0	0	26.3094	85.4127	-1.69887	-5.74148	9.38538e-09	4.74827e-08	1.60716e-08	TRUE
gene	1227719	1228783	+	106	4943	354	52628464	-	lpg1119	COG0018J	major acid phosphatase	1.35908	8.99855	13.5606	0	73.9169	18.5329	1.99581	5.727	1.02222e-08	5.16288e-08	1.74749e-08	TRUE
gene	1305872	1306339	+	106	4943	155	52628525	ribH	lpg1180	COG0054H	riboflavin synthase, beta subunit	0.61753	80.987	22.601	13.9747	140.317	58.822	1.25426	5.72035	1.06306e-08	5.36012e-08	1.81425e-08	TRUE
gene	2240180	2242036	-	106	4943	618	52629329	secD	lpg2001	COG0342U	protein export protein SecD	-0.0750371	674.891	108.485	10.481	610.127	413.365	0.561693	5.71678	1.08562e-08	5.46468e-08	1.84964e-08	TRUE
gene	1678273	1678854	+	106	4943	193	52628857	-	lpg1516	COG2274V	ABC transporter, ATP binding/permease fusion protein	-2.36457	8.99855	31.6414	10.481	25.0566	82.9954	-1.72784	-5.71636	1.08832e-08	5.46903e-08	1.85111e-08	TRUE
gene	797274	798326	+	106	4943	350	52628078	-	lpg0730	COG0628R	transmembrane permease	-1.74416	134.978	135.606	17.4683	75.1697	161.962	-1.10743	-5.71148	1.11998e-08	5.60928e-08	1.89858e-08	TRUE
gene	1032669	1034111	+	106	4943	480	52628297	tldD	lpg0951	COG0312R	TldD protein	-1.16757	1043.83	650.909	251.544	427.214	617.228	-0.530843	-5.71155	1.11955e-08	5.61652e-08	1.89858e-08	TRUE
gene	374308	378555	+	106	4943	1415	52627679	rpoC	lpg0323	COG0086K	DNA-directed RNA polymerase beta' subunit	-0.0820448	6955.88	1075.81	848.962	10105.3	6879.75	0.554685	5.70475	1.16511e-08	5.82556e-08	1.97179e-08	TRUE
gene	635341	636093	+	106	4943	250	52627950	-	lpg0602	COG0396O	ATP transporter, ABC binding component, ATP-binding protein	0.177157	467.925	58.7626	20.962	281.886	160.35	0.813887	5.69582	1.22779e-08	6.12868e-08	2.07439e-08	TRUE
gene	421169	422623	-	106	4943	484	52627735	-	lpg0379	COG0189HJ	ribosomal protein S6 modification protein	-1.57949	116.981	103.965	10.481	110.249	211.92	-0.942757	-5.69213	1.25463e-08	6.25223e-08	2.1162e-08	TRUE
gene	2620790	2621728	+	106	4943	312	52629640	motB	lpg2319	COG1360N	chemotaxis (motility protein B) transmembrane	-2.73697	0	31.6414	38.4304	15.0339	64.4624	-2.10024	-5.68345	1.32002e-08	6.56716e-08	2.2228e-08	TRUE
gene	1877800	1879002	-	106	4943	400	52629026	-	lpg1687	-	hypothetical protein	-2.6746	8.99855	27.1212	3.49367	16.2868	66.8798	-2.03787	-5.68151	1.33508e-08	6.63103e-08	2.24442e-08	TRUE
gene	2931531	2933810	+	106	4943	759	52629916	topA	lpg2599	COG0550L,COG0551L	DNA topoisomerase I	0.0837389	98.9841	18.0808	24.4557	333.252	202.251	0.720469	5.66897	1.43662e-08	7.12354e-08	2.41112e-08	TRUE
gene	438585	439961	-	106	4943	458	52627756	ffh	lpg0400	COG0541U	signal recognition particle protein Ffh	0.0189209	233.962	49.7222	24.4557	384.618	244.151	0.655651	5.65893	1.52323e-08	7.54049e-08	2.55224e-08	TRUE
gene	2073781	2075442	+	106	4943	553	52629190	-	lpg1852	COG1524R	alkaline phosphatase	0.453051	53.9913	4.5202	0	176.649	82.9954	1.08978	5.658	1.53148e-08	7.56878e-08	2.56182e-08	TRUE
gene	2137668	2138096	-	106	4943	142	52629243	pilE	lpg1914	COG4969NU	fimbrial protein, type IV pilin, PilE	-2.95936	17.9971	13.5606	3.49367	11.2755	56.4046	-2.32263	-5.64237	1.67728e-08	8.27567e-08	2.80108e-08	TRUE
gene	330852	332267	-	106	4943	471	52627644	fixL	lpg0278	COG0642T,COG2202T	sensor histidine kinase	-2.8679	0	18.0808	17.4683	12.5283	58.822	-2.23117	-5.62776	1.82566e-08	8.99296e-08	3.04386e-08	TRUE
gene	459147	460154	+	106	4943	335	52627775	glk	lpg0419	COG0837G	glucokinase	0.237039	2951.52	99.4445	17.4683	248.06	135.371	0.873769	5.62295	1.87721e-08	9.23165e-08	3.12465e-08	TRUE
gene	741822	742262	+	106	4943	146	52628037	-	lpg0689	COG0783P	DNA binding stress protein	-1.45943	116.981	45.202	62.8861	145.328	257.044	-0.822701	-5.62142	1.89392e-08	9.29853e-08	3.14729e-08	TRUE
gene	2160726	2162618	-	106	4943	630	52629264	-	lpg1936	COG0500QR	methoxymalonyl CoA synthase	-2.24462	62.9899	18.0808	6.98734	28.815	87.8301	-1.60789	-5.61652	1.94841e-08	9.55039e-08	3.23254e-08	TRUE
gene	2012997	2013491	-	106	4943	164	52629142	-	lpg1804	COG1546R	hypothetical 17.2kDa protein, CinA-related competence damage protein	-1.40415	44.9928	85.8839	13.9747	166.626	283.635	-0.767419	-5.61612	1.95296e-08	9.55704e-08	3.23479e-08	TRUE
misc	3338797	3338909	-	197	167							0.238348	26.9957	22.601	0	246.807	134.565	0.875078	5.61549	1.9601e-08	9.5763e-08	3.24131e-08	TRUE		noncoding	-1.15473
gene	2296937	2297941	-	106	4943	334	52629382	intD	lpg2057	COG0582L	Prophage dlp12 integrase	0.086071	422.932	58.7626	6.98734	324.483	196.61	0.722801	5.6033	2.10307e-08	1.0258e-07	3.47205e-08	TRUE
gene	908000	909919	+	106	4943	639	52628176	-	lpg0829	COG2199T,COG2200T,COG5001T	two component histidine kinase, GGDEF domain protein/EAL domain protein	-1.88381	134.978	36.1616	6.98734	52.6188	124.896	-1.24708	-5.59486	2.20799e-08	1.07523e-07	3.63934e-08	TRUE
gene	576519	577739	+	106	4943	406	52627889	sucC	lpg0534	COG0045C	succinyl CoA synthetase beta chain	-0.143441	692.888	230.53	118.785	1270.37	902.474	0.493289	5.59311	2.23041e-08	1.08438e-07	3.67031e-08	TRUE
gene	705669	706418	-	106	4943	249	52628005	-	lpg0657	COG2885M	outer membrane protein, OmpA family protein	-1.47603	467.925	131.086	48.9114	137.811	246.569	-0.839298	-5.58816	2.2949e-08	1.11392e-07	3.7703e-08	TRUE
gene	419956	421212	-	106	4943	418	52627734	-	lpg0378	COG2170S	AF2307	-1.89038	62.9899	90.4041	6.98734	51.366	122.479	-1.25365	-5.57516	2.47302e-08	1.19843e-07	4.05636e-08	TRUE
gene	1216316	1216954	-	106	4943	212	52628456	-	lpg1111	-	hypothetical protein	0.716207	215.965	90.4041	97.8227	115.26	45.1237	1.35294	5.57098	2.53316e-08	1.22559e-07	4.14828e-08	TRUE
gene	511961	512734	+	106	4943	257	52627825	-	lpg0469	COG3568R	endonuclease/exonuclease/phosphatase family protein	-2.848	26.9957	4.5202	10.481	12.5283	58.0162	-2.21127	-5.5596	2.70389e-08	1.30608e-07	4.42072e-08	TRUE
gene	969049	970419	+	106	4943	456	52628240	-	lpg0894	COG0277C	cytokinin oxidase	-1.53766	152.975	144.646	62.8861	116.513	217.561	-0.900927	-5.55522	2.77257e-08	1.33709e-07	4.52569e-08	TRUE
gene	2454375	2455283	+	106	4943	302	52629505	-	lpg2181	COG0784T,COG2202T	sensory box sensor histidine kinase/response regulator, putative	-2.58496	17.9971	9.04041	300.456	17.5396	67.6855	-1.94823	-5.55383	2.79484e-08	1.34566e-07	4.55469e-08	TRUE
gene	2708876	2709448	-	106	4943	190	52629718	-	lpg2398	COG1670J	aminoglycoside 6'-N-acetyltransferase	-1.47131	26.9957	27.1212	13.9747	137.811	245.763	-0.834576	-5.55197	2.82466e-08	1.35784e-07	4.59589e-08	TRUE
gene	1468603	1470003	-	106	4943	466	52628672	htrA	lpg1331	COG0265O	protease DO	-0.126141	1277.79	167.248	94.3291	740.422	519.728	0.510589	5.54831	2.88446e-08	1.38435e-07	4.68565e-08	TRUE
gene	1195240	1196376	+	106	4943	378	52628440	-	lpg1095	COG0845M	chemiosmotic efflux system B protein B	-2.09954	80.987	85.8839	20.962	35.0792	96.6936	-1.46281	-5.54569	2.92795e-08	1.40298e-07	4.74869e-08	TRUE
gene	550566	551585	+	106	4943	339	52627864	lpxD	lpg0508	COG1044M	UDP-3-O-(3-hydroxymyristoyl) glucosamine N-acyltransferase	-0.122743	1106.82	117.525	27.9494	2271.38	1590.61	0.513987	5.53811	3.05759e-08	1.46275e-07	4.95101e-08	TRUE
gene	700778	702055	+	106	4943	425	52628001	-	lpg0653	COG0477GEPR	major facilitator family transporter	0.0480054	1934.69	135.606	24.4557	344.528	214.338	0.684736	5.53446	3.12184e-08	1.48991e-07	5.03892e-08	TRUE
gene	1637292	1638128	-	106	4943	278	52628823	-	lpg1482	-	hypothetical protein	0.0480054	692.888	103.965	48.9114	344.528	214.338	0.684736	5.53446	3.12184e-08	1.48991e-07	5.03892e-08	TRUE
gene	552152	552922	+	106	4943	256	52627867	lpxA	lpg0511	COG1043M	acyl-(acyl carrier protein)-UDP-N-acetylglucosamine acyltransferase	-0.114257	314.949	99.4445	6.98734	684.044	476.216	0.522473	5.53144	3.17605e-08	1.51216e-07	5.11825e-08	TRUE
gene	1540022	1540969	+	106	4943	315	52628735	-	lpg1394	COG0331I	S-malonyl transferase	-0.142345	7864.73	433.939	101.316	1558.52	1106.34	0.494385	5.52915	3.21779e-08	1.5296e-07	5.17726e-08	TRUE
gene	120045	120641	-	106	4943	198	52627471	-	lpg0105	COG0558I	cytochrome oxidase-like	-2.4361	0	27.1212	3.49367	21.2981	74.1318	-1.79937	-5.52485	3.29766e-08	1.56508e-07	5.29735e-08	TRUE
gene	759971	762277	-	106	4943	768	52628045	sul1	lpg0697	COG0288P,COG0659P	sulfate transporter	0.130061	377.939	76.8435	45.4177	290.656	170.825	0.766791	5.50973	3.59377e-08	1.70291e-07	5.76388e-08	TRUE
gene	2996850	2998049	-	106	4943	399	52629966	-	lpg2649	COG0536R	GTP-binding protein, GTP1/Obg family	-0.0134623	323.948	67.803	20.962	400.905	260.267	0.623268	5.5079	3.63133e-08	1.71799e-07	5.81491e-08	TRUE
gene	1149688	1150098	-	106	4943	136	52628398	-	lpg1053	COG0355C	F0F1-type ATP synthase epsilon subunit-like	-1.95818	8.99855	22.601	3.49367	43.849	109.586	-1.32145	-5.50241	3.74631e-08	1.76958e-07	5.98954e-08	TRUE
gene	2739205	2740551	-	106	4943	448	52629744	-	lpg2424	-	hypothetical protein	0.960472	368.941	13.5606	10.481	90.2036	29.8139	1.5972	5.49173	3.98004e-08	1.87702e-07	6.35319e-08	TRUE
gene	1933935	1936091	-	106	4943	718	52629072	-	lpg1734	COG0147EH,COG0512EH	anthranilate synthase (glutamine amidotransferase) component I	-1.17047	611.901	185.328	34.9367	369.584	535.038	-0.533738	-5.48823	4.05979e-08	1.91162e-07	6.47028e-08	TRUE
gene	60077	60970	-	106	4943	297	52627419	-	lpg0052	COG2513G	carboxyphosphoenolpyruvate phosphonomutase	-0.156218	665.893	302.854	48.9114	942.127	675.244	0.480513	5.48535	4.12651e-08	1.93998e-07	6.56627e-08	TRUE
gene	2771823	2773103	-	106	4943	426	52629777	-	lpg2458	COG0642T	sensory box histidine kinase	-2.38466	17.9971	9.04041	111.797	22.5509	75.7434	-1.74793	-5.48205	4.20424e-08	1.97342e-07	6.67947e-08	TRUE
gene	2744997	2745716	+	106	4943	239	52629748	mdcC	lpg2428	COG4799I	malonate decarboxylase gamma subunit	-3.43296	0	13.5606	24.4557	6.26414	43.5121	-2.79623	-5.47374	4.40647e-08	2.0651e-07	6.98978e-08	TRUE
gene	18331	19542	+	106	4943	403	52627381	-	lpg0014	COG1752R	transmembrane protein	-1.68966	0	36.1616	27.9494	77.6754	161.156	-1.05293	-5.47191	4.4521e-08	2.08322e-07	7.05111e-08	TRUE
gene	386970	387383	+	106	4943	137	52627692	rplP	lpg0336	COG0197J	50S ribosomal protein L16/(L10E)	-0.129785	2429.61	216.97	139.747	2262.61	1592.22	0.506945	5.46543	4.61783e-08	2.15739e-07	7.30216e-08	TRUE
gene	919557	920354	+	106	4943	265	52628188	-	lpg0841	COG1127Q	toluene tolerance ABC transporter, ATP binding protein Ttg2A	-1.3147	143.977	140.126	111.797	200.453	320.701	-0.677966	-5.45866	4.79754e-08	2.23786e-07	7.57451e-08	TRUE
gene	437723	438232	-	106	4943	169	52627753	rimM	lpg0397	COG0806J	16S rRNA processing protein RimM	-0.145331	260.958	117.525	6.98734	1737.67	1236.07	0.491399	5.45057	5.02081e-08	2.33835e-07	7.91466e-08	TRUE
gene	77642	78820	-	106	4943	392	52627436	aatA	lpg0070	COG0436E	aspartate aminotransferase A	0.591915	44.9928	13.5606	20.962	130.294	55.5988	1.22865	5.45007	5.03503e-08	2.34133e-07	7.92474e-08	TRUE
gene	1808095	1808943	+	106	4943	282	52628975	-	lpg1636	COG0454KR	acetyltransferase, GNAT family	-5.85798	0	0	0	0	23.3676	-5.22125	-5.44936	5.05509e-08	2.347e-07	7.94395e-08	TRUE
gene	2425676	2427934	+	106	4943	752	52629486	-	lpg2161	COG3243I	hypothetical protein	-1.78617	278.955	99.4445	76.8607	61.3886	136.177	-1.14944	-5.44404	5.20869e-08	2.41457e-07	8.17264e-08	TRUE
gene	2059526	2061592	-	106	4943	688	52629177	glyS	lpg1839	COG0751J	glycyl tRNA synthetase, beta subunit	-0.16076	989.841	103.965	24.4557	967.183	695.388	0.47597	5.43381	5.51628e-08	2.5532e-07	8.64187e-08	TRUE
gene	2568684	2569922	-	106	4943	412	52629591	-	lpg2267	COG1228Q	prolidase	-2.5502	62.9899	45.202	94.3291	17.5396	66.074	-1.91347	-5.42464	5.8073e-08	2.68375e-07	9.08372e-08	TRUE
gene	1114601	1117744	+	106	4943	1047	52628365	-	lpg1020	COG3696P	chemiosmotic efflux system B protein A	-2.60334	26.9957	27.1212	6.98734	16.2868	63.6566	-1.96661	-5.41807	6.02449e-08	2.77982e-07	9.4089e-08	TRUE
gene	505539	506021	-	106	4943	160	52627819	-	lpg0463	COG0511I	acetyl CoA carboxylase, biotin carboxyl carrier protein	0.179634	116.981	9.04041	6.98734	256.83	145.846	0.816364	5.41148	6.25066e-08	2.87973e-07	9.74708e-08	TRUE
misc	1251493	1251785	-	139	105							0.404696	179.971	135.606	38.4304	174.143	84.6069	1.04143	5.40925	6.3288e-08	2.91125e-07	9.85375e-08	TRUE		coding	0.214777	Q5WXF5	9e-21
gene	2940021	2940887	-	106	4943	288	52629923	-	lpg2606	COG0121R	glutamine amidotransferase	-1.90949	107.983	63.2828	27.9494	46.3546	112.003	-1.27276	-5.40873	6.34748e-08	2.91535e-07	9.86765e-08	TRUE
gene	2972463	2973947	+	106	4943	494	52629948	pepA	lpg2631	COG0260E	aminopeptidase A/I	-0.00955431	188.97	90.4041	10.481	377.101	244.151	0.627176	5.38462	7.2597e-08	3.32922e-07	1.12685e-07	TRUE
gene	657760	658152	-	106	4943	130	52627971	-	lpg0623	-	hypothetical protein	-2.7866	8.99855	85.8839	87.3417	12.5283	55.5988	-2.14987	-5.35109	8.74246e-08	4.00306e-07	1.35492e-07	TRUE
gene	3397167	3397355	-	106	4943	62	52630308	rnpA	lpg3004	COG0594J	ribonuclease P protein component	0.490326	0	4.5202	0	147.834	67.6855	1.12706	5.34806	8.89006e-08	4.06442e-07	1.37569e-07	TRUE
gene	1248771	1249823	-	106	4943	350	52628479	-	lpg1134	COG2070R	nitropropane dioxygenase/(trans-enoyl-CoA reductase)	-3.22239	0	13.5606	45.4177	7.51697	45.1237	-2.58566	-5.34377	9.10316e-08	4.15549e-07	1.40595e-07	TRUE
gene	2082800	2084080	-	106	4943	426	52629196	clpX	lpg1860	COG1219O	ATP-dependent Clp protease, ATP binding subunit ClpX	-0.169537	413.933	235.051	62.8861	1034.84	748.57	0.467193	5.34357	9.1134e-08	4.15382e-07	1.40595e-07	TRUE
gene	2771352	2771762	-	106	4943	136	52629776	-	lpg2457	COG0784T	two component response regulator	-5	8.99855	4.5202	6.98734	1.25283	25.785	-4.36327	-5.32852	9.90139e-08	4.50611e-07	1.52519e-07	TRUE
gene	910755	912098	+	106	4943	447	52628178	-	lpg0831	COG2072P	flavin containing monooxygenae	-1.14417	251.959	361.616	13.9747	393.388	559.212	-0.507441	-5.31177	1.08565e-07	4.93325e-07	1.66977e-07	TRUE
gene	2885982	2887349	+	106	4943	455	52629872	uhpC	lpg2553	COG2271G	hexosephosphate transport	0.36257	215.965	27.1212	3.49367	180.407	90.2474	0.9993	5.31068	1.09217e-07	4.95537e-07	1.67725e-07	TRUE
gene	189144	190304	-	106	4943	386	52627522	-	lpg0156	COG2200T	signal transduction protein (EAL/GGDEF domain protein)	-3.58496	0	13.5606	59.3924	5.01131	38.6775	-2.94823	-5.30922	1.10097e-07	4.98773e-07	1.6882e-07	TRUE
gene	3117904	3120093	-	106	4943	729	52630078	pnp	lpg2768	COG1185J	polyribonucleotide nucleotidyltransferase	-0.113752	4301.31	433.939	66.3797	3466.58	2412.51	0.522979	5.30091	1.15227e-07	5.21223e-07	1.76419e-07	TRUE
gene	3277639	3279255	-	106	4943	538	52630202	-	lpg2896	COG0843C	cytochrome c oxidase, subunit I	-0.169692	449.928	348.056	31.443	863.199	624.48	0.467038	5.27587	1.3213e-07	5.96779e-07	2.01993e-07	TRUE
gene	2557137	2558033	-	106	4943	298	52629578	-	lpg2254	COG3220S	hypothetical protein	-1.11981	44.9928	45.202	0	448.513	626.897	-0.48308	-5.27385	1.33591e-07	6.0247e-07	2.03919e-07	TRUE
gene	1205522	1206385	-	106	4943	287	52628447	-	lpg1102	-	hypothetical protein	-3.1964	0	18.0808	27.9494	7.51697	44.3179	-2.55967	-5.26396	1.40986e-07	6.34862e-07	2.14883e-07	TRUE
gene	1561343	1562614	-	106	4943	423	52628756	gltA	lpg1415	COG0372C	citrate synthase	-1.08366	458.926	339.015	803.544	587.576	800.946	-0.446928	-5.26301	1.41712e-07	6.37173e-07	2.15665e-07	TRUE
gene	905575	907299	+	106	4943	574	52628174	tolC	lpg0827	COG1538MU,COG3147S	agglutination protein	-1.07786	377.939	307.374	6.98734	677.78	920.201	-0.441132	-5.26146	1.42916e-07	6.41621e-07	2.17171e-07	TRUE
gene	151762	154230	+	106	4943	822	52627496	-	lpg0130	-	hypothetical protein	-1.11189	431.93	592.147	76.8607	1087.45	1511.64	-0.475163	-5.2552	1.47864e-07	6.61847e-07	2.24016e-07	TRUE
gene	163368	164792	-	106	4943	474	52627502	pykA	lpg0136	COG0469G	pyruvate kinase II	-0.116881	521.916	221.49	48.9114	593.841	414.171	0.519849	5.25542	1.47688e-07	6.62052e-07	2.24016e-07	TRUE
gene	953282	954424	+	106	4943	380	52628226	-	lpg0879	COG2199T	two component response regulator with GGDEF domain	-3.05063	26.9957	36.1616	178.177	8.7698	46.7353	-2.4139	-5.24246	1.58451e-07	7.08174e-07	2.39697e-07	TRUE
gene	1036708	1040169	-	106	4943	1153	52628300	mfd	lpg0954	COG1197LK	transcription repair coupling factor	0.415037	170.972	9.04041	0	160.362	77.3549	1.05177	5.23834	1.6203e-07	7.23088e-07	2.44745e-07	TRUE
gene	537107	538285	+	106	4943	392	52627854	-	lpg0498	COG0683E	leucine-, isoleucine-, valine-, threonine-, and alanine-binding protein	-1.73985	8.99855	72.3232	13.9747	62.6414	134.565	-1.10312	-5.23695	1.63255e-07	7.2747e-07	2.46228e-07	TRUE
gene	2223905	2224642	+	106	4943	245	52629312	hyuE	lpg1984	COG0796M,COG4126E	hydantoin racemase	-1.57845	8.99855	45.202	13.9747	92.7093	178.077	-0.941719	-5.23399	1.65885e-07	7.3809e-07	2.49823e-07	TRUE
gene	2946997	2947716	-	106	4943	239	52629928	ftsQ	lpg2611	COG1589M	cell division protein FtsQ	-1.31802	125.98	85.8839	24.4557	185.419	297.333	-0.681294	-5.2328	1.66962e-07	7.41779e-07	2.51071e-07	TRUE
gene	2286464	2286994	-	106	4943	176	52629371	-	lpg2043	COG2885M	peptidoglycan associated lipoprotein	-0.156273	3275.47	1175.25	188.658	2113.52	1514.87	0.480457	5.23126	1.6836e-07	7.46878e-07	2.52797e-07	TRUE
gene	2443964	2447119	+	106	4943	1051	52629502	mexF2	lpg2178	COG0841V	probable multidrug-efflux system transmembrane protein	-2.32193	17.9971	18.0808	17.4683	22.5509	72.5202	-1.6852	-5.22829	1.71084e-07	7.5784e-07	2.56507e-07	TRUE
gene	1794864	1797071	-	106	4943	735	52628965	-	lpg1626	COG2217P	copper efflux ATPase	-1.18294	188.97	135.606	24.4557	291.909	426.258	-0.546208	-5.22531	1.73866e-07	7.69024e-07	2.60293e-07	TRUE
gene	195663	196118	-	106	4943	151	52627531	-	lpg0165	COG5591S	hypothetical protein	-2.24793	0	9.04041	31.443	25.0566	76.5491	-1.6112	-5.22013	1.78797e-07	7.89665e-07	2.67279e-07	TRUE
gene	2804259	2808143	+	106	4943	1294	52629809	lepB	lpg2490	COG0840NT	LepB	0.524421	71.9884	4.5202	6.98734	131.547	58.822	1.16115	5.21507	1.83752e-07	8.1035e-07	2.74281e-07	TRUE
gene	1146245	1147717	-	106	4943	490	52628393	-	lpg1048	COG0056C	ATP synthase F1, subunit alpha	-1.98793	35.9942	27.1212	3.49367	37.5848	95.8879	-1.3512	-5.21015	1.88685e-07	8.30882e-07	2.8123e-07	TRUE
gene	1477771	1478052	-	106	4943	93	52628680	-	lpg1339	-	hypothetical protein	-5.70044	62.9899	198.889	2228.96	0	20.9503	-5.06371	-5.18985	2.10463e-07	9.25418e-07	3.13228e-07	TRUE
gene	605145	606578	-	106	4943	477	52627920	-	lpg0567	COG0739M	peptidase, M23/M37 family	1.07529	71.9884	0	0	73.9169	22.5618	1.71202	5.16425	2.41408e-07	1.05993e-06	3.58755e-07	TRUE
gene	3279252	3280457	-	106	4943	401	52630203	-	lpg2897	COG1622C,COG2010C	cytochrome c oxidase, subunit II	-0.13047	233.962	171.768	3.49367	608.875	428.675	0.50626	5.16245	2.43745e-07	1.06862e-06	3.61697e-07	TRUE
misc	3098063	3098323	+	516	569							-0.141058	26.9957	45.202	6.98734	646.459	458.489	0.495673	5.15943	2.47697e-07	1.08435e-06	3.67023e-07	TRUE		coding	0.892246	Q8CME1	5e-41
gene	2472187	2474049	-	106	4943	620	52629514	-	lpg2190	-	IcmL-like	-2.16993	35.9942	9.04041	13.9747	27.5622	79.7723	-1.53319	-5.15844	2.49013e-07	1.08852e-06	3.68433e-07	TRUE
gene	2167602	2169122	-	106	4943	506	52629268	-	lpg1940	COG1020Q	peptide synthetase	-1.97575	26.9957	22.601	6.98734	37.5848	95.0821	-1.33902	-5.15102	2.59072e-07	1.13084e-06	3.82758e-07	TRUE
gene	98310	99086	-	106	4943	258	52627454	-	lpg0088	COG0834ET	glutamine ABC transporter	-2.90689	8.99855	0	48.9114	10.0226	48.3468	-2.27016	-5.14604	2.66045e-07	1.15874e-06	3.91915e-07	TRUE
gene	1250582	1251484	+	106	4943	300	52628481	-	lpg1136	-	hypothetical protein	-2.90689	17.9971	0	13.9747	10.0226	48.3468	-2.27016	-5.14604	2.66045e-07	1.15874e-06	3.91915e-07	TRUE
gene	658819	660174	+	106	4943	451	52627973	-	lpg0625	COG0457R	expressed protein	-1.95269	17.9971	36.1616	97.8227	38.8377	96.6936	-1.31596	-5.13561	2.81232e-07	1.22222e-06	4.13686e-07	TRUE
misc	753083	753291	-	156	129							0.274175	0	4.5202	0	195.441	103.946	0.910905	5.11529	3.13255e-07	1.35941e-06	4.60121e-07	TRUE		noncoding	-1.47526
gene	2178619	2179743	+	106	4943	374	52629278	sec7	lpg1950	COG5307R	guanine nucleotide exchange protein	-3.14296	8.99855	4.5202	66.3797	7.51697	42.7064	-2.50623	-5.10788	3.258e-07	1.4118e-06	4.77479e-07	TRUE
gene	748803	753083	+	106	4943	1426	52628041	-	lpg0693	-	LigA, interaptin	-0.0619658	269.957	49.7222	20.962	399.652	268.325	0.574764	5.10775	3.26016e-07	1.41069e-06	4.77479e-07	TRUE
gene	2391603	2394053	-	106	4943	816	52629471	-	lpg2146	COG0642T	response regulator TutC	-2.10154	53.9913	13.5606	62.8861	30.0679	82.9954	-1.46481	-5.10438	3.31886e-07	1.43402e-06	4.85375e-07	TRUE
gene	1995754	1996524	-	106	4943	256	52629125	fliR	lpg1787	COG1684NU	flagellar biosynthetic protein FliR	-3.77259	8.99855	18.0808	0	3.75848	33.037	-3.13586	-5.10011	3.3945e-07	1.46458e-06	4.95719e-07	TRUE
gene	1429644	1430942	-	106	4943	432	52628643	-	lpg1301	COG0702MG	oxidoreductase	-1.82312	386.938	67.803	10.481	48.8603	111.198	-1.18639	-5.0991	3.41274e-07	1.47033e-06	4.97666e-07	TRUE
gene	2451717	2454203	+	106	4943	828	52629504	-	lpg2180	COG0642T	sensory box histidine kinase/response regulator	-3	26.9957	9.04041	17.4683	8.7698	45.1237	-2.36327	-5.08273	3.72039e-07	1.60057e-06	5.41748e-07	TRUE
gene	143588	146896	+	106	4943	1102	52627492	-	lpg0126	-	ninein	0.561879	116.981	31.6414	17.4683	116.513	50.7642	1.19861	5.07648	3.84482e-07	1.65173e-06	5.59063e-07	TRUE
gene	2633671	2634600	+	106	4943	309	52629651	ispA	lpg2330	COG0142H	geranyltranstransferase	0.527247	215.965	0	0	122.777	54.7931	1.16398	5.07555	3.86367e-07	1.65744e-06	5.60997e-07	TRUE
gene	2637893	2639275	+	106	4943	460	52629656	hemA	lpg2335	COG0373H	glutamyl tRNA reductase	-0.0300572	170.972	72.3232	13.9747	357.056	234.482	0.606673	5.07203	3.93592e-07	1.68602e-06	5.7067e-07	TRUE
gene	922225	922506	+	106	4943	93	52628192	rsbV	lpg0845	COG1366T	hypothetical protein	-1.74322	8.99855	45.202	6.98734	57.6301	124.09	-1.10649	-5.07096	3.95807e-07	1.69308e-06	5.7306e-07	TRUE
gene	2941026	2943062	-	106	4943	678	52629924	pepO	lpg2607	COG3590O	metallopeptidase PepO, peptidase, M13 family	-1.15815	323.948	212.45	143.24	308.196	442.373	-0.521418	-5.07061	3.96542e-07	1.6938e-06	5.73305e-07	TRUE
gene	2287698	2288621	-	106	4943	307	52629373	-	lpg2045	COG1463Q	ABC transport system periplasmic substrate binding protein	-1.73081	179.971	113.005	20.962	58.8829	125.702	-1.09408	-5.05408	4.32477e-07	1.84466e-06	6.24365e-07	TRUE
gene	2581790	2582788	+	106	4943	332	52629603	-	lpg2279	COG0179Q	fumarylacetoacetate hydrolase	-0.105035	404.935	126.566	34.9367	481.086	332.787	0.531695	5.05108	4.39324e-07	1.87119e-06	6.33346e-07	TRUE
gene	473739	474548	-	106	4943	269	52627792	legA11	lpg0436	COG0666R	ankyrin repeat-containing protein	0.736966	152.975	9.04041	17.4683	93.9621	36.2601	1.3737	5.03283	4.83295e-07	2.05555e-06	6.95746e-07	TRUE
gene	3137995	3138498	-	106	4943	167	52630094	-	lpg2785	COG1905C	NADH dehydrogenase I, E subunit	-0.121527	350.943	76.8435	13.9747	527.441	369.047	0.515203	5.0316	4.86401e-07	2.06582e-06	6.99223e-07	TRUE
gene	1119060	1120613	+	106	4943	517	52628367	deoA	lpg1022	COG0213F	thymidine phosphorylase TdRPase	-2.30485	17.9971	18.0808	17.4683	21.2981	67.6855	-1.66812	-5.00887	5.47513e-07	2.32208e-06	7.85958e-07	TRUE
gene	2547160	2547669	-	106	4943	169	52629570	-	lpg2246	COG0226P	hypothetical protein	-5.58496	0	9.04041	31.443	0	19.3387	-4.94823	-5.00634	5.54741e-07	2.3494e-06	7.95205e-07	TRUE
gene	2933912	2935885	-	106	4943	657	52629917	-	lpg2600	COG1835I	acyltransferase	0.423499	17.9971	0	0	142.822	68.4913	1.06023	5.00029	5.72435e-07	2.42091e-06	8.19408e-07	TRUE
gene	517854	519248	-	106	4943	464	52627833	-	lpg0477	COG1508K	RNA polymerase signma-54 factor RpoN	-1.63387	26.9957	54.2424	17.4683	72.664	145.04	-0.997142	-4.98777	6.10787e-07	2.57945e-06	8.73072e-07	TRUE
gene	2758651	2759265	-	106	4943	204	52629764	-	lpg2444	-	hypothetical protein	2.52356	8.99855	4.5202	17.4683	28.815	3.22312	3.16029	4.98628	6.15539e-07	2.59586e-06	8.78624e-07	TRUE
gene	44731	46254	-	106	4943	507	52627405	legA10	lpg0038	COG0666R	ankyrin repeat-containing protein	1.51457	53.9913	18.0808	27.9494	50.1131	11.2809	2.1513	4.97955	6.37322e-07	2.68393e-06	9.08435e-07	TRUE
gene	2945759	2947021	-	106	4943	420	52629927	ftsA	lpg2610	COG0849D	cell division protein FtsA	-1.10897	1880.7	1826.16	405.266	1413.19	1960.46	-0.472239	-4.95707	7.1563e-07	3.00947e-06	1.01862e-06	TRUE
gene	2014053	2016650	+	106	4943	865	52629143	mutS	lpg1805	COG0249L	DNA mismatch repair protein MutS	0.159996	125.98	36.1616	3.49367	226.762	130.536	0.796726	4.94657	7.55319e-07	3.17191e-06	1.0736e-06	TRUE
gene	2525446	2525673	-	106	4943	75	52629557	-	lpg2233	COG0236IQ	acyl carrier protein	-1.62583	89.9855	36.1616	6.98734	72.664	144.235	-0.989105	-4.94252	7.71188e-07	3.23402e-06	1.09462e-06	TRUE
gene	2431605	2432864	+	106	4943	419	52629491	-	lpg2166	-	hypothetical protein	0.516791	26.9957	4.5202	0	116.513	52.3757	1.15352	4.92296	8.52453e-07	3.56979e-06	1.20827e-06	TRUE
gene	400664	401956	+	106	4943	430	52627717	fabF	lpg0361	COG0304IQ	3-oxoacyl-(acyl carrier protein) synthase II, C-terminal	-0.205015	1493.76	230.53	20.962	1091.21	809.003	0.431715	4.92233	8.55219e-07	3.57637e-06	1.2105e-06	TRUE
gene	2841752	2843314	-	106	4943	520	52629833	-	lpg2514	COG1538MU	outer membrane efflux protein (RND multidrug efflux)	-1.21551	584.906	194.369	24.4557	225.509	336.816	-0.578776	-4.90872	9.16745e-07	3.82831e-06	1.29577e-06	TRUE
gene	1607223	1609427	+	106	4943	734	52628798	relA	lpg1457	COG0317TK	GTP pyrophosphokinase ((p)ppGpp synthetase I) stringent stress response RelA	-0.203747	809.87	271.212	153.721	892.014	660.74	0.432983	4.90695	9.25045e-07	3.85758e-06	1.30568e-06	TRUE
misc	80800	81013	-	4996	11218							-1.16697	2321.63	20928.5	1306.63	6259.13	9039.24	-0.53024	-4.9065	9.27156e-07	3.861e-06	1.30684e-06	TRUE		noncoding	-1.01838
gene	1582897	1583661	-	106	4943	254	52628774	deoC	lpg1433	COG0274F	2-deoxyribose-5-phosphate aldolase	0.584963	8.99855	0	0	105.238	45.1237	1.22169	4.89977	9.59493e-07	3.9901e-06	1.35054e-06	TRUE
gene	486335	487420	+	106	4943	361	52627806	icmK	lpg0450	-	IcmK (DotH)	-1.10132	386.938	194.369	24.4557	404.664	558.406	-0.464591	-4.89647	9.75719e-07	4.05194e-06	1.37147e-06	TRUE
gene	2809091	2810077	+	106	4943	328	52629811	-	lpg2492	COG1064R	alcohol dehydrogenase	-3.42626	17.9971	0	87.3417	5.01131	34.6486	-2.78953	-4.88958	1.0105e-06	4.18474e-06	1.41642e-06	TRUE
gene	771222	772394	-	106	4943	390	52628055	-	lpg0707	COG2067I	(outer) membrane protein	-1.66742	89.9855	85.8839	17.4683	63.8942	130.536	-1.03069	-4.88967	1.01005e-06	4.18869e-06	1.41642e-06	TRUE
gene	2007376	2009958	-	106	4943	860	52629137	alaS	lpg1799	COG0013J	alanyl tRNA synthetase	-0.209082	890.857	194.369	55.8987	1052.38	782.413	0.427648	4.88111	1.05489e-06	4.36253e-06	1.47659e-06	TRUE
gene	3034433	3037579	-	106	4943	1048	52630003	dotA	lpg2686	-	DotA	-1.49712	134.978	90.4041	31.443	98.9734	179.689	-0.860389	-4.87595	1.08288e-06	4.47212e-06	1.51369e-06	TRUE
gene	2601375	2602778	-	106	4943	467	52629621	legA3	lpg2300	COG0666R	ankyrin repeat domain protein	-1.6009	62.9899	67.803	90.8354	75.1697	146.652	-0.964174	-4.87432	1.09186e-06	4.50298e-06	1.52413e-06	TRUE
gene	995810	996559	+	106	4943	249	52628268	etfB	lpg0922	COG2086C	electron transfer flavoprotein, beta subunit	-0.150104	476.923	94.9243	13.9747	571.29	407.725	0.486627	4.87191	1.10525e-06	4.55194e-06	1.5407e-06	TRUE
gene	1296252	1297838	+	106	4943	528	52628518	pilS	lpg1173	COG0642T	sensor protein PilS	-2.44931	0	13.5606	10.481	16.2868	57.2104	-1.81258	-4.86929	1.11999e-06	4.60631e-06	1.5591e-06	TRUE
gene	1574217	1574906	+	106	4943	229	52628766	pyrF	lpg1425	COG0284F	orotidine 5'-phosphate decarboxylase PyrF	0.0386459	386.938	81.3637	27.9494	284.392	178.077	0.675376	4.86901	1.12156e-06	4.60642e-06	1.55914e-06	TRUE
misc	2358599	2358694	-	41	138							-1.75097	98.9841	90.4041	24.4557	51.366	111.198	-1.11424	-4.85498	1.20399e-06	4.9382e-06	1.67144e-06	TRUE		noncoding	-1.296
gene	1373487	1374296	-	106	4943	269	52628587	lvrE	lpg1244	-	LvrE	-2.5025	71.9884	13.5606	6.98734	15.0339	54.7931	-1.86577	-4.854	1.20993e-06	4.95573e-06	1.67738e-06	TRUE
gene	1688628	1689866	-	106	4943	412	52628866	-	lpg1525	COG0664T,COG1266R	CAAX amino terminal protease family protein	-2.30378	35.9942	49.7222	13.9747	20.0453	63.6566	-1.66705	-4.85239	1.2198e-06	4.98935e-06	1.68875e-06	TRUE
gene	2858107	2859657	+	106	4943	516	52629847	-	lpg2528	COG0366G	alpha-amylase, putative	-4.04439	0	0	38.4304	2.50566	26.5908	-3.40766	-4.85189	1.22291e-06	4.99521e-06	1.69074e-06	TRUE
gene	1885806	1887116	+	106	4943	436	52629031	-	lpg1692	-	hypothetical protein	0.415037	215.965	45.202	10.481	135.305	65.2682	1.05177	4.85055	1.23122e-06	5.0223e-06	1.69991e-06	TRUE
gene	2948810	2949748	-	106	4943	312	52629930	murB	lpg2613	COG0812M	UDP-N-acetylenolpyruvoylglucosamine reductase	-1.0614	530.915	687.071	118.785	518.671	696.194	-0.42467	-4.84725	1.25185e-06	5.09951e-06	1.72604e-06	TRUE
gene	878744	880447	-	106	4943	567	52628150	-	lpg0803	COG1960I	acyl CoA dehydrogenase, short chain specific	-2.34104	0	18.0808	31.443	18.7924	61.2393	-1.70431	-4.83236	1.34926e-06	5.48884e-06	1.85782e-06	TRUE
gene	3138559	3139827	-	106	4943	422	52630095	nuoD	lpg2786	COG0649C	NADH dehydrogenase I, D subunit	-0.194356	1556.75	723.232	38.4304	2111.02	1553.54	0.442374	4.81893	1.44332e-06	5.86348e-06	1.98462e-06	TRUE
gene	3051166	3052596	-	106	4943	476	52630015	amiB	lpg2698	COG0741M,COG0860M	N-acetylmuramoyl-L-alanine amidase	-1.54862	485.922	131.086	31.443	83.9395	157.933	-0.911891	-4.81727	1.45534e-06	5.90429e-06	1.99843e-06	TRUE
gene	2485291	2486850	-	106	4943	519	52629527	-	lpg2203	-	alginate O-acetylation protein AlgJ	0.310788	80.987	36.1616	3.49367	161.615	83.8012	0.947518	4.80967	1.51182e-06	6.12512e-06	2.07318e-06	TRUE
gene	2352473	2352970	-	106	4943	165	52629430	-	lpg2105	COG2259S	transmembrane protein	-3.39232	8.99855	76.8435	13.9747	5.01131	33.8428	-2.75559	-4.80236	1.56807e-06	6.34443e-06	2.14741e-06	TRUE
gene	1961254	1961709	-	106	4943	151	52629094	fliJ	lpg1756	COG2882NUO	flagellar protein FliJ	-2.02975	44.9928	22.601	10.481	30.0679	78.9665	-1.39302	-4.79621	1.61699e-06	6.53352e-06	2.21141e-06	TRUE
gene	1759202	1759429	-	106	4943	75	52628932	rpsR	lpg1591	COG0238J	30S ribosomal protein S18	0.100604	62.9899	13.5606	13.9747	241.796	145.04	0.737334	4.79331	1.64054e-06	6.61974e-06	2.2406e-06	TRUE
gene	3245498	3246292	-	106	4943	264	52630174	thyA	lpg2868	COG0207F	thymidylate synthase (TS)	-1.1364	935.849	239.571	41.924	296.92	419.812	-0.499666	-4.79199	1.65131e-06	6.65422e-06	2.25227e-06	TRUE
gene	1804345	1807347	-	106	4943	1000	52628973	-	lpg1634	COG0247C,COG0277C	oxidase	-1.69797	17.9971	54.2424	17.4683	56.3773	117.644	-1.06124	-4.7859	1.70224e-06	6.85019e-06	2.3186e-06	TRUE
gene	2907822	2908979	-	106	4943	385	52629897	gcdH	lpg2580	COG1960I	glutaryl CoA dehydrogenase	-0.208798	2312.63	967.323	87.3417	820.603	609.976	0.427932	4.7835	1.72267e-06	6.9231e-06	2.3431e-06	TRUE
gene	890905	891813	+	106	4943	302	52628159	mreC	lpg0812	COG1792M	rod shape determining protein MreC	-0.022631	818.868	140.126	17.4683	316.966	207.086	0.614099	4.78325	1.72486e-06	6.92259e-06	2.3431e-06	TRUE
gene	1836560	1838041	+	106	4943	493	52628999	legL3	lpg1660	-	leucine-rich repeat-containing protein	-3.02975	0	13.5606	0	7.51697	39.4832	-2.39302	-4.7798	1.75466e-06	7.03276e-06	2.38039e-06	TRUE
gene	2561792	2563642	+	106	4943	616	52629584	phbC	lpg2260	COG3243I	PHA synthase	-1.54124	116.981	85.8839	41.924	83.9395	157.127	-0.904511	-4.77314	1.81379e-06	7.26003e-06	2.45731e-06	TRUE
gene	2570220	2570831	+	106	4943	203	52629592	-	lpg2268	-	hypothetical protein	-4.70044	0	4.5202	76.8607	1.25283	20.9503	-4.06371	-4.76196	1.91722e-06	7.66375e-06	2.59396e-06	TRUE
gene	3186518	3187405	+	106	4943	295	52630130	-	lpg2823	COG0061G	sugar kinase	0.291956	332.946	49.7222	10.481	164.121	86.2185	0.928686	4.76012	1.93474e-06	7.72348e-06	2.61418e-06	TRUE
gene	436108	436563	-	106	4943	151	52627750	-	lpg0394	COG0350L	methylated DNA protein cysteine S-methyltransferase	0.26096	62.9899	9.04041	0	174.143	93.4705	0.89769	4.75933	1.9424e-06	7.74371e-06	2.62103e-06	TRUE
gene	3352158	3353057	-	106	4943	299	52630267	-	lpg2962	COG2885M	sodium-type flagellar protein	-4	17.9971	90.4041	69.8734	2.50566	25.785	-3.36327	-4.75878	1.9477e-06	7.7545e-06	2.62468e-06	TRUE
gene	2993753	2994430	-	106	4943	225	52629963	gacA	lpg2646	COG2197TK	response regulator GacA	-0.0281236	53.9913	90.4041	17.4683	318.218	208.697	0.608607	4.75438	1.9906e-06	7.91474e-06	2.67892e-06	TRUE
gene	2662056	2663057	-	106	4943	333	52629678	gcp	lpg2357	COG0533O	O-sialoglycoprotein endopeptidase	-0.21818	404.935	135.606	24.4557	1227.77	918.59	0.41855	4.74659	2.06871e-06	8.21439e-06	2.78034e-06	TRUE
gene	850246	851319	+	106	4943	357	52628125	-	lpg0777	COG1835I	O-acetyltransferase	0.151066	26.9957	31.6414	3.49367	214.234	124.09	0.787796	4.74425	2.09278e-06	8.29895e-06	2.80896e-06	TRUE
gene	2314344	2315951	-	106	4943	535	52629398	-	lpg2073	-	hypothetical protein	-2.36257	17.9971	4.5202	17.4683	17.5396	58.0162	-1.72584	-4.74131	2.12344e-06	8.40939e-06	2.84634e-06	TRUE
gene	2980029	2981411	-	106	4943	460	52629955	-	lpg2638	-	hypothetical protein	-1.2999	170.972	81.3637	20.962	165.373	261.879	-0.663172	-4.73909	2.14678e-06	8.49056e-06	2.87382e-06	TRUE
gene	1121779	1123989	+	106	4943	736	52628369	-	lpg1024	COG2217P	copper efflux ATPase	-1.47101	71.9884	90.4041	24.4557	98.9734	176.466	-0.834276	-4.71251	2.44683e-06	9.66451e-06	3.27116e-06	TRUE
gene	793529	794782	+	106	4943	417	52628073	glyA3	lpg0725	COG0112E	serine hydroxymethyltransferase	-1.0349	1115.82	768.435	171.19	793.04	1045.1	-0.398171	-4.70217	2.5741e-06	1.01538e-05	3.43676e-06	TRUE
gene	907250	907984	+	106	4943	244	52628175	-	lpg0828	COG3672S	periplasmic protein	-1.82597	143.977	94.9243	6.98734	41.3433	94.2763	-1.18924	-4.69815	2.62529e-06	1.0342e-05	3.50049e-06	TRUE
gene	1231463	1232233	+	106	4943	256	52628466	-	lpg1121	-	hypothetical protein	0.594361	26.9957	13.5606	31.443	96.4678	41.0948	1.23109	4.69549	2.65968e-06	1.04638e-05	3.54169e-06	TRUE
gene	2075411	2076133	+	106	4943	240	52629191	udk	lpg1853	COG0572F	uridine kinase	0.424885	80.987	22.601	6.98734	122.777	58.822	1.06162	4.69291	2.69343e-06	1.05826e-05	3.58191e-06	TRUE
gene	3206045	3208414	-	106	4943	789	52630141	-	lpg2834	COG2183K	transcription accessory protein	-0.212071	3365.46	542.424	132.759	1883	1402.86	0.424659	4.68524	2.79627e-06	1.09722e-05	3.7138e-06	TRUE
gene	2852975	2854309	+	106	4943	444	52629844	-	lpg2525	COG2319R	hypothetical protein	0.285754	44.9928	22.601	6.98734	160.362	84.6069	0.922485	4.68162	2.84618e-06	1.11534e-05	3.77513e-06	TRUE
gene	1297835	1299163	+	106	4943	442	52628519	pilR	lpg1174	COG2204T	two component response regulator PilR	-1.80735	89.9855	63.2828	38.4304	42.5962	95.8879	-1.17062	-4.67865	2.88776e-06	1.13016e-05	3.82527e-06	TRUE
gene	223447	225696	-	106	4943	749	52627560	-	lpg0194	COG0376P	catalase/(hydro)peroxidase KatG	-0.224109	1205.81	339.015	69.8734	902.036	677.661	0.412621	4.67659	2.91682e-06	1.14004e-05	3.85871e-06	TRUE
gene	1202264	1202455	+	106	4943	63	52628443	-	lpg1098	-	hypothetical protein	-4.64386	8.99855	31.6414	45.4177	1.25283	20.1445	-4.00713	-4.66124	3.1431e-06	1.22688e-05	4.15263e-06	TRUE
gene	1662037	1663689	-	106	4943	550	52628844	aceF	lpg1503	COG0508C	pyruvate dehydrogenase E2 component	-0.143469	233.962	108.485	59.3924	467.305	331.982	0.493261	4.6602	3.15901e-06	1.23148e-05	4.1682e-06	TRUE
gene	3315396	3315797	+	106	4943	133	52630234	panD	lpg2929	COG0853H	aspartate-1-decarboxylase	0.947533	89.9855	18.0808	3.49367	67.6527	22.5618	1.58426	4.65946	3.17046e-06	1.23433e-05	4.17787e-06	TRUE
gene	485697	486335	+	106	4943	212	52627805	icmL	lpg0449	-	IcmL (DotI)	-1.26219	62.9899	49.7222	6.98734	179.154	276.383	-0.625463	-4.65607	3.22298e-06	1.25315e-05	4.24156e-06	TRUE
gene	225828	226832	-	106	4943	334	52627561	-	lpg0195	-	hypothetical protein	-3.58496	0	18.0808	174.683	3.75848	29.0081	-2.94823	-4.65293	3.27245e-06	1.2699e-05	4.29548e-06	TRUE
gene	2103996	2104310	+	106	4943	104	52629214	-	lpg1885	-	hypothetical protein	-3.58496	17.9971	22.601	52.405	3.75848	29.0081	-2.94823	-4.65293	3.27245e-06	1.2699e-05	4.29548e-06	TRUE
gene	2470488	2470889	-	106	4943	133	52629511	-	lpg2187	-	hypothetical protein	-2.38702	8.99855	31.6414	17.4683	16.2868	54.7931	-1.75029	-4.65191	3.28881e-06	1.27377e-05	4.31137e-06	TRUE
gene	295512	296666	-	106	4943	384	52627615	-	lpg0249	COG1398I	stearoyl CoA 9-desaturase	-1.81359	89.9855	22.601	38.4304	41.3433	93.4705	-1.17686	-4.64076	3.47138e-06	1.34275e-05	4.54482e-06	TRUE
gene	2146745	2149537	+	106	4943	930	52629253	-	lpg1924	-	hypothetical protein	1.4021	80.987	0	0	46.3546	11.2809	2.03883	4.63726	3.53051e-06	1.36385e-05	4.61626e-06	TRUE
gene	270686	272278	-	106	4943	530	52627599	mdlC	lpg0233	COG0028EH	benzoylformate decarboxylase	-2.43741	17.9971	40.6818	38.4304	15.0339	52.3757	-1.80068	-4.63531	3.56398e-06	1.37501e-05	4.65401e-06	TRUE
gene	399350	399763	+	106	4943	137	52627715	acpP	lpg0359	COG0236IQ	acyl carrier protein	-0.0346263	170.972	63.2828	3.49367	309.449	203.862	0.602104	4.63309	3.60241e-06	1.38804e-05	4.69814e-06	TRUE
gene	450758	451789	+	106	4943	343	52627767	-	lpg0411	COG1612O	cytochrome c oxidase assembly protein	0.557482	89.9855	9.04041	3.49367	97.7206	42.7064	1.19421	4.61883	3.85916e-06	1.48506e-05	5.0265e-06	TRUE
gene	577814	578689	+	106	4943	291	52627890	sucD	lpg0535	COG0074C	succinyl CoA synthetase alpha chain	-0.226108	2051.67	388.737	167.696	1388.13	1044.29	0.410622	4.61825	3.86982e-06	1.48724e-05	5.0339e-06	TRUE
gene	3280539	3282152	-	106	4943	537	52630204	-	lpg2898	COG2010C,COG3245C	cytochrome c	-0.206451	341.945	153.687	27.9494	700.331	519.728	0.430279	4.61168	3.99424e-06	1.53309e-05	5.18908e-06	TRUE
gene	1088219	1088581	-	106	4943	120	52628339	-	lpg0994	-	hypothetical protein	-1.32944	89.9855	348.056	52.405	144.075	232.871	-0.692705	-4.61129	4.00179e-06	1.53402e-05	5.19222e-06	TRUE
gene	7271	8317	-	106	4943	348	52627372	-	lpg0005	COG2957E	peptidylarginine deiminase	0.430634	26.9957	18.0808	0	116.513	55.5988	1.06736	4.60516	4.1215e-06	1.57789e-05	5.3407e-06	TRUE
gene	1514897	1516768	+	106	4943	623	52628710	htpG	lpg1369	COG0326O	chaperone Hsp90 HtpG	-0.151622	1799.71	438.46	789.569	474.822	339.234	0.485108	4.6005	4.21475e-06	1.61152e-05	5.45455e-06	TRUE
gene	981795	982292	-	106	4943	165	52628252	-	lpg0906	-	flagellar biosynthesis/type III secretory pathway chaperone	-2.32193	71.9884	31.6414	132.759	17.5396	56.4046	-1.6852	-4.60022	4.22047e-06	1.61165e-05	5.45498e-06	TRUE
gene	51460	52320	-	106	4943	286	52627410	-	lpg0043	COG3781S	hypothetical protein	-1.71149	26.9957	31.6414	0	50.1131	105.557	-1.07476	-4.59885	4.24832e-06	1.62021e-05	5.48396e-06	TRUE
gene	3126788	3128260	-	106	4943	490	52630085	nuoN	lpg2776	COG1007C	NADH dehydrogenase I, N subunit	-0.194067	674.891	253.131	27.9494	635.184	467.353	0.442663	4.59325	4.3639e-06	1.66217e-05	5.62598e-06	TRUE
gene	612269	612550	-	106	4943	93	52627924	-	lpg0574	-	hypothetical protein CTC00065	0.594744	0	4.5202	0	92.7093	39.4832	1.23147	4.59098	4.4118e-06	1.67828e-05	5.6805e-06	TRUE
gene	3056816	3058030	-	106	4943	404	52630021	petB	lpg2704	COG1290C	ubiquinol-cytochrome c reductase, cytochrome b	-1.59401	359.942	67.803	6.98734	66.3999	128.925	-0.957278	-4.57406	4.78355e-06	1.81738e-05	6.15133e-06	TRUE
gene	342646	343626	+	106	4943	326	52627654	-	lpg0288	COG1509E	L-lysine 2,3-aminomutase, radical SAM domain protein	0.920566	125.98	13.5606	3.49367	66.3999	22.5618	1.5573	4.55606	5.21209e-06	1.97768e-05	6.6939e-06	TRUE
gene	1016427	1016990	-	106	4943	187	52628285	eda	lpg0939	COG0800G	2-dehydro-3-deoxy-phosphogluconate aldolase	-1.57619	71.9884	81.3637	34.9367	68.9056	132.148	-0.939462	-4.55098	5.33955e-06	2.02348e-05	6.84891e-06	TRUE
gene	1896894	1898534	+	106	4943	546	52629041	-	lpg1702	-	Tpr	0.874469	341.945	27.1212	73.3671	68.9056	24.1734	1.5112	4.54681	5.44659e-06	2.06143e-05	6.97736e-06	TRUE
gene	2169139	2170266	-	106	4943	375	52629269	-	lpg1941	COG1960I	acyl CoA dehydrogenase	-1.70044	53.9913	40.6818	10.481	50.1131	104.751	-1.06371	-4.54521	5.48818e-06	2.07455e-05	7.02175e-06	TRUE
gene	2755705	2756721	+	106	4943	338	52629760	-	lpg2440	COG0435O	glutathione S-transferase	-2.30117	8.99855	9.04041	3.49367	17.5396	55.5988	-1.66444	-4.52809	5.9518e-06	2.24695e-05	7.6053e-06	TRUE
gene	2665970	2667841	+	106	4943	623	52629682	rpoD	lpg2361	COG0568K	RNA polymerase sigma 70 factor (RpoD)	-0.230006	521.916	244.091	27.9494	1725.14	1301.34	0.406725	4.5209	6.15763e-06	2.32173e-05	7.8584e-06	TRUE
gene	525922	527217	+	106	4943	431	52627842	purA	lpg0486	COG0104F	adenylosuccinate synthetase	-0.206903	2663.57	357.096	55.8987	2664.77	1978.19	0.429827	4.51655	6.28567e-06	2.36702e-05	8.0117e-06	TRUE
gene	155787	156479	+	106	4943	230	52627499	proQm	lpg0133	COG3109T	activator of ProP osmoprotectant transporter	0.321928	17.9971	0	0	137.811	70.9087	0.958658	4.51032	6.47288e-06	2.43445e-05	8.23993e-06	TRUE
gene	1521417	1523297	-	106	4943	626	52628716	pbpA	lpg1375	COG0768M	penicillin binding protein 2	0.243043	98.9841	0	0	161.615	87.8301	0.879773	4.50746	6.56077e-06	2.46441e-05	8.34133e-06	TRUE
gene	2556352	2557140	-	106	4943	262	52629577	-	lpg2253	-	hypothetical protein	-1.04324	197.968	162.727	6.98734	473.569	627.703	-0.406507	-4.50123	6.756e-06	2.53456e-05	8.57877e-06	TRUE
gene	974982	976550	-	106	4943	522	52628246	-	lpg0900	-	hypothetical protein	0.455195	0	0	0	106.49	49.9584	1.09192	4.50082	6.76903e-06	2.53627e-05	8.58455e-06	TRUE
gene	1147704	1148447	-	106	4943	247	52628394	-	lpg1049	COG0711C,COG0712C	H(+) transporting ATP synthase, subunit B	-1.98423	0	13.5606	13.9747	28.815	73.326	-1.3475	-4.49615	6.91955e-06	2.58942e-05	8.76445e-06	TRUE
gene	621580	622473	+	106	4943	297	52627936	pyrB	lpg0588	COG0540F	aspartate carbamoyltransferase	0.468149	35.9942	22.601	10.481	103.985	48.3468	1.10488	4.49497	6.95799e-06	2.60055e-05	8.80212e-06	TRUE
gene	2800077	2801465	-	106	4943	462	52629805	-	lpg2486	COG1109G	phosphomannomutase	-0.170327	836.865	85.8839	3.49367	499.878	361.795	0.466403	4.49144	7.07416e-06	2.64067e-05	8.93791e-06	TRUE
misc	816590	816705	-	31	109							-1.81399	0	0	0	38.8377	87.8301	-1.17726	-4.48752	7.20568e-06	2.68641e-05	9.09274e-06	TRUE		noncoding	-1.25385
gene	2272239	2272937	-	106	4943	232	52629358	-	lpg2030	COG3087D	hypothetical protein	0.0942153	611.901	76.8435	17.4683	217.992	131.342	0.730945	4.4871	7.21993e-06	2.68837e-05	9.09937e-06	TRUE
gene	979029	980120	+	106	4943	363	52628249	-	lpg0903	COG0265O	DegP protease (Do-like, S2-serine-like)	-1.27417	2330.62	465.581	160.709	161.615	251.403	-0.637445	-4.47944	7.48406e-06	2.78325e-05	9.42052e-06	TRUE
gene	2875791	2877164	+	106	4943	457	52629863	mltA	lpg2544	COG2821M	membrane-bound lytic murein transglycosylase A	-1.57586	179.971	122.045	34.9367	66.3999	127.313	-0.93913	-4.47558	7.62053e-06	2.83048e-05	9.58039e-06	TRUE
gene	1426213	1426413	-	106	4943	66	52628640	-	lpg1298	-	hypothetical protein	-3.85798	17.9971	27.1212	27.9494	2.50566	23.3676	-3.22125	-4.46875	7.86783e-06	2.91871e-05	9.87902e-06	TRUE
gene	1985069	1986559	-	106	4943	496	52629115	lysU	lpg1777	COG1190J	lysine tRNA synthetase, heat inducible	-0.195334	251.959	99.4445	27.9494	587.576	432.704	0.441396	4.46707	7.92982e-06	2.93806e-05	9.94451e-06	TRUE
gene	1996806	1997555	-	106	4943	249	52629127	-	lpg1789	COG1338NU	flagellar biosynthetic protein FliP	-3.5025	0	18.0808	0	3.75848	27.3965	-2.86577	-4.46396	8.04569e-06	2.9773e-05	1.00773e-05	TRUE
gene	792628	793065	+	106	4943	145	52628071	-	lpg0723	-	hypothetical, His rich	0.917538	26.9957	9.04041	6.98734	63.8942	21.7561	1.55427	4.45804	8.27143e-06	3.05706e-05	1.03473e-05	TRUE
gene	2146127	2146462	-	106	4943	111	52629252	-	lpg1923	COG1146C	ferredoxin II (4Fe-4S)	0.380031	8.99855	4.5202	6.98734	119.019	58.822	1.01676	4.45731	8.29928e-06	3.06356e-05	1.03693e-05	TRUE
gene	26016	26927	+	106	4943	303	52627387	-	lpg0020	-	integral membrane protein	0.706269	26.9957	4.5202	0	77.6754	30.6197	1.343	4.45167	8.52063e-06	3.14139e-05	1.06327e-05	TRUE
gene	2239250	2240167	-	106	4943	305	52629328	secF	lpg2000	COG0341U	protein export protein SecF	-0.209453	314.949	49.7222	13.9747	641.448	477.022	0.427277	4.45138	8.53218e-06	3.14178e-05	1.0634e-05	TRUE
gene	3325915	3326751	-	106	4943	278	52630245	waaM	lpg2940	COG1560M	lipid A lauroyl acyltransferase	0.75336	98.9841	0	0	73.9169	28.2023	1.39009	4.44464	8.80398e-06	3.23787e-05	1.09593e-05	TRUE
gene	1292948	1294042	+	106	4943	364	52628515	-	lpg1170	COG1180O	pyruvate formate lyase-activating enzyme PflA	-2.90689	8.99855	13.5606	17.4683	7.51697	36.2601	-2.27016	-4.437	9.12203e-06	3.34456e-05	1.13134e-05	TRUE
gene	2347009	2347581	+	106	4943	190	52629423	-	lpg2098	COG0225O	MsrA3 - peptide methionine sulfoxide reductase	-2.90689	0	9.04041	3.49367	7.51697	36.2601	-2.27016	-4.437	9.12203e-06	3.34456e-05	1.13134e-05	TRUE
gene	950095	950391	-	106	4943	98	52628222	pntAb2	lpg0875	COG3288C	transmembrane NAD(P) transhydrogenase	-2.18982	8.99855	18.0808	3.49367	20.0453	58.822	-1.55309	-4.43703	9.12074e-06	3.35025e-05	1.13134e-05	TRUE
gene	1126856	1127824	+	106	4943	322	52628373	-	lpg1028	COG0845M	chemiosmotic efflux system C protein B	-1.49333	170.972	108.485	13.9747	81.4338	147.458	-0.856602	-4.42793	9.51405e-06	3.48189e-05	1.17852e-05	TRUE
gene	2696102	2697832	-	106	4943	576	52629708	-	lpg2388	COG0531E	amino acid permease	-1.78136	26.9957	27.1212	3.49367	40.0905	88.6358	-1.14463	-4.40934	1.03684e-05	3.78992e-05	1.28278e-05	TRUE
gene	2664144	2665889	+	106	4943	581	52629681	-	lpg2360	COG0358L	DNA primase DnaG	0.278301	35.9942	9.04041	0	142.822	75.7434	0.915031	4.39963	1.08437e-05	3.95883e-05	1.33995e-05	TRUE
gene	2907214	2907627	-	106	4943	137	52629896	-	lpg2579	-	hypothetical protein	-1.74543	26.9957	72.3232	3.49367	42.5962	91.859	-1.1087	-4.3902	1.13246e-05	4.12933e-05	1.39766e-05	TRUE
gene	148878	149795	-	106	4943	305	52627494	-	lpg0128	COG2084I	3-hydroxyisobutyrate dehydrogenase	-1.22523	188.97	58.7626	20.962	181.66	273.16	-0.588502	-4.38901	1.13868e-05	4.14697e-05	1.40256e-05	TRUE
gene	2698010	2700205	+	106	4943	731	52629709	-	lpg2389	COG0376P	catalase-peroxidase KatB	-1.00924	593.904	650.909	115.291	585.071	757.434	-0.372508	-4.38891	1.1392e-05	4.1438e-05	1.40256e-05	TRUE
gene	3016947	3018053	-	106	4943	368	52629987	ftsY	lpg2670	COG0552U	cell division membrane protein FtsY	0.0667261	224.964	22.601	6.98734	221.751	136.177	0.703456	4.38354	1.16768e-05	4.24223e-05	1.43587e-05	TRUE
gene	3247880	3250174	-	106	4943	764	52630177	ptsP	lpg2871	COG3605T	phosphoenolpyruvate protein phosphotransferase PtsP	-1.0335	1448.77	940.202	101.316	1120.03	1474.58	-0.396767	-4.38117	1.18043e-05	4.28337e-05	1.44821e-05	TRUE
gene	2243419	2244468	-	106	4943	349	52629332	queA	lpg2004	COG0809J	S-adenosylmethionine:tRNA ribosyltransferase-isomerase	0.0569024	242.961	54.2424	10.481	226.762	140.206	0.693633	4.38114	1.18057e-05	4.27868e-05	1.44821e-05	TRUE
gene	1420088	1420765	-	106	4943	225	52628634	-	lpg1292	COG0745TK	DNA-binding response regulator	-1.41732	53.9913	167.248	94.3291	98.9734	170.02	-0.780588	-4.37793	1.19812e-05	4.33703e-05	1.46796e-05	TRUE
gene	1648274	1649515	+	106	4943	413	52628832	-	lpg1491	-	hypothetical protein	-2.48543	0	18.0808	76.8607	12.5283	45.1237	-1.8487	-4.36671	1.26134e-05	4.56033e-05	1.54354e-05	TRUE
gene	1537306	1537734	+	106	4943	142	52628731	-	lpg1390	COG1399R	hypothetical protein	0.642448	17.9971	4.5202	0	80.181	33.037	1.27918	4.36329	1.28122e-05	4.62661e-05	1.56598e-05	TRUE
gene	3038144	3038599	+	106	4943	151	52630005	icmW	lpg2688	-	IcmW	-1.69744	80.987	45.202	17.4683	46.3546	96.6936	-1.06071	-4.35782	1.31362e-05	4.73791e-05	1.60365e-05	TRUE
gene	1911490	1911948	+	106	4943	152	52629055	-	lpg1716	-	hypothetical protein	0.668794	0	9.04041	3.49367	77.6754	31.4254	1.30552	4.3545	1.33371e-05	4.80459e-05	1.62622e-05	TRUE
gene	523728	524870	+	106	4943	380	52627840	hflK	lpg0484	COG0330O	HflK protein	-0.233199	2564.59	153.687	62.8861	714.112	539.873	0.403531	4.35416	1.3358e-05	4.8063e-05	1.6268e-05	TRUE
gene	2066101	2067060	+	106	4943	319	52629181	pip	lpg1843	COG0596R	proline iminopeptidase	-0.0491178	278.955	90.4041	31.443	289.403	192.582	0.587612	4.35114	1.35429e-05	4.86698e-05	1.64734e-05	TRUE
gene	2756759	2757232	+	106	4943	157	52629761	-	lpg2441	COG3865S	DNA binding protein	-2.87447	0	0	6.98734	7.51697	35.4543	-2.23774	-4.34901	1.36752e-05	4.90863e-05	1.66143e-05	TRUE
gene	1139570	1139866	+	106	4943	98	52628384	-	lpg1039	-	hypothetical protein	-4.45943	35.9942	9.04041	90.8354	1.25283	17.7272	-3.8227	-4.34503	1.39257e-05	4.98954e-05	1.68781e-05	TRUE
gene	1178481	1179164	+	106	4943	227	52628428	-	lpg1083	-	hypothetical protein	-4.45943	8.99855	4.5202	3.49367	1.25283	17.7272	-3.8227	-4.34503	1.39257e-05	4.98954e-05	1.68781e-05	TRUE
gene	1304045	1304659	+	106	4943	204	52628523	ribE	lpg1178	COG0307H	riboflavin synthase, alpha subunit RibE	0.409391	206.967	45.202	13.9747	106.49	51.5699	1.04612	4.34418	1.39797e-05	4.99991e-05	1.69233e-05	TRUE
gene	3337758	3338723	-	106	4943	321	52630255	-	lpg2950	-	hypothetical protein	0.0789513	89.9855	9.04041	3.49367	211.728	128.925	0.715681	4.3352	1.45625e-05	5.20214e-05	1.76078e-05	TRUE
gene	2130578	2131840	-	106	4943	420	52629239	-	lpg1910	COG1680V	D-alanyl-D-alanine carboxypeptidase	0.517399	116.981	22.601	6.98734	91.4565	41.0948	1.15413	4.33095	1.48467e-05	5.29732e-05	1.79299e-05	TRUE
gene	414780	419069	-	106	4943	1429	52627732	sdhA	lpg0376	-	SdhA, GRIP coiled-coil protein GCC185	0.181998	62.9899	36.1616	3.49367	169.132	95.8879	0.818728	4.32734	1.50922e-05	5.37852e-05	1.82048e-05	TRUE
gene	2602779	2603561	-	106	4943	260	52629622	-	lpg2301	COG2840S	hypothetical Smr domain protein	-1.53973	26.9957	31.6414	76.8607	67.6527	126.508	-0.903003	-4.32011	1.55951e-05	5.55113e-05	1.8789e-05	TRUE
misc	2317451	2317603	+	14	66							-2.23704	8.99855	22.601	104.81	17.5396	53.1815	-1.60031	-4.30937	1.6372e-05	5.82073e-05	1.97015e-05	TRUE		noncoding	-1.28079
gene	3296964	3298451	+	106	4943	495	52630217	-	lpg2912	-	hypothetical protein	-0.231816	161.974	99.4445	24.4557	682.791	515.699	0.404914	4.30691	1.65554e-05	5.87894e-05	1.98985e-05	TRUE
gene	838606	839643	-	106	4943	345	52628115	-	lpg0767	-	hypothetical protein	0.563901	98.9841	13.5606	0	85.1923	37.0659	1.20063	4.28902	1.79464e-05	6.36534e-05	2.15449e-05	TRUE
gene	2250383	2251012	-	106	4943	209	52629338	gmk	lpg2010	COG0194F	guanylate kinase	0.0699626	449.928	54.2424	55.8987	211.728	129.731	0.706693	4.28726	1.80893e-05	6.40843e-05	2.16907e-05	TRUE
gene	353425	356094	+	106	4943	889	52627663	ostA	lpg0297	COG1452M	organic solvent tolerance protein	0.189478	314.949	54.2424	3.49367	162.868	91.859	0.826208	4.28445	1.83191e-05	6.48213e-05	2.19402e-05	TRUE
gene	2204165	2205730	-	106	4943	521	52629294	-	lpg1966	-	hypothetical protein	0.938599	35.9942	31.6414	6.98734	57.6301	19.3387	1.57533	4.27134	1.94299e-05	6.86705e-05	2.32188e-05	TRUE
gene	1361650	1362450	-	106	4943	266	52628576	-	lpg1233	-	hypothetical protein	1.64386	17.9971	0	3.49367	31.3207	6.44624	2.28059	4.27131	1.94326e-05	6.8599e-05	2.32188e-05	TRUE
gene	2829940	2831133	-	106	4943	397	52629828	-	lpg2509	-	SdeD	0.135515	215.965	63.2828	485.62	181.66	106.363	0.772245	4.26515	1.99771e-05	7.0438e-05	2.38413e-05	TRUE
gene	3321161	3321487	-	106	4943	108	52630240	trxA	lpg2935	COG0526OC	RSc1188; probable thioredoxin 1	-0.0270937	35.9942	63.2828	6.98734	264.347	173.243	0.609636	4.26249	2.02157e-05	7.11956e-05	2.40977e-05	TRUE
gene	1134772	1137846	+	106	4943	1024	52628380	pcoA	lpg1035	COG2132Q,COG3667P	copper efflux ATPase	-1.01847	161.974	284.773	38.4304	486.097	633.343	-0.381743	-4.26144	2.03112e-05	7.14478e-05	2.41831e-05	TRUE
gene	460141	460803	+	106	4943	220	52627776	eda	lpg0420	COG0800G	multifunctional: 2-keto-3-deoxygluconate 6-phosphate aldolase/(4-hydroxy-2-oxoglutarate aldolase	0.172639	674.891	67.803	20.962	166.626	95.0821	0.80937	4.25401	2.09976e-05	7.37754e-05	2.49709e-05	TRUE
gene	1138084	1138551	-	106	4943	155	52628381	-	lpg1036	-	outer membrane lipoprotein	-3.16993	0	0	0	5.01131	29.0081	-2.53319	-4.25124	2.12592e-05	7.45195e-05	2.51932e-05	TRUE
gene	2316456	2317292	-	106	4943	278	52629400	dam	lpg2075	COG0338L	DNA adenine methylase	-3.16993	0	4.5202	59.3924	5.01131	29.0081	-2.53319	-4.25124	2.12592e-05	7.45195e-05	2.51932e-05	TRUE
gene	2684581	2687148	+	106	4943	855	52629701	mgt	lpg2381	COG0474P	magnesium-transporting ATPase, P-type	-3.16993	0	0	0	5.01131	29.0081	-2.53319	-4.25124	2.12592e-05	7.45195e-05	2.51932e-05	TRUE
gene	2237116	2237430	-	106	4943	104	52629325	-	lpg1997	-	hypothetical protein	1.48543	0	0	0	35.0792	8.0578	2.12216	4.24943	2.14311e-05	7.49463e-05	2.53672e-05	TRUE
gene	3014236	3015114	-	106	4943	292	52629984	rpoH	lpg2667	COG0568K	RNA polymerase sigma-32 factor RpoH	-0.255501	215.965	275.732	45.4177	801.81	615.616	0.381229	4.24103	2.22499e-05	7.77186e-05	2.63056e-05	TRUE
gene	2120771	2121958	+	106	4943	395	52629230	-	lpg1901	COG2850S	hypothetical protein	1.074	8.99855	0	3.49367	50.1131	15.3098	1.71073	4.23783	2.25688e-05	7.87406e-05	2.66515e-05	TRUE
gene	639092	639463	+	106	4943	123	52627954	-	lpg0606	COG2151R	metal-sulfur cluster biosynthetic enzyme	0.0614005	287.954	72.3232	13.9747	210.475	129.731	0.698131	4.22703	2.36796e-05	8.25199e-05	2.79306e-05	TRUE
gene	1826195	1827199	-	106	4943	334	52628991	-	lpg1652	COG0673R	myo-inositol-2-dehydrogenase	-0.197658	188.97	135.606	10.481	494.867	365.018	0.439072	4.22024	2.44037e-05	8.49444e-05	2.87513e-05	TRUE
gene	3060361	3060660	-	106	4943	99	52630026	ihfA	lpg2709	COG0776L	integration host factor (IHF) alpha subunit	-1.80735	26.9957	27.1212	108.304	35.0792	78.9665	-1.17062	-4.21395	2.50939e-05	8.7245e-05	2.953e-05	TRUE
gene	2238736	2239077	+	106	4943	113	52629327	-	lpg1999	COG2154H	pterin 4 alpha carbinolamine dehydratase	-0.190199	251.959	45.202	0	462.294	339.234	0.446531	4.21334	2.51617e-05	8.73793e-05	2.95754e-05	TRUE
gene	2022054	2022446	+	106	4943	130	52629147	-	lpg1809	-	hypothetical protein	-0.995732	368.941	257.652	59.3924	848.165	1087.8	-0.359002	-4.21148	2.53709e-05	8.80033e-05	2.97866e-05	TRUE
gene	766813	767841	+	106	4943	342	52628050	tdh	lpg0702	COG1063ER	threonine(-3-)dehydrogenase	-0.190684	1115.82	320.934	83.8481	461.041	338.428	0.446047	4.20645	2.59419e-05	8.98798e-05	3.04218e-05	TRUE
gene	696023	696805	+	106	4943	260	52627996	xth	lpg0648	COG0708L	exodeoxyribonuclease III	-1.3654	53.9913	90.4041	10.481	106.49	176.466	-0.728666	-4.20208	2.64476e-05	9.15257e-05	3.09789e-05	TRUE
gene	535517	536992	-	106	4943	491	52627853	-	lpg0497	COG1816F	adenosine deaminase	0.532874	8.99855	18.0808	0	85.1923	37.8717	1.1696	4.20142	2.65247e-05	9.16866e-05	3.10333e-05	TRUE
gene	2378395	2381595	-	106	4943	1066	52629459	-	lpg2134	COG3696P	chemiosmotic efflux system protein A (CzcA)	-1.176	197.968	85.8839	6.98734	197.947	287.664	-0.539269	-4.20034	2.66512e-05	9.20176e-05	3.11453e-05	TRUE
gene	1971563	1973947	-	106	4943	794	52629104	ftsK	lpg1766	COG1674D	cell division protein FtsK	-0.984431	3482.44	492.702	69.8734	700.331	891.193	-0.347701	-4.1731	3.00486e-05	0.000103628	3.50751e-05	TRUE
gene	287203	287802	-	106	4943	199	52627609	-	lpg0243	COG1028IQR	short chain dehydrogenase	-1.53605	26.9957	36.1616	27.9494	62.6414	116.838	-0.899323	-4.16268	3.1454e-05	0.00010835	3.66733e-05	TRUE
gene	3183761	3184573	+	106	4943	270	52630128	-	lpg2821	COG0062S	sugar kinase	-2.19265	35.9942	13.5606	31.443	17.5396	51.5699	-1.55591	-4.15888	3.19815e-05	0.00011004	3.72454e-05	TRUE
gene	956168	956614	+	106	4943	148	52628229	-	lpg0883	-	hypothetical protein	-1.71049	8.99855	54.2424	10.481	41.3433	87.0243	-1.07376	-4.15748	3.2178e-05	0.000110589	3.74312e-05	TRUE
gene	3255839	3257128	-	106	4943	429	52630183	-	lpg2877	-	hypothetical protein	1.80735	8.99855	4.5202	3.49367	26.3094	4.83468	2.44409	4.15544	3.24662e-05	0.000111451	3.7723e-05	TRUE
gene	359030	359575	-	106	4943	181	52627667	-	lpg0301	-	hypothetical protein	1.23704	8.99855	13.5606	3.49367	41.3433	11.2809	1.87377	4.15335	3.27638e-05	0.000112344	3.80251e-05	TRUE
gene	2645922	2646899	-	106	4943	325	52629664	sseJ	lpg2343	COG3240IR	lysophospholipase A	-1.14987	251.959	248.611	41.924	211.728	302.168	-0.513137	-4.15003	3.32437e-05	0.000113859	3.85379e-05	TRUE
gene	1193984	1195243	+	106	4943	419	52628439	-	lpg1094	COG1538MU	chemiosmotic efflux system B protein C	-2.10852	80.987	40.6818	3.49367	20.0453	55.5988	-1.47179	-4.1487	3.3437e-05	0.00011439	3.87042e-05	TRUE
gene	2949745	2951154	-	106	4943	469	52629931	murC	lpg2614	COG0773M	UDP-N-acetylmuramate:L-alanine ligase MurC	-0.994961	4625.26	1306.34	391.291	898.278	1151.46	-0.358231	-4.14852	3.34636e-05	0.00011435	3.87042e-05	TRUE
gene	2826352	2827047	-	106	4943	231	52629826	-	lpg2507	-	hypothetical protein	0.254814	0	18.0808	3.49367	131.547	70.9087	0.891544	4.14493	3.39922e-05	0.000116023	3.92707e-05	TRUE
gene	1366153	1366905	-	106	4943	250	52628580	-	lpg1237	COG0366G	type II restriction enzyme (Eco47II, Sau96I)	0.765535	125.98	4.5202	6.98734	63.8942	24.1734	1.40226	4.1273	3.67054e-05	0.000125142	4.23569e-05	TRUE
gene	596672	597496	-	106	4943	274	52627910	mutM	lpg0557	COG0266L	formamidopyrimidine DNA glycosylase	-1.3887	35.9942	9.04041	31.443	95.2149	160.35	-0.751967	-4.12523	3.70371e-05	0.000126129	4.2691e-05	TRUE
gene	948156	948581	-	106	4943	141	52628220	-	lpg0873	-	hypothetical protein	-1.3757	98.9841	144.646	80.3544	98.9734	165.185	-0.738969	-4.12024	3.78475e-05	0.000128742	4.35754e-05	TRUE
gene	1955401	1956768	-	106	4943	455	52629091	mpl	lpg1753	COG0773M	UDP-N-acetylmuramate:L-alanyl-gamma-D-glutamyl-meso-diaminopimelate ligase	-1.1252	242.961	194.369	27.9494	228.015	319.895	-0.48847	-4.11044	3.94903e-05	0.000134177	4.54153e-05	TRUE
gene	1907241	1907798	-	106	4943	185	52629050	frr	lpg1711	COG0233J	ribosome recycling factor	-0.22994	341.945	49.7222	27.9494	580.059	437.539	0.40679	4.10481	4.04642e-05	0.00013733	4.64824e-05	TRUE
gene	1094785	1096029	+	106	4943	414	52628351	-	lpg1006	COG1538MU	cobalt/zinc/cadmium efflux RND transporter, outer membrane protein	-1.60881	26.9957	54.2424	17.4683	50.1131	98.3052	-0.972079	-4.09682	4.18861e-05	0.000141995	4.80612e-05	TRUE
gene	3120631	3121557	-	106	4943	308	52630080	-	lpg2770	COG0130J	tRNA pseudouridine synthase B	0.103836	125.98	13.5606	0	180.407	107.975	0.740566	4.09404	4.23918e-05	0.000143546	4.85864e-05	TRUE
gene	2784291	2785502	-	106	4943	403	52629789	-	lpg2470	COG1145C	cytochrome c3 hydrogenase alpha (or beta) chain	-1.23919	98.9841	72.3232	6.98734	152.845	232.065	-0.602458	-4.08452	4.41685e-05	0.000149394	5.05655e-05	TRUE
gene	1682632	1683201	-	106	4943	189	52628860	-	lpg1519	COG0634F	purine/pyrimidine phosphoribosyltransferase	-0.135515	494.92	67.803	13.9747	330.747	233.676	0.501215	4.08249	4.4556e-05	0.000150534	5.09515e-05	TRUE
gene	1707811	1708485	-	106	4943	224	52628884	-	lpg1543	COG2976S	transmembrane protein	0.136419	62.9899	0	17.4683	166.626	97.4994	0.773149	4.08201	4.46484e-05	0.000150676	5.09994e-05	TRUE
gene	2781365	2782657	-	106	4943	430	52629786	hydA	lpg2467	COG3259C	cytochrome c3 hydrogenase alpha chain	-1.36864	125.98	40.6818	38.4304	98.9734	164.379	-0.731914	-4.07688	4.56433e-05	0.00015386	5.20771e-05	TRUE
gene	587834	589558	+	106	4943	574	52627903	-	lpg0549	COG0405E	gamma-glutamyltranspeptidase	-1.03696	296.952	122.045	20.962	362.067	477.828	-0.400232	-4.07309	4.6393e-05	0.000156211	5.28729e-05	TRUE
gene	3171260	3172783	+	106	4943	507	52630119	-	lpg2812	COG2719S	sporulation protein	-1.22563	8.99855	63.2828	27.9494	159.109	239.317	-0.588904	-4.0711	4.67918e-05	0.000157199	5.32076e-05	TRUE
gene	1789603	1790922	-	106	4943	439	52628960	-	lpg1621	-	hypothetical protein	0.932886	26.9957	0	3.49367	52.6188	17.7272	1.56962	4.0712	4.67724e-05	0.000157311	5.32076e-05	TRUE
gene	3165149	3167746	-	106	4943	865	52630116	pepN	lpg2809	COG0308E	aminopeptidase N	-0.254612	323.948	226.01	20.962	681.539	522.951	0.382118	4.06392	4.82562e-05	0.000161937	5.48112e-05	TRUE
gene	914284	915318	-	106	4943	344	52628181	trpD	lpg0834	COG0547E	anthranilate phosphoribosyltransferase	-0.13245	134.978	27.1212	10.481	325.735	229.647	0.50428	4.06329	4.83863e-05	0.000162192	5.48973e-05	TRUE
gene	3371925	3374180	-	106	4943	751	52630284	parC	lpg2980	COG0188L	DNA topoisomerase IV subunit A	-0.250104	701.887	271.212	31.443	655.229	501.195	0.386627	4.0601	4.90522e-05	0.00016424	5.55644e-05	TRUE
gene	2245044	2246900	-	106	4943	618	52629334	uup-A	lpg2006	COG0488R	ABC transporter ATP binding protein	-0.206711	422.932	122.045	10.481	463.546	344.068	0.430019	4.05995	4.9084e-05	0.000164162	5.55644e-05	TRUE
gene	394328	394948	+	106	4943	206	52627709	rpsD	lpg0353	COG0522J	30S ribosomal protein S4	-0.266231	629.899	207.929	52.405	2070.93	1601.89	0.370499	4.05532	5.00656e-05	0.000167258	5.66122e-05	TRUE
gene	2086635	2086711		106	4943					-		0.305808	188.97	0	0	111.502	58.0162	0.942539	4.05492	5.01505e-05	0.000167355	5.66449e-05	TRUE
gene	3047264	3048325	-	106	4943	353	52630012	-	lpg2695	COG0859M	heptosyl transferase, glycosyltransferase family 9 protein	-0.207233	341.945	108.485	6.98734	462.294	343.262	0.429498	4.05279	5.06099e-05	0.0001687	5.71001e-05	TRUE
gene	1996528	1996797	-	106	4943	89	52629126	fliQ	lpg1788	COG1987NU	flagellar biosynthetic protein FliQ	-3.64386	8.99855	0	0	2.50566	20.1445	-3.00713	-4.05078	5.10474e-05	0.000169874	5.74656e-05	TRUE
gene	3071680	3072831	+	106	4943	383	52630035	-	lpg2719	COG2170S	hypothetical protein	-3.64386	8.99855	4.5202	17.4683	2.50566	20.1445	-3.00713	-4.05078	5.10474e-05	0.000169874	5.74656e-05	TRUE
gene	3356827	3357996	+	106	4943	389	52630273	argD	lpg2968	COG4992E	N-acetylornithine aminotransferase ArgD	-0.277735	1421.77	311.894	69.8734	1345.54	1049.13	0.358995	4.04294	5.27854e-05	0.000175365	5.9356e-05	TRUE
gene	2575202	2575693	-	106	4943	163	52629596	-	lpg2272	COG5472S	transmembrane protein	-2.04182	0	36.1616	3.49367	21.2981	56.4046	-1.40509	-4.04014	5.34202e-05	0.00017708	5.99367e-05	TRUE
gene	391375	391560	+	106	4943	61	52627703	rpmD	lpg0347	COG1841J	50S ribosomal protein L30/(L7E)	-0.224838	35.9942	22.601	0	527.441	396.444	0.411892	4.04024	5.33974e-05	0.000177201	5.99367e-05	TRUE
gene	2944368	2945564	-	106	4943	398	52629926	ftsZ	lpg2609	COG0206D	cell division protein FtsZ	-1.02625	2510.6	1844.24	454.177	1500.89	1966.1	-0.389523	-4.03735	5.40589e-05	0.000178999	6.05861e-05	TRUE
gene	424815	425297	-	106	4943	160	52627739	-	lpg0383	-	hypothetical protein	-4.90689	0	9.04041	24.4557	0	12.0867	-4.27016	-4.03051	5.56565e-05	0.000183983	6.22387e-05	TRUE
gene	952719	953018	-	106	4943	99	52628225	-	lpg0878	-	hypothetical protein	-4.90689	0	0	24.4557	0	12.0867	-4.27016	-4.03051	5.56565e-05	0.000183983	6.22387e-05	TRUE
gene	2309882	2311333	+	106	4943	483	52629394	-	lpg2069	-	transposase Tn5	0.683526	71.9884	0	0	66.3999	26.5908	1.32026	4.02549	5.68568e-05	0.00018764	6.35109e-05	TRUE
gene	1012872	1015667	+	106	4943	931	52628283	ileS	lpg0937	COG0060J	isoleucyl tRNA synthetase	-0.279166	935.849	406.818	48.9114	1355.56	1057.99	0.357564	4.02329	5.73897e-05	0.00018919	6.40354e-05	TRUE
gene	711681	713120	+	106	4943	479	52628010	-	lpg0662	COG1538MU	multidrug efflux MFS outer membrane protein (RND family)	-1.65208	89.9855	49.7222	6.98734	43.849	88.6358	-1.01535	-4.02192	5.77247e-05	0.000190085	6.43383e-05	TRUE
gene	1535948	1537033	-	106	4943	361	52628730	-	lpg1389	COG0482J	tRNA (5 methylaminomethyl-2-thiouridylate) methyltransferase	0.0944647	242.961	36.1616	38.4304	177.902	107.169	0.731195	4.0197	5.82712e-05	0.000191673	6.48759e-05	TRUE
gene	104748	106928	+	106	4943	726	52627458	vacB	lpg0092	COG0557K	(exo)ribonuclease R	-0.971711	1079.83	452.02	41.924	645.207	813.838	-0.334981	-4.01455	5.95589e-05	0.000195693	6.62367e-05	TRUE
gene	811164	812417	+	106	4943	417	52628090	-	lpg0742	COG0526OC	hypothetical protein	-1.74193	17.9971	36.1616	6.98734	36.332	78.1607	-1.1052	-4.01028	6.06457e-05	0.000199046	6.73714e-05	TRUE
gene	398521	399279	+	106	4943	252	52627714	-	lpg0358	COG1028IQR	glucose-1-dehydrogenase	-0.0927104	134.978	126.566	20.962	283.139	194.193	0.54402	4.00611	6.17263e-05	0.00020237	6.84967e-05	TRUE
gene	1075236	1076102	+	106	4943	288	52628327	-	lpg0982	-	hypothetical protein	-4.24793	0	0	0	1.25283	15.3098	-3.6112	-4.00328	6.24715e-05	0.000204477	6.91719e-05	TRUE
gene	2229193	2229660	-	106	4943	155	52629315	-	lpg1987	COG2062T	phosphohistidine phosphatase SixA	-4.24793	0	0	0	1.25283	15.3098	-3.6112	-4.00328	6.24715e-05	0.000204477	6.91719e-05	TRUE
gene	443204	444748	+	106	4943	514	52627759	legA7	lpg0403	COG0666R	ankyrin repeat-containing protein	-1.81558	8.99855	22.601	0	31.3207	70.9087	-1.17885	-3.99779	6.39363e-05	0.000208928	7.07164e-05	TRUE
gene	1577692	1578471	+	106	4943	259	52628768	-	lpg1427	COG0300R	short chain dehydrogenase	-1.54157	206.967	167.248	87.3417	56.3773	105.557	-0.90484	-3.99458	6.48087e-05	0.000211548	7.16031e-05	TRUE
gene	2080112	2082562	-	106	4943	816	52629195	lon	lpg1859	COG0466O	ATP-dependent protease La	-0.98349	656.894	415.859	192.152	935.863	1190.14	-0.34676	-3.99157	6.56384e-05	0.000214023	7.24407e-05	TRUE
gene	3246289	3247059	-	106	4943	256	52630175	lgt	lpg2869	COG0682M	prolipoprotein diacylglyceryl transferase	-1.35443	224.964	135.606	13.9747	98.9734	162.768	-0.717701	-3.99129	6.57146e-05	0.000214038	7.24457e-05	TRUE
gene	3391003	3391803	+	106	4943	266	52630303	legP	lpg2999	-	astacin protease	-1.12977	71.9884	302.854	24.4557	212.981	299.75	-0.493038	-3.98852	6.64864e-05	0.000216316	7.31667e-05	TRUE
gene	142872	143474	+	106	4943	200	52627491	-	lpg0125	COG0218R	GTP binding protein EngB	0.415037	197.968	18.0808	3.49367	90.2036	43.5121	1.05177	3.98843	6.65132e-05	0.000216168	7.31667e-05	TRUE
gene	1868948	1869661	-	106	4943	237	52629018	-	lpg1679	-	hypothetical protein	-1.0372	26.9957	27.1212	17.4683	335.758	443.179	-0.400468	-3.98405	6.77512e-05	0.000219952	7.44476e-05	TRUE
gene	1568781	1569476	+	106	4943	231	52628761	cmk	lpg1420	COG0283F	cytidylate kinase	-0.235943	422.932	140.126	3.49367	549.992	416.588	0.400787	3.97987	6.89521e-05	0.000223608	7.56851e-05	TRUE
gene	1663729	1666410	-	106	4943	893	52628845	aceE	lpg1504	COG2609C	pyruvate dehydrogenase E1 component oxidoreductase protein AceE	-0.286533	1916.69	433.939	171.19	1106.25	867.825	0.350197	3.97918	6.9153e-05	0.000224017	7.58198e-05	TRUE
gene	674545	675816	+	106	4943	423	52627985	-	lpg0637	COG0477GEPR	major facilitator family transporter	-0.0302146	287.954	144.646	45.4177	236.785	155.516	0.606516	3.97894	6.92246e-05	0.000224006	7.58198e-05	TRUE
gene	645622	646668	-	106	4943	348	52627960	-	lpg0612	COG1064R	alcohol dehydrogenase (NADP-dependent, zinc-type)	-1.12379	350.943	275.732	101.316	216.739	303.779	-0.487062	-3.97517	7.03282e-05	0.000227331	7.69452e-05	TRUE
misc	662203	662439	+	127	116							0.130704	260.958	18.0808	10.481	159.109	93.4705	0.767434	3.96655	7.29215e-05	0.000235459	7.96963e-05	TRUE		noncoding	-1.08577
gene	3388349	3390526	-	106	4943	725	52630302	-	lpg2998	COG0659P,COG0664T	sulfate transporter	-1.56188	35.9942	36.1616	0	52.6188	99.9168	-0.925149	-3.96582	7.31433e-05	0.000235921	7.98525e-05	TRUE
gene	2315954	2316583	-	106	4943	209	52629399	-	lpg2074	-	4-diphosphocytidyl-2-methyl-D-erithritol synthase	-3.04439	0	9.04041	59.3924	5.01131	26.5908	-2.40766	-3.95709	7.58669e-05	0.000244442	8.27367e-05	TRUE
gene	464892	465890	-	106	4943	332	52627781	hemH	lpg0425	COG0276H	ferrochelatase	-1.4458	80.987	235.051	27.9494	72.664	127.313	-0.80907	-3.9489	7.85118e-05	0.000252691	8.55289e-05	TRUE
gene	10226	11083	-	106	4943	285	52627374	-	lpg0007	COG0388R	probable hydrolase	0.304855	98.9841	22.601	0	105.238	54.7931	0.941585	3.94726	7.90514e-05	0.000254154	8.60241e-05	TRUE
gene	2397359	2397718	+	106	4943	119	52629474	-	lpg2149	COG2147J	hypothetical protein	-1.70782	35.9942	9.04041	55.8987	37.5848	78.9665	-1.07109	-3.9373	8.24044e-05	0.00026465	8.95766e-05	TRUE
gene	3021792	3022703	+	106	4943	303	52629992	dotC	lpg2675	-	DotC	-1.12063	251.959	216.97	13.9747	215.486	301.362	-0.4839	-3.93523	8.31181e-05	0.000266656	9.02555e-05	TRUE
gene	2820928	2823756	+	106	4943	942	52629823	-	lpg2504	-	hypothetical protein	0.625604	0	13.5606	0	67.6527	28.2023	1.26233	3.92983	8.50042e-05	0.000272414	9.22046e-05	TRUE
gene	1675215	1675829	+	106	4943	204	52628854	-	lpg1513	-	type I secretion system LssZ	-2.12338	8.99855	18.0808	0	17.5396	49.1526	-1.48665	-3.92762	8.57896e-05	0.000274637	9.29569e-05	TRUE
gene	2845967	2846308	+	106	4943	113	52629837	-	lpg2518	-	hypothetical protein	1.848	0	9.04041	3.49367	22.5509	4.0289	2.48473	3.92086	8.82327e-05	0.000282156	9.55018e-05	TRUE
gene	3098360	3098641	+	106	4943	93	52630061	-	lpg2749	-	hypothetical CTC00065, TC0129	0.768674	17.9971	9.04041	0	57.6301	21.7561	1.4054	3.91709	8.96259e-05	0.000286305	9.69062e-05	TRUE
gene	69976	71334	-	106	4943	452	52627429	-	lpg0062	-	hypothetical protein	0.672425	26.9957	9.04041	0	63.8942	25.785	1.30916	3.91548	9.02236e-05	0.000287907	9.74483e-05	TRUE
gene	3253169	3254554	+	106	4943	461	52630181	glmU	lpg2875	COG1207M	UDP-N-acetylglucosamine pyrophosphorylase	-0.138561	107.983	81.3637	41.924	310.701	219.978	0.498169	3.90776	9.31573e-05	0.000296635	0.000100403	TRUE
misc	3095189	3095277	+	24	9							1.41504	0	0	0	30.0679	7.25202	2.05177	3.90778	9.31481e-05	0.000296922	0.000100403	TRUE		noncoding	-1.32756
gene	503312	504181	-	106	4943	289	52627817	prmA	lpg0461	COG2264J	ribosomal protein L11 methyltransferase	-0.0513992	170.972	13.5606	6.98734	241.796	161.156	0.585331	3.90302	9.49983e-05	0.000302175	0.000102278	TRUE
gene	1003747	1004295	+	106	4943	182	52628274	pilN	lpg0928	COG3166NU	type IV pilus biogenesis protein PilN	-2	0	9.04041	0	21.2981	54.7931	-1.36327	-3.8953	9.80776e-05	0.000311639	0.000105481	TRUE
gene	2110192	2110575	+	106	4943	127	52629221	-	lpg1892	-	hypothetical protein	-2.15754	62.9899	40.6818	17.4683	16.2868	46.7353	-1.52081	-3.89199	9.94264e-05	0.000315589	0.000106818	TRUE
gene	3335790	3337616	-	106	4943	608	52630254	wbmI	lpg2949	COG0367E	asparagine synthetase (B)	0.138706	134.978	18.0808	6.98734	150.339	87.8301	0.775436	3.8916	9.95846e-05	0.000315756	0.000106874	TRUE
gene	1120610	1121521	+	106	4943	303	52628368	-	lpg1023	COG0462FE	ribose-phosphate pyrophosphokinase	-2.07039	8.99855	18.0808	6.98734	18.7924	50.7642	-1.43366	-3.88972	0.00010036	0.000317876	0.000107592	TRUE
gene	1829032	1830150	-	106	4943	372	52628993	-	lpg1654	COG0457R	hypothetical protein	-1.46949	44.9928	9.04041	3.49367	65.1471	116.032	-0.832755	-3.8846	0.000102499	0.00032431	0.00010977	TRUE
gene	1983037	1984182	+	106	4943	381	52629113	nrdB	lpg1775	COG0208F	ribonucleoside-diphosphate reductase, beta subunit	-0.977169	341.945	533.384	139.747	518.671	656.711	-0.340439	-3.88119	0.000103946	0.000328538	0.000111201	TRUE
gene	71489	72676	+	106	4943	395	52627430	aroH	lpg0063	COG3200E	phospho-2-dehydro-3-deoxyheptonate aldolase	0.0280144	287.954	0	3.49367	195.441	123.284	0.664745	3.88025	0.000104349	0.000329465	0.000111515	TRUE
gene	2026	3129	+	106	4943	367	52627369	-	lpg0002	COG0592L	DNA polymerase III beta chain	-1.08881	440.929	117.525	10.481	236.785	323.924	-0.452079	-3.86892	0.00010932	0.000344797	0.000116704	TRUE
gene	1031851	1032657	+	106	4943	268	52628296	-	lpg0950	COG0388R	nitrilase	-1.44746	458.926	248.611	101.316	68.9056	120.867	-0.810729	-3.8661	0.000110588	0.000348426	0.000117933	TRUE
gene	746894	748714	+	106	4943	606	52628040	dppF	lpg0692	COG1123R	ABC type dipeptide/oligopeptide/nickel transport, ATPase component	-1.32549	359.942	49.7222	17.4683	101.479	163.573	-0.688756	-3.86238	0.000112289	0.000353415	0.000119621	TRUE
gene	2011392	2011712	-	106	4943	106	52629140	-	lpg1802	-	hypothetical protein	1.22239	0	0	0	35.0792	9.66936	1.85912	3.86144	0.000112722	0.000354406	0.000119956	TRUE
gene	1308099	1308923	+	106	4943	274	52628527	kdsA	lpg1182	COG2877M	2-dehydro-3-deoxyphosphonooctonate aldolase	-0.225244	1115.82	126.566	34.9367	452.271	340.039	0.411486	3.86045	0.000113179	0.000355468	0.000120316	TRUE
gene	859099	860052	+	106	4943	317	52628133	accA	lpg0785	COG0825I	acetyl CoA carboxylase, carboxyltransferase, alpha subunit	-0.969838	1727.72	587.626	118.785	544.98	686.525	-0.333108	-3.85744	0.000114581	0.000359492	0.000121678	TRUE
gene	943414	944193	+	106	4943	259	52628216	-	lpg0869	COG1024I	3-hydroxyisobutyryl Coenzyme A hydrolase	-1.02068	1133.82	289.293	73.3671	347.033	452.849	-0.383954	-3.85299	0.000116682	0.000365702	0.00012378	TRUE
misc	3099914	3099986	+	1530	1869							-0.288735	35.9942	488.182	31.443	1916.83	1506	0.347995	3.84625	0.00011994	0.00037552	0.000127103	TRUE		noncoding	-1.34393
gene	3369048	3370397	-	106	4943	449	52630281	-	lpg2977	COG3227E	zinc metalloprotease (virulence metalloprotease)	-1.26546	80.987	67.803	6.98734	124.03	191.776	-0.628731	-3.84524	0.000120436	0.000376679	0.000127495	TRUE
gene	3099250	3099600	+	106	4943	116	52630063	-	lpg2751	-	hypothetical protein	-1.00454	17.9971	94.9243	20.962	397.147	512.476	-0.367814	-3.84028	0.000122896	0.000383971	0.000129963	TRUE
gene	2477365	2477991	+	106	4943	208	52629518	-	lpg2194	COG0288P	(beta)-carbonic anhydrase	-0.102635	53.9913	76.8435	20.962	271.864	187.747	0.534095	3.83968	0.000123197	0.000384508	0.000130145	TRUE
gene	2537623	2538831	+	106	4943	402	52629564	-	lpg2240	COG0596R	dipeptidyl aminopeptidase/acylaminoacyl peptidase	-1.29245	107.983	63.2828	3.49367	111.502	175.66	-0.655721	-3.82695	0.000129739	0.000404505	0.000136913	TRUE
gene	1888202	1891366	-	106	4943	1054	52629035	putA	lpg1696	COG0506E,COG4230C	proline dehydrogenase/delta-1-pyrroline-5-carboxylate dehydrogenase = bifunctional PutA protein	-0.240449	512.917	194.369	62.8861	497.373	377.911	0.396281	3.82228	0.000132222	0.000411817	0.000139389	TRUE
gene	479014	479274	+	106	4943	86	52627797	icmT	lpg0441	-	IcmT	-1.97863	107.983	27.1212	3.49367	21.2981	53.9873	-1.3419	-3.82162	0.000132576	0.000412488	0.000139616	TRUE
gene	886804	887895	+	106	4943	363	52628155	murG	lpg0808	COG0707M	UDP-N-acetylglucosamine-N-acetylmuramyl-(pentapeptide) pyrophosphoryl-undecaprenol N-acetylglucosamine transferase	-1.20847	287.954	117.525	31.443	149.087	221.59	-0.57174	-3.80657	0.000140909	0.000437959	0.000148237	TRUE
gene	451779	452663	+	106	4943	294	52627768	-	lpg0412	COG0109O	protoheme IX farnesyltransferase	0.31259	116.981	4.5202	0	96.4678	49.9584	0.94932	3.80492	0.000141852	0.000440434	0.000149075	TRUE
gene	2381596	2382564	-	106	4943	322	52629460	-	lpg2135	COG0845M	chemiosmotic efflux system protein B	-1.21011	332.946	153.687	17.4683	147.834	219.978	-0.573384	-3.80259	0.000143193	0.000444134	0.000150327	TRUE
gene	589656	591872	-	106	4943	738	52627904	-	lpg0550	COG0664T,COG0665E	hypothetical protein	-2.5502	0	9.04041	45.4177	8.7698	33.037	-1.91347	-3.79142	0.000149789	0.000464112	0.000157089	TRUE
gene	2401678	2406279	+	106	4943	1533	52629478	-	lpg2153	-	Sid related protein-like	-1.27734	53.9913	67.803	146.734	115.26	179.689	-0.640608	-3.78942	0.000151	0.00046738	0.000158195	TRUE
gene	323554	326904	+	106	4943	1116	52627641	-	lpg0275	COG1073R	SdbA	0.217231	431.93	49.7222	55.8987	116.513	64.4624	0.853961	3.78632	0.000152894	0.000472755	0.000160014	TRUE
gene	414141	414740	+	106	4943	199	52627731	-	lpg0375	COG1011R	hypothetical protein	-2.29278	8.99855	36.1616	0	12.5283	39.4832	-1.65605	-3.78181	0.000155689	0.0004809	0.000162771	TRUE
gene	1444970	1445260	-	106	4943	96	52628656	-	lpg1314	COG2827L	hypothetical protein	0.959358	0	13.5606	0	43.849	14.504	1.59609	3.78029	0.000156646	0.000483107	0.000163434	TRUE
gene	1639917	1640726	-	106	4943	269	52628825	-	lpg1484	-	hypothetical protein	0.959358	44.9928	4.5202	0	43.849	14.504	1.59609	3.78029	0.000156646	0.000483107	0.000163434	TRUE
gene	955300	955387		106	4943					-		-2	0	9.04041	6.98734	20.0453	51.5699	-1.36327	-3.77762	0.000158331	0.000486548	0.000164683	TRUE
gene	1595787	1596572	+	106	4943	261	52628789	-	lpg1448	COG2771K	transcription regulator protein, response regulator containing CheY-like receiver domain and HTH DNA-binding domain	2	0	0	0	20.0453	3.22312	2.63673	3.77769	0.000158292	0.000487177	0.000164683	TRUE
gene	3221360	3221593	+	106	4943	77	52630153	-	lpg2846	-	hypothetical protein	2	0	0	0	20.0453	3.22312	2.63673	3.77769	0.000158292	0.000487177	0.000164683	TRUE
gene	798318	799055	-	106	4943	245	52628079	-	lpg0731	COG3637M	hypothetical protein	-0.239241	161.974	108.485	0	472.316	358.572	0.397489	3.77731	0.00015853	0.000486658	0.00016472	TRUE
gene	2947732	2948838	-	106	4943	368	52629929	ddlA	lpg2612	COG1181M	D-alanine-D-alanine ligase A	-1.00487	107.983	266.692	55.8987	370.837	478.634	-0.368136	-3.76634	0.000165656	0.000508011	0.000171947	TRUE
gene	260923	262029	+	106	4943	368	52627593	-	lpg0227	-	hypothetical protein	0.500429	179.971	27.1212	66.3797	72.664	33.037	1.13716	3.76496	0.000166577	0.000510311	0.000172726	TRUE
gene	740047	741699	+	106	4943	550	52628036	htpB	lpg0688	COG0459O	Hsp60, 60K heat shock protein HtpB	-0.395416	10159.4	4027.5	2368.71	14398.8	12181	0.241314	3.76147	0.00016892	0.000516961	0.000174977	TRUE
gene	910055	910780	+	106	4943	241	52628177	-	lpg0830	COG3319Q	hypothetical protein	-1.1773	233.962	67.803	13.9747	162.868	236.899	-0.540574	-3.75863	0.000170849	0.00052233	0.000176794	TRUE
gene	1642834	1645431	+	106	4943	865	52628829	legC5	lpg1488	-	coiled-coil-containing protein	0.331844	215.965	40.6818	38.4304	91.4565	46.7353	0.968574	3.75618	0.000172525	0.000526915	0.000178346	TRUE
gene	3221661	3222623	-	106	4943	320	52630154	-	lpg2847	-	hypothetical protein	-1.20811	152.975	244.091	48.9114	145.328	215.949	-0.571378	-3.75544	0.000173039	0.000527944	0.000178694	TRUE
gene	157650	163277	-	106	4943	1875	52627501	sdhB	lpg0135	-	SdhB	-2.9542	0	0	10.481	5.01131	24.9792	-2.31747	-3.75238	0.000175167	0.000533349	0.000180523	TRUE
gene	1313842	1314624	+	106	4943	260	52628530	-	lpg1186	COG4105R	competence lipoprotein ComL	0.188445	116.981	9.04041	0	122.777	69.2971	0.825175	3.75243	0.000175131	0.000533784	0.000180523	TRUE
gene	356219	357559	+	106	4943	446	52627664	surA	lpg0298	COG0760O	peptidyl-prolyl cis-trans isomerase D (SurA)	-0.100929	242.961	67.803	20.962	259.335	178.883	0.535801	3.74971	0.000177039	0.000538501	0.000182267	TRUE
gene	2655484	2656404	+	106	4943	306	52629672	-	lpg2351	-	hypothetical protein	-3.16993	0	4.5202	41.924	3.75848	21.7561	-2.53319	-3.74721	0.000178815	0.00054335	0.000183909	TRUE
gene	2229735	2230280	+	106	4943	181	52629316	-	lpg1988	COG0262H	dihydrofolate reductase	0.887525	0	0	0	46.3546	16.1156	1.52426	3.74399	0.000181124	0.000549808	0.000186095	TRUE
gene	631254	633014	-	106	4943	586	52627947	-	lpg0599	COG3243I	poly-beta-hydroxybutyrate polymerase	-1.62936	71.9884	58.7626	10.481	40.0905	79.7723	-0.992626	-3.72989	0.00019156	0.000580896	0.000196617	TRUE
gene	2605902	2606834	-	106	4943	310	52629625	-	lpg2304	COG2890J	adenine specific methylase	0.00952277	1304.79	81.3637	31.443	190.43	121.673	0.646253	3.72902	0.000192226	0.000582032	0.000196902	TRUE
misc	744637	744929	+	152	151							0.00952277	71.9884	13.5606	0	190.43	121.673	0.646253	3.72902	0.000192226	0.000582032	0.000196902	TRUE		noncoding	-1.20309
gene	764716	765390	-	106	4943	224	52628048	pcm	lpg0700	COG2518O	protein-L-isoaspartate-O-methyltransferase	-0.171187	44.9928	76.8435	0	318.218	230.453	0.465543	3.72348	0.000196494	0.000594052	0.00020107	TRUE
gene	992563	993222	-	106	4943	219	52628265	-	lpg0919	COG1994R	transmembrane protein	0.825971	8.99855	0	0	48.8603	17.7272	1.4627	3.72012	0.000199128	0.000601407	0.000203559	TRUE
gene	554771	555892	+	106	4943	373	52627870	-	lpg0514	COG1670J,COG2320S	hypothetical protein	0.347923	35.9942	0	0	87.698	44.3179	0.984653	3.71912	0.000199918	0.000603183	0.00020416	TRUE
gene	2076229	2077035	+	106	4943	268	52629192	fabI	lpg1854	COG0623I	enoyl reductase	-0.205114	188.97	117.525	27.9494	360.815	267.519	0.431616	3.7125	0.000205224	0.00061857	0.000209368	TRUE
gene	639466	640419	+	106	4943	317	52627955	-	lpg0607	COG2269J	lysyl tRNA synthetase	0.204014	143.977	22.601	3.49367	114.007	63.6566	0.840744	3.70125	0.00021454	0.000645996	0.000218652	TRUE
gene	2629339	2630175	-	106	4943	278	52629646	-	lpg2325	COG5285Q	hypothetical protein	-1.39348	17.9971	27.1212	0	73.9169	124.896	-0.756751	-3.69823	0.000217109	0.000653075	0.000221047	TRUE
gene	233907	235694	-	106	4943	595	52627569	yfhG	lpg0203	COG1307S,COG1461R	fusion of two types of conserved hypothetical protein	-1.6845	26.9957	40.6818	0	35.0792	72.5202	-1.04777	-3.69671	0.000218408	0.000655662	0.000221923	TRUE
gene	2226164	2229016	-	106	4943	950	52629314	-	lpg1986	-	hypothetical protein	-1.20945	233.962	99.4445	20.962	140.317	208.697	-0.572723	-3.69692	0.000218234	0.000655799	0.000221923	TRUE
gene	1335128	1335583	+	106	4943	151	52628550	-	lpg1207	COG2606S	hypothetical protein	-2.26303	17.9971	9.04041	73.3671	12.5283	38.6775	-1.6263	-3.6958	0.000219195	0.000657365	0.000222499	TRUE
gene	1699656	1700957	-	106	4943	433	52628875	hemL	lpg1534	COG0001H	glutamate-1-semialdehyde-2,1-aminomutase	-0.224354	260.958	49.7222	3.49367	394.641	296.527	0.412376	3.69474	0.000220116	0.000659466	0.000223211	TRUE
gene	3223904	3225208	+	106	4943	434	52630156	-	lpg2849	COG0457R	TPR repeat	-2.05063	0	22.601	17.4683	17.5396	46.7353	-1.4139	-3.69114	0.000223255	0.000668201	0.000226167	TRUE
gene	3019399	3020703	+	106	4943	434	52629989	-	lpg2672	COG0612R	zinc protease (peptidase, M16 family)	0.447459	89.9855	9.04041	3.49367	75.1697	35.4543	1.08419	3.69011	0.000224157	0.000670231	0.000226854	TRUE
gene	2734836	2737097	-	106	4943	753	52629742	-	lpg2422	-	hypothetical protein	-2.14296	0	18.0808	48.9114	15.0339	42.7064	-1.50623	-3.68921	0.000224953	0.000671938	0.000227432	TRUE
gene	1397311	1399347	-	106	4943	678	52628612	-	lpg1269	-	hypothetical protein	0.0557094	89.9855	90.4041	6.98734	165.373	102.334	0.69244	3.68584	0.00022795	0.000680209	0.000230232	TRUE
gene	2030529	2031602	+	106	4943	357	52629151	mrp	lpg1813	COG0489D	ATPase (Mrp)	0.307182	17.9971	0	0	91.4565	47.541	0.943912	3.67839	0.000234711	0.000699688	0.000236825	TRUE
gene	116250	117032	+	106	4943	260	52627467	-	lpg0101	COG1301C,COG3637M	hypothetical protein	-1.25032	548.912	158.207	31.443	119.019	182.106	-0.613593	-3.67338	0.000239362	0.000712842	0.000241277	TRUE
gene	1289130	1291397	-	106	4943	755	52628513	-	lpg1168	COG5001T	sensory box protein	-2.32193	8.99855	13.5606	6.98734	11.2755	36.2601	-1.6852	-3.66205	0.000250208	0.000744401	0.000251959	TRUE
gene	2751265	2751759	+	106	4943	164	52629754	-	lpg2434	COG3837S	hypothetical protein	-1.73118	44.9928	54.2424	20.962	31.3207	66.8798	-1.09445	-3.65984	0.000252369	0.000750082	0.000253882	TRUE
gene	690883	692928	+	106	4943	681	52627993	-	lpg0645	-	hypothetical protein	-1.05801	269.957	185.328	69.8734	244.302	327.147	-0.421275	-3.65566	0.00025652	0.000761662	0.000257801	TRUE
gene	2720506	2721324	+	106	4943	272	52629729	-	lpg2409	-	hypothetical protein	1.18442	0	4.5202	3.49367	31.3207	8.86358	1.82115	3.63868	0.000274034	0.00081286	0.00027513	TRUE
gene	973918	974985	-	106	4943	355	52628245	-	lpg0899	COG1194L	A/G specific adenine glycosylase	1.05063	44.9928	9.04041	3.49367	36.332	11.2809	1.68736	3.6375	0.000275296	0.000815793	0.000276123	TRUE
gene	2591078	2591641	-	106	4943	187	52629614	pgsA	lpg2293	COG0558I	CDP-diacylglycerol--glycerol-3-phosphate 3-phosphatidyltransferase	-1.31411	89.9855	45.202	0	92.7093	148.264	-0.677378	-3.63644	0.000276437	0.000817554	0.000276719	TRUE
gene	532985	534310	+	106	4943	441	52627851	argH	lpg0495	COG0165E	argininosuccinate lyase	0.881356	53.9913	0	3.49367	43.849	15.3098	1.51809	3.63667	0.000276186	0.000817621	0.000276719	TRUE
misc	2921311	2921667	+	54	38							0.50696	26.9957	4.5202	3.49367	67.6527	30.6197	1.14369	3.63513	0.000277844	0.000820902	0.000277852	TRUE		noncoding	-0.398583	Q5ZTL9	1e-13
gene	1207933	1208925	-	106	4943	330	52628449	-	lpg1104	COG3173R	hypothetical protein	-4	8.99855	4.5202	0	1.25283	12.8925	-3.36327	-3.62815	0.00028546	0.000840911	0.000284344	TRUE
gene	1439890	1440204	+	106	4943	104	52628651	-	lpg1309	-	hypothetical protein	-4	0	13.5606	6.98734	1.25283	12.8925	-3.36327	-3.62815	0.00028546	0.000840911	0.000284344	TRUE
gene	3013221	3014102	+	106	4943	293	52629983	-	lpg2666	COG0596R	probable hydrolase	-4	17.9971	4.5202	41.924	1.25283	12.8925	-3.36327	-3.62815	0.00028546	0.000840911	0.000284344	TRUE
gene	1262032	1263513	+	106	4943	493	52628491	-	lpg1146	COG2317E	thermostable carboxypeptidase 1	-1.4185	8.99855	27.1212	31.443	65.1471	112.003	-0.781771	-3.62849	0.000285089	0.000841477	0.000284344	TRUE
gene	1919230	1919655	-	106	4943	141	52629060	yfhC	lpg1721	COG0590FJ	deaminase	0.327165	44.9928	67.803	10.481	86.4451	44.3179	0.963895	3.62425	0.000289798	0.000852011	0.000288382	TRUE
gene	3250175	3250702	-	106	4943	175	52630178	-	lpg2872	COG0494LR	(di)nucleoside polyphosphate hydrolase	-1.0595	188.97	176.288	45.4177	238.037	319.089	-0.422771	-3.61335	0.000302265	0.000887793	0.000300493	TRUE
gene	1024610	1025785	-	106	4943	391	52628290	-	lpg0944	-	hypothetical protein	1.28951	0	4.5202	0	27.5622	7.25202	1.92624	3.61192	0.000303941	0.000891401	0.000301566	TRUE
gene	1294101	1294520	+	106	4943	139	52628516	-	lpg1171	-	hypothetical protein	1.28951	17.9971	9.04041	10.481	27.5622	7.25202	1.92624	3.61192	0.000303941	0.000891401	0.000301566	TRUE
gene	809930	810379	+	106	4943	149	52628088	omp	lpg0740	COG4520M	17kDa common antigen	-0.239986	296.952	239.571	38.4304	408.422	310.225	0.396744	3.60966	0.000306598	0.000897874	0.000303905	TRUE
gene	2590816	2590889		106	4943					-		1	8.99855	4.5202	0	37.5848	12.0867	1.63673	3.60386	0.000313532	0.00091728	0.000310473	TRUE
gene	480148	480747	+	106	4943	199	52627800	icmQ	lpg0444	-	IcmQ	0.0740006	44.9928	40.6818	27.9494	150.339	91.859	0.710731	3.59636	0.000322702	0.000943186	0.000319242	TRUE
gene	2180075	2180950	+	106	4943	291	52629279	-	lpg1951	COG1597IR	hypothetical protein	-3.39232	0	4.5202	0	2.50566	16.9214	-2.75559	-3.5951	0.000324264	0.000946826	0.000320474	TRUE
gene	1683753	1684496	-	106	4943	247	52628862	-	lpg1521	COG0500QR	generic methyl-transferase	-1.91254	80.987	31.6414	0	21.2981	51.5699	-1.27581	-3.59461	0.000324874	0.00094768	0.000320763	TRUE
gene	391991	393325	+	106	4943	444	52627705	secY	lpg0349	COG0201U	preprotein translocase SecY	-0.28931	809.87	284.773	38.4304	3340.04	2625.23	0.34742	3.59011	0.00033054	0.000963269	0.000326039	TRUE
gene	474811	476811	+	106	4943	666	52627793	-	lpg0437	-	hypothetical protein	0.736966	8.99855	9.04041	3.49367	50.1131	19.3387	1.3737	3.58684	0.000334707	0.000974464	0.000329829	TRUE
gene	626235	626420	+	106	4943	61	52627942	-	lpg0594	-	hypothetical protein	0.0102683	71.9884	31.6414	0	176.649	112.809	0.646998	3.5846	0.000337591	0.000981427	0.000332024	TRUE
misc	2432864	2432952	+	141	140							0.0102683	17.9971	9.04041	0	176.649	112.809	0.646998	3.5846	0.000337591	0.000981427	0.000332024	TRUE		noncoding	-1.28986
gene	2960933	2961613	+	106	4943	226	52629938	-	lpg2621	COG2503R	acid phosphatase, class B	0.241008	62.9899	40.6818	31.443	97.7206	53.1815	0.877738	3.58291	0.000339787	0.000986371	0.000333859	TRUE
gene	3033585	3034331	-	106	4943	248	52630002	-	lpg2685	COG0412Q	dienelactone hydrolase family protein	-1.21245	755.878	113.005	66.3797	130.294	194.193	-0.575719	-3.58225	0.000340642	0.000987895	0.000334375	TRUE
gene	1936655	1938106	+	106	4943	483	52629074	gatA	lpg1736	COG0154J	glutamyl/tRNA (Gln) amidotransferase, A subunit	-0.018859	44.9928	22.601	10.481	190.43	124.09	0.617871	3.58052	0.000342913	0.000993516	0.000336277	TRUE
misc	2647641	2647966	-	39	111							-1.50901	98.9841	117.525	38.4304	48.8603	89.4416	-0.872284	-3.57665	0.000348023	0.00100637	0.000340628	TRUE		coding	0.662932	Q5WUA2	1e-29
gene	1064069	1065532	-	106	4943	487	52628316	-	lpg0970	COG0833E	amino acid permeases	0.0598715	53.9913	27.1212	3.49367	154.098	95.0821	0.696602	3.57688	0.000347725	0.00100648	0.000340628	TRUE
gene	3151710	3151961		106	4943					-		0.954196	0	0	0	38.8377	12.8925	1.59093	3.57498	0.000350261	0.00101186	0.000342487	TRUE
gene	2661049	2661882	+	106	4943	277	52629677	-	lpg2356	COG0344S	transmembrane protein	-1.17805	251.959	103.965	20.962	147.834	215.143	-0.541323	-3.574	0.000351569	0.00101466	0.000343435	TRUE
gene	1929662	1930432	-	106	4943	256	52629068	ugpE	lpg1730	COG0395G	sn-glycerol-3-phosphate transmembrane ABC transporter	-1.49825	0	45.202	3.49367	50.1131	91.0532	-0.861521	-3.57044	0.000356382	0.00102756	0.000347801	TRUE
gene	755316	758165	+	106	4943	949	52628043	legA8	lpg0695	COG0666R,COG3177S	ankyrin repeat-containing protein	-2.28951	26.9957	4.5202	94.3291	11.2755	35.4543	-1.65278	-3.56823	0.000359407	0.00103529	0.000350415	TRUE
gene	1362988	1364187	-	106	4943	399	52628577	-	lpg1234	-	hypothetical protein	-1.87447	17.9971	4.5202	34.9367	22.5509	53.1815	-1.23774	-3.56742	0.000360517	0.00103699	0.000350822	TRUE
gene	3289174	3290436	+	106	4943	420	52630212	-	lpg2907	-	hypothetical protein	-1.87447	0	9.04041	45.4177	22.5509	53.1815	-1.23774	-3.56742	0.000360517	0.00103699	0.000350822	TRUE
gene	2964464	2967667	-	106	4943	1067	52629942	carB	lpg2625	COG0458EF	carbamoyl phosphate synthase, large subunit	-0.320345	1718.72	800.076	174.683	1370.59	1100.7	0.316385	3.56451	0.000364538	0.00104704	0.000354393	TRUE
gene	85693	87021	+	106	4943	442	52627443	pepP	lpg0077	COG0006E	Xaa-Pro aminopeptidase	-0.266691	1079.83	262.172	83.8481	493.614	381.94	0.370039	3.56258	0.000367225	0.00105374	0.000356663	TRUE
gene	2831384	2834110	+	106	4943	908	52629829	-	lpg2510	-	SdcA	-1.76939	53.9913	0	80.3544	27.5622	60.4335	-1.13266	-3.5595	0.000371566	0.00106518	0.000360533	TRUE
gene	986616	987620	+	106	4943	334	52628260	mraW	lpg0914	COG0275M	S-adenosylmethyl transferase MraW	-1.16729	782.874	275.732	139.747	152.845	220.784	-0.530565	-3.55725	0.000374756	0.0010733	0.00036328	TRUE
gene	3273353	3274123	+	106	4943	256	52630197	soj	lpg2891	COG1192D	sporulation initiation inhibitor protein Soj	-0.934139	674.891	221.49	17.4683	617.644	759.045	-0.297409	-3.54965	0.000385749	0.00110267	0.000373222	TRUE
gene	553352	554632	+	106	4943	426	52627869	serS	lpg0513	COG0172J	seryl tRNA synthetase	-0.305225	1223.8	176.288	17.4683	696.573	553.571	0.331505	3.54989	0.000385399	0.00110272	0.000373222	TRUE
gene	2345877	2346560	+	106	4943	227	52629422	-	lpg2097	-	hypothetical protein	1.67807	0	4.5202	0	20.0453	4.0289	2.3148	3.54924	0.000386343	0.00110331	0.000373439	TRUE
gene	3396955	3397200	-	106	4943	81	52630307	-	lpg3003	COG0759S	conserved hypothetical protein TIGR00278	0.169925	0	0	0	112.755	64.4624	0.806655	3.54864	0.000387229	0.00110479	0.000373939	TRUE
gene	1646838	1648163	+	106	4943	441	52628831	cyaA	lpg1490	COG2114T,COG2203T	adenylate cyclase PLUS two component hybrid sensor and regulator	-1.93074	17.9971	18.0808	150.228	20.0453	49.1526	-1.29401	-3.54737	0.000389099	0.00110906	0.000375386	TRUE
gene	2834261	2837014	+	106	4943	917	52629830	sidC	lpg2511	-	SidC, interaptin	-1.34465	8.99855	36.1616	157.215	78.9282	128.925	-0.707918	-3.5426	0.000396204	0.00112824	0.000381876	TRUE
gene	2063715	2065907	-	106	4943	730	52629180	uvrD	lpg1842	COG0210L	DNA dependent ATPase I and helicase II	-0.239575	1205.81	194.369	62.8861	388.377	294.916	0.397155	3.54105	0.000398542	0.00113382	0.000383764	TRUE
gene	2072773	2073435	-	106	4943	220	52629189	-	lpg1851	-	hypothetical protein	-0.0192362	215.965	72.3232	66.3797	186.671	121.673	0.617494	3.53947	0.000400938	0.00113955	0.000385705	TRUE
gene	1139872	1140537	+	106	4943	221	52628385	-	lpg1040	COG2020O	putative S-isoprenylcysteine methyltransferase	-2.35755	0	27.1212	24.4557	10.0226	33.037	-1.72082	-3.52875	0.000417535	0.00118559	0.00040129	TRUE
gene	1041512	1042690	-	106	4943	392	52628302	-	lpg0956	-	hypothetical protein	-1.25054	71.9884	117.525	6.98734	108.996	166.797	-0.613813	-3.5277	0.000419184	0.00118915	0.000402493	TRUE
gene	97493	98083	-	106	4943	196	52627453	-	lpg0087	-	hypothetical protein	-1.25594	53.9913	4.5202	3.49367	106.49	163.573	-0.619215	-3.52333	0.000426158	0.00120664	0.000408414	TRUE
gene	2580649	2581734	+	106	4943	361	52629602	hpd	lpg2278	COG3185ER	4-hydroxyphenylpyruvate dioxygenase	-0.119415	305.951	72.3232	20.962	246.807	172.437	0.517315	3.52353	0.000425845	0.0012069	0.000408414	TRUE
gene	1670045	1671337	+	106	4943	430	52628850	-	lpg1509	COG1686M	D-alanyl-D-alanine carboxypeptidase	-0.22741	314.949	140.126	17.4683	359.562	270.742	0.40932	3.52194	0.000428404	0.00121185	0.000410178	TRUE
gene	2956480	2957259	-	106	4943	259	52629936	-	lpg2619	COG3115D	cell division protein ZipA	-1.08029	125.98	158.207	34.9367	207.969	282.829	-0.443558	-3.51022	0.000447731	0.00126533	0.000428277	TRUE
gene	3141773	3142078	-	106	4943	101	52630099	secG	lpg2791	COG1314U	preprotein translocase, SecG subunit	-0.255945	314.949	67.803	10.481	425.962	327.147	0.380785	3.50856	0.000450535	0.00127205	0.000430552	TRUE
gene	3194315	3200992	-	106	4943	2225	52630136	sidH	lpg2829	-	SidH	-1.77761	35.9942	22.601	118.785	26.3094	58.0162	-1.14088	-3.50346	0.000459247	0.00129542	0.000438464	TRUE
gene	1234315	1235076	-	106	4943	253	52628468	artJ	lpg1123	COG0834ET	Peb1 (arginine binding periplasmic protein)	-3.90689	8.99855	4.5202	10.481	1.25283	12.0867	-3.27016	-3.49379	0.000476223	0.00134204	0.000454243	TRUE
gene	188236	189114	-	106	4943	292	52627521	-	lpg0155	COG2199T,COG2202T	sensory box (GGDEF/EAL domain)	-2.67807	0	27.1212	27.9494	6.26414	25.785	-2.04134	-3.49343	0.000476852	0.00134255	0.000454415	TRUE
gene	2565057	2566175	+	106	4943	372	52629586	ackA2	lpg2262	COG0282C	acetate kinase	-1.42269	8.99855	45.202	10.481	58.8829	101.528	-0.785961	-3.48571	0.00049084	0.00138063	0.000467305	TRUE
gene	531865	533082	+	106	4943	405	52627850	argG	lpg0494	COG0137E	argininosuccinate synthase	0.750022	44.9928	4.5202	10.481	46.3546	17.7272	1.38675	3.47837	0.000504464	0.00141762	0.000479824	TRUE
gene	2714053	2714973	-	106	4943	306	52629722	-	lpg2402	COG0583K	regulatory protein (LysR transcriptional regulator)	-3.32193	0	4.5202	3.49367	2.50566	16.1156	-2.6852	-3.47432	0.000512149	0.00143787	0.00048645	TRUE
gene	1678858	1679994	+	106	4943	378	52628858	-	lpg1517	COG0845M	HlyD family secretion protein	-1.40054	44.9928	72.3232	17.4683	62.6414	106.363	-0.763808	-3.47419	0.000512391	0.0014372	0.00048645	TRUE
gene	2575835	2577148	-	106	4943	437	52629597	ugpB	lpg2273	COG1653G	glycerol-3-phosphate binding periplasmic protein	-1.21594	458.926	94.9243	3.49367	120.272	179.689	-0.579207	-3.47074	0.000519028	0.00145445	0.000492289	TRUE
gene	843474	845168	+	106	4943	564	52628119	-	lpg0771	-	hypothetical protein	-0.0198996	17.9971	36.1616	0	180.407	117.644	0.616831	3.47034	0.000519798	0.00145524	0.000492558	TRUE
gene	2164322	2165803	+	106	4943	493	52629266	-	lpg1938	COG1541H	coenzyme F390 synthetase	-4.45943	0	9.04041	3.49367	0	8.86358	-3.8227	-3.4686	0.000523175	0.00146196	0.000494369	TRUE
gene	2334705	2335376	-	106	4943	223	52629409	-	lpg2084	COG0012J,COG2256L	putative conjugative transfer protein TrbC	-4.45943	0	9.04041	0	0	8.86358	-3.8227	-3.4686	0.000523175	0.00146196	0.000494369	TRUE
gene	2863336	2863920	+	106	4943	194	52629850	-	lpg2531	COG0077E	chorismate mutase/prephenate dehydratase (P-protein)	-4.45943	0	0	3.49367	0	8.86358	-3.8227	-3.4686	0.000523175	0.00146196	0.000494369	TRUE
gene	1469996	1470721	-	106	4943	241	52628673	-	lpg1332	COG1496S	hypothetical protein	0.153805	17.9971	0	0	111.502	64.4624	0.790535	3.46667	0.000526954	0.00146977	0.000497475	TRUE
gene	732710	733651	+	106	4943	313	52628030	-	lpg0682	COG1131V	ABC transporter ATP-binding protein	-1.70044	17.9971	31.6414	6.98734	30.0679	62.8509	-1.06371	-3.46196	0.000536252	0.00149222	0.000504454	TRUE
gene	1620533	1621006	-	106	4943	157	52628809	-	lpg1468	-	hypothetical protein	-1.70044	35.9942	27.1212	10.481	30.0679	62.8509	-1.06371	-3.46196	0.000536252	0.00149222	0.000504454	TRUE
gene	3227502	3228890	-	106	4943	462	52630159	amiC	lpg2852	COG0154J	amidase, 6-aminohexanoate-cyclic-dimer hydrolase	-1.52893	89.9855	22.601	31.443	43.849	81.3838	-0.892198	-3.46192	0.00053634	0.00149039	0.000504454	TRUE
gene	3267088	3268581	+	106	4943	497	52630193	rfbA	lpg2887	COG0662G,COG0836M	phosphomannose isomerase GDP mannose pyrophosphorylase	-0.231136	314.949	117.525	27.9494	353.298	266.713	0.405594	3.46204	0.000536093	0.00149386	0.000504454	TRUE
gene	393533	393889	+	106	4943	118	52627707	rpsM	lpg0351	COG0099J	30S ribosomal protein S13	-0.283793	197.968	36.1616	6.98734	518.671	406.113	0.352937	3.44745	0.000565914	0.00157111	0.000531776	TRUE
gene	1311080	1313467	+	106	4943	795	52628529	-	lpg1184	COG2220R	outer membrane protein RomA	0.906891	0	4.5202	13.9747	37.5848	12.8925	1.54362	3.44422	0.000572715	0.00158851	0.000537667	TRUE
gene	3213808	3214278	+	106	4943	156	52630146	smpB	lpg2839	COG0691O	SsrA (tmRNA) binding protein	0.432959	89.9855	9.04041	6.98734	67.6527	32.2312	1.06969	3.44147	0.000578568	0.00160326	0.000542659	TRUE
gene	3355541	3355810	-	106	4943	89	52630271	-	lpg2966	COG0278O	glutaredoxin-related protein	-0.247928	773.875	339.015	87.3417	380.86	290.887	0.388803	3.44027	0.000581126	0.00160886	0.000544553	TRUE
gene	1706632	1707795	-	106	4943	387	52628883	-	lpg1542	COG1520S	PQQ (pyrrolo quinoline) WD40-like repeat, enzyme repeat domain protein	-0.27275	134.978	90.4041	13.9747	463.546	360.184	0.363981	3.43885	0.000584196	0.00161586	0.000546923	TRUE
gene	3116053	3116619	+	106	4943	188	52630076	folE2	lpg2766	COG0302H	GTP cyclohydrolase I	-0.0962153	125.98	90.4041	13.9747	217.992	149.875	0.540515	3.42086	0.000624224	0.00172498	0.000583857	TRUE
gene	1174611	1175966	-	106	4943	451	52628425	-	lpg1080	COG0232F	deoxyguanosine triphosphate triphosphohydrolase	-1.83007	0	13.5606	13.9747	22.5509	51.5699	-1.19334	-3.41736	0.000632326	0.00174576	0.00059089	TRUE
gene	1840733	1843051	-	106	4943	772	52629003	-	lpg1664	COG4953M	penicillin binding protein 1C, peptidoglycan biosynthesis	-1.37638	107.983	49.7222	13.9747	65.1471	108.78	-0.739646	-3.41298	0.000642577	0.00177242	0.000599915	TRUE
gene	477490	478539	-	106	4943	349	52627795	-	lpg0439	-	hypothetical protein	0.242857	8.99855	13.5606	0	88.9508	48.3468	0.879587	3.40953	0.000650742	0.00179329	0.000606978	TRUE
gene	2222680	2223885	+	106	4943	401	52629311	-	lpg1983	COG3173R	hypothetical; 3-hydroxy-3-methylglutaryl coenzyme A reductase-like	-2.4021	8.99855	9.04041	13.9747	8.7698	29.8139	-1.76537	-3.40578	0.000659745	0.00181475	0.000613679	TRUE
gene	3157636	3158493	+	106	4943	285	52630110	-	lpg2803	-	hypothetical protein	-2.4021	0	13.5606	27.9494	8.7698	29.8139	-1.76537	-3.40578	0.000659745	0.00181475	0.000613679	TRUE
gene	3305184	3306362	+	106	4943	392	52630224	-	lpg2919	COG1680V	(serine-type) D-alanyl-D-alanine carboxypeptidase	-2.4021	53.9913	13.5606	27.9494	8.7698	29.8139	-1.76537	-3.40578	0.000659745	0.00181475	0.000613679	TRUE
gene	2592313	2593266	-	106	4943	317	52629616	rluC	lpg2295	COG0564J	ribosomal large subunit (23S rRNA) pseudouridine synthase C	-1.02915	116.981	90.4041	20.962	245.554	322.312	-0.392416	-3.40405	0.000663951	0.00182297	0.000617024	TRUE
gene	829724	831226	+	106	4943	500	52628107	pgi	lpg0759	COG0166G	glucose-6-phosphate isomerase	-0.203689	296.952	126.566	6.98734	305.69	226.424	0.433041	3.39864	0.000677212	0.00185767	0.00062877	TRUE
gene	1713008	1713892	-	106	4943	294	52628890	-	lpg1549	-	hypothetical protein	-1.32193	89.9855	22.601	24.4557	77.6754	124.896	-0.685198	-3.39672	0.000681999	0.00186909	0.000632634	TRUE
gene	946510	948090	+	106	4943	526	52628219	prfC	lpg0872	COG4108J	peptide chain release factor 3	-0.323417	800.871	203.409	38.4304	727.893	585.802	0.313313	3.39534	0.000685432	0.00187678	0.000635237	TRUE
gene	1819958	1820488	-	106	4943	176	52628985	-	lpg1646	COG3038C	cytochrome b561 transmembrane protein	-1.45943	35.9942	45.202	20.962	50.1131	88.6358	-0.822701	-3.39302	0.000691275	0.00189105	0.000640066	TRUE
gene	404182	404487	-	106	4943	101	52627720	-	lpg0364	-	hypothetical protein	-2.63227	17.9971	9.04041	6.98734	6.26414	24.9792	-1.99554	-3.38786	0.000704406	0.00192432	0.000651032	TRUE
gene	1140537	1141034	+	106	4943	165	52628386	-	lpg1041	-	hypothetical protein	-2.63227	0	18.0808	17.4683	6.26414	24.9792	-1.99554	-3.38786	0.000704406	0.00192432	0.000651032	TRUE
gene	1640925	1641326	-	106	4943	133	52628826	-	lpg1485	-	hypothetical protein	-2.5025	0	18.0808	31.443	7.51697	27.3965	-1.86577	-3.38457	0.000712885	0.00194305	0.000657668	TRUE
gene	1873124	1874632	+	106	4943	502	52629022	-	lpg1683	COG1048C	hypothetical protein	-2.09516	0	13.5606	52.405	13.7811	37.8717	-1.45843	-3.38465	0.000712679	0.00194426	0.000657668	TRUE
gene	1714678	1715424	-	106	4943	248	52628892	-	lpg1551	-	hypothetical protein	-1.11064	269.957	158.207	373.823	172.89	240.123	-0.473914	-3.37271	0.000744323	0.00202689	0.000686045	TRUE
gene	1464351	1466816	-	106	4943	821	52628670	legT	lpg1328	-	thaumatin domain-containing protein	-1.13026	53.9913	31.6414	0	159.109	224.007	-0.493526	-3.36554	0.000763952	0.00207845	0.000703497	TRUE
gene	3044791	3045321	+	106	4943	176	52630009	-	lpg2692	-	hypothetical protein	1.80735	0	4.5202	0	17.5396	3.22312	2.44409	3.35978	0.000780034	0.00212027	0.000717653	TRUE
gene	3007840	3008502	-	106	4943	220	52629977	-	lpg2660	COG2945R	transmembrane protein	-0.0108883	134.978	49.7222	20.962	165.373	107.169	0.625842	3.359	0.000782255	0.00212438	0.000719043	TRUE
gene	1800317	1801303	-	106	4943	328	52628969	-	lpg1630	COG0451MG	3-beta-hydroxysteroid dehydrogenase/isomerase	1.24793	8.99855	0	0	23.8037	6.44624	1.88466	3.35669	0.000788803	0.00214022	0.000724404	TRUE
gene	2480322	2481827	+	106	4943	501	52629522	-	lpg2198	COG3104E	peptide transport, POT family	-3.80735	0	0	3.49367	1.25283	11.2809	-3.17062	-3.35384	0.000796991	0.00216047	0.000731259	TRUE
gene	2970147	2971217	-	106	4943	356	52629946	-	lpg2629	COG0795R	permease	-1.29546	449.928	18.0808	3.49367	82.6867	130.536	-0.658726	-3.34812	0.000813603	0.00220351	0.000745653	TRUE
gene	2139383	2140804	+	106	4943	473	52629246	-	lpg1917	COG0531E	amino acid antiporter	0.258734	62.9899	22.601	0	83.9395	45.1237	0.895464	3.34794	0.000814152	0.002203	0.000745653	TRUE
gene	2769090	2769719	+	106	4943	209	52629774	-	lpg2455	-	hypothetical protein	1.06413	80.987	0	6.98734	28.815	8.86358	1.70086	3.34701	0.00081689	0.00220841	0.000747484	TRUE
gene	2289389	2290513	-	106	4943	374	52629375	-	lpg2047	COG0767Q	ABC transporter, permease	-1.30812	314.949	31.6414	3.49367	78.9282	125.702	-0.671392	-3.34575	0.000820611	0.00221647	0.000750211	TRUE
gene	875315	876685	-	106	4943	456	52628148	-	lpg0801	COG0015F	adenylsuccinate lyase	0.115477	35.9942	18.0808	3.49367	114.007	67.6855	0.752207	3.34245	0.000830426	0.00224095	0.000758499	TRUE
gene	558434	559264	-	106	4943	276	52627873	ytbE	lpg0517	COG0656R	aldo/keto reductases	-1.53916	8.99855	18.0808	3.49367	40.0905	74.9376	-0.902429	-3.342	0.000831784	0.00224259	0.000759054	TRUE
gene	27595	29718	+	106	4943	707	52627389	-	lpg0022	COG0116L,COG1092R	hypothetical protein	-0.146841	305.951	94.9243	27.9494	245.554	174.854	0.489889	3.34007	0.000837561	0.00225613	0.000763637	TRUE
gene	2172886	2173869	-	106	4943	327	52629273	-	lpg1945	COG5212T	3',5'-cyclic nucleotide phosphodiesterase	-1.52546	422.932	113.005	27.9494	41.3433	76.5491	-0.888731	-3.33921	0.000840172	0.00226113	0.000765329	TRUE
gene	3076573	3076917	-	106	4943	114	52630040	-	lpg2724	-	hypothetical protein	-2.2854	8.99855	0	0	10.0226	31.4254	-1.64867	-3.33807	0.000843635	0.00226841	0.000767792	TRUE
gene	2288651	2289388	-	106	4943	245	52629374	-	lpg2046	COG1127Q	ABC transporter, ATP binding protein	-1.14764	800.871	207.929	24.4557	145.328	207.086	-0.510913	-3.3323	0.000861313	0.00231386	0.000783177	TRUE
gene	651687	652259	-	106	4943	190	52627966	tag	lpg0618	COG2818L	3-methyladenine DNA glycosylase	0.263034	62.9899	9.04041	0	82.6867	44.3179	0.899765	3.33015	0.000867988	0.0023297	0.000788537	TRUE
gene	2585950	2586633	-	106	4943	227	52629608	-	lpg2284	COG1136V	ABC transporter, ATP binding protein	-0.123515	539.913	90.4041	24.4557	224.256	157.127	0.513216	3.31511	0.000916074	0.00245656	0.000831476	TRUE
gene	1149420	1149698	-	106	4943	92	52628397	-	lpg1052	-	ATP synthase, putative	-1.97199	8.99855	9.04041	6.98734	16.2868	41.0948	-1.33526	-3.31128	0.000928699	0.00248818	0.000842179	TRUE
gene	316801	318363	+	106	4943	520	52627635	-	lpg0269	COG0433R	hypothetical protein	-1.21759	134.978	76.8435	41.924	107.743	161.156	-0.580861	-3.30946	0.000934764	0.00250219	0.00084692	TRUE
gene	666468	666980	-	106	4943	170	52627977	-	lpg0629	COG4726NU	Tfp pilus assembly protein PilX	-4.32193	17.9971	0	6.98734	0	8.0578	-3.6852	-3.30719	0.000942368	0.00251916	0.000852283	TRUE
gene	1217235	1217618	-	106	4943	127	52628457	-	lpg1112	-	hypothetical protein	-4.32193	0	9.04041	6.98734	0	8.0578	-3.6852	-3.30719	0.000942368	0.00251916	0.000852283	TRUE
gene	441321	443024	+	106	4943	567	52627758	legA9	lpg0402	COG0666R	putative ankyrin-repeat containing protein	0.334419	179.971	22.601	13.9747	72.664	37.0659	0.971149	3.30478	0.000950517	0.00253754	0.000858886	TRUE
gene	2904635	2904871	-	106	4943	78	52629892	-	lpg2574	COG4728S	hypothetical protein	1.152	8.99855	4.5202	0	25.0566	7.25202	1.78873	3.29947	0.000968673	0.0025837	0.000874511	TRUE
gene	566512	567138	+	106	4943	208	52627880	-	lpg0525	-	hypothetical virulence protein	-1.30767	26.9957	40.6818	13.9747	76.4225	121.673	-0.670937	-3.29633	0.000979557	0.0026104	0.000883548	TRUE
gene	2171659	2172705	+	106	4943	348	52629272	-	lpg1944	COG1752R	hypothetical protein	-2.58496	8.99855	13.5606	6.98734	6.26414	24.1734	-1.94823	-3.28089	0.00103478	0.00275512	0.000932531	TRUE
gene	902082	902456	-	106	4943	124	52628170	-	lpg0823	-	neurogenic locus notch protein homolog precursor	-1.46297	0	27.1212	0	46.3546	82.1896	-0.826242	-3.27261	0.00106559	0.00283462	0.00095944	TRUE
gene	460916	462337	+	106	4943	473	52627777	ywtG	lpg0421	COG0477GEPR	D-xylose (galactose, arabinose)-proton symporter	-0.190997	125.98	180.808	10.481	274.369	201.445	0.445733	3.2701	0.00107511	0.0028574	0.00096715	TRUE
gene	1660524	1661963	-	106	4943	479	52628843	lpdA	lpg1502	COG1249C	dihydrolipoamide dehydrogenase	-0.348047	341.945	162.727	52.405	1042.35	853.321	0.288683	3.26764	0.0010845	0.0028798	0.00097473	TRUE
gene	1802420	1803601	+	106	4943	393	52628971	-	lpg1632	COG0438M	glycosyltransferase	0.943416	53.9913	4.5202	3.49367	31.3207	10.4751	1.58015	3.26325	0.00110143	0.00292087	0.000988194	TRUE
gene	2484763	2485095	-	106	4943	110	52629526	-	lpg2202	COG1371S	hypothetical protein	0.943416	8.99855	9.04041	0	31.3207	10.4751	1.58015	3.26325	0.00110143	0.00292087	0.000988194	TRUE
misc	2877260	2877374	+	18	62							-1.78427	0	4.5202	0	22.5509	49.9584	-1.14754	-3.26221	0.00110546	0.00292766	0.000990931	TRUE		noncoding	-1.12345
gene	2786521	2787627	-	106	4943	368	52629791	hypD	lpg2472	COG0409O	hydrogenase expression/formation protein HypD	-1.09605	152.975	58.7626	6.98734	172.89	237.705	-0.459317	-3.26179	0.00110713	0.00292948	0.000991545	TRUE
gene	3329038	3329868	+	106	4943	276	52630248	-	lpg2943	COG1043M	UDP-N-acetylglucosamine acyltransferase, acyl-[acyl carrier protein]-UDP-N-acetylglucosamine-O-acyltransferase	-0.195091	71.9884	22.601	6.98734	276.875	203.862	0.441639	3.25823	0.00112109	0.00296381	0.00100316	FALSE
gene	2577869	2578576	-	106	4943	235	52629599	-	lpg2275	-	hypothetical protein	-1.0571	350.943	194.369	62.8861	201.705	269.936	-0.42037	-3.25313	0.00114142	0.00301487	0.00102045	FALSE
gene	382913	383230	+	106	4943	105	52627684	rpsJ	lpg0328	COG0051J	30S ribosomal protein S10	-0.324749	224.964	31.6414	24.4557	640.195	515.699	0.311982	3.25026	0.001153	0.00304278	0.00102989	FALSE
gene	2430958	2431470	+	106	4943	170	52629490	-	lpg2165	-	hypothetical protein	-1.75207	8.99855	9.04041	3.49367	23.8037	51.5699	-1.11534	-3.24177	0.00118789	0.00313209	0.00106013	FALSE
gene	1753919	1754407	+	106	4943	162	52628926	-	lpg1585	-	hypothetical protein	0.519374	0	0	0	53.8716	24.1734	1.1561	3.23843	0.00120189	0.00316622	0.00107168	FALSE
misc	369457	369510	-	34	21							0.695145	0	0	0	42.5962	16.9214	1.33188	3.23571	0.00121343	0.00319379	0.00108101	FALSE		noncoding	-1.30968
gene	2144181	2146181	-	106	4943	666	52629251	-	lpg1922	COG1199KL	ATP dependent DNA helicase (DEAD box family) Rad3	-0.271027	269.957	72.3232	10.481	375.848	291.692	0.365703	3.22289	0.00126906	0.00333728	0.00112957	FALSE
gene	1902841	1904331	+	106	4943	496	52629046	aruD	lpg1707	COG1012C	succinylglutamic-5-semialdehyde dehydrogenase	-0.993179	143.977	113.005	17.4683	265.6	340.039	-0.356449	-3.21326	0.00131239	0.0034482	0.00116712	FALSE
gene	514890	515432	+	106	4943	180	52627828	-	lpg0472	COG1972F	IcmC (DotV)-like	-3.16993	44.9928	9.04041	10.481	2.50566	14.504	-2.53319	-3.21211	0.00131766	0.00345748	0.00116975	FALSE
gene	2357327	2357848	-	106	4943	173	52629436	-	lpg2111	COG0229O	peptide methionine sulfoxide reductase	-3.16993	0	9.04041	10.481	2.50566	14.504	-2.53319	-3.21211	0.00131766	0.00345748	0.00116975	FALSE
gene	3261195	3261809	-	106	4943	204	52630187	-	lpg2881	COG2878C	iron-sulfur cluster binding protein	-0.0118741	80.987	45.202	6.98734	151.592	98.3052	0.624856	3.21095	0.00132299	0.0034669	0.00117345	FALSE
gene	2847152	2847520	-	106	4943	122	52629839	-	lpg2520	-	hypothetical protein	-3.70044	0	0	0	1.25283	10.4751	-3.06371	-3.20759	0.00133853	0.00350456	0.0011862	FALSE
gene	704468	705658	-	106	4943	396	52628004	-	lpg0656	COG0814E	tryptophan/tyrosine permease	-1.49476	44.9928	4.5202	0	41.3433	74.9376	-0.858035	-3.2071	0.00134082	0.00350748	0.00118718	FALSE
gene	1236120	1236878	+	106	4943	252	52628470	-	lpg1125	COG0834ET	cystine/glutamine-binding periplasmic protein	-2.70044	0	13.5606	6.98734	5.01131	20.9503	-2.06371	-3.20386	0.00135598	0.00354403	0.00119955	FALSE
gene	1223381	1225732	+	106	4943	783	52628461	-	lpg1116	COG3469G	chitinase	-1.32736	116.981	63.2828	24.4557	66.3999	107.169	-0.690632	-3.1963	0.00139204	0.00363512	0.00123039	FALSE
gene	592083	592856	-	106	4943	257	52627905	plsC	lpg0551	COG0204I	1-acyl-sn-glycerol-3-phosphate acetyltransferase	1	53.9913	9.04041	3.49367	27.5622	8.86358	1.63673	3.19552	0.0013958	0.00364175	0.00123263	FALSE
gene	1243201	1244760	+	106	4943	519	52628474	-	lpg1129	-	hypothetical protein	1.16993	35.9942	0	0	22.5509	6.44624	1.80666	3.18697	0.00143771	0.00374782	0.00126853	FALSE
gene	238638	241697	+	106	4943	1019	52627574	pkn5	lpg0208	COG0515RTKL	serine/threonine-protein kinase	0.169925	116.981	22.601	6.98734	90.2036	51.5699	0.806655	3.18481	0.0014485	0.00377266	0.00127694	FALSE
gene	396992	398359	-	106	4943	455	52627713	-	lpg0357	COG0477GEPR	major facilitator family transporter	0.415037	8.99855	9.04041	0	60.1358	29.0081	1.05177	3.17849	0.00148045	0.00385252	0.00130397	FALSE
gene	1518433	1519395	-	106	4943	320	52628713	-	lpg1372	COG0673R	oxidoreductase	-1.05411	53.9913	54.2424	13.9747	196.694	262.684	-0.417377	-3.17672	0.00148951	0.00387273	0.00131081	FALSE
gene	2347541	2348062	+	106	4943	173	52629424	-	lpg2099	COG0229O	MsrA2 - peptide methionine sulfoxide reductase	-2.53605	0	13.5606	48.9114	6.26414	23.3676	-1.89932	-3.16993	0.00152476	0.00396093	0.00134066	FALSE
gene	958332	959612	+	106	4943	426	52628232	-	lpg0886	COG1301C	sodium:dicarboxylate symporter	0.211504	53.9913	13.5606	6.98734	82.6867	45.9295	0.848234	3.16923	0.00152843	0.00396703	0.00134273	FALSE
gene	3354883	3355488	-	106	4943	201	52630270	-	lpg2965	COG0450O	peroxynitrite reductase, AhpC/Tsa family	-0.356601	1133.82	1215.93	227.089	1112.51	916.172	0.280129	3.16889	0.00153022	0.00396822	0.00134313	FALSE
gene	1048112	1049089	+	106	4943	325	52628306	-	lpg0960	COG0601EP	peptide ABC transporter, permease protein	-1.96963	98.9841	18.0808	6.98734	15.0339	37.8717	-1.3329	-3.167	0.00154019	0.00399061	0.00135071	FALSE
gene	1317730	1318731	-	106	4943	333	52628533	-	lpg1189	-	hypothetical protein	-1.27462	44.9928	45.202	10.481	77.6754	120.867	-0.637892	-3.14657	0.00165199	0.00427658	0.0014475	FALSE
gene	1372685	1373398	-	106	4943	237	52628586	-	lpg1243	-	hypothetical protein	-4.16993	0	0	6.98734	0	7.25202	-3.53319	-3.13442	0.00172194	0.00445188	0.00150618	FALSE
gene	2773093	2773653	-	106	4943	186	52629778	-	lpg2459	-	guanylate cyclase	-4.16993	0	4.5202	3.49367	0	7.25202	-3.53319	-3.13442	0.00172194	0.00445188	0.00150618	FALSE
gene	1923779	1924000		106	4943					-		-1.14639	8.99855	275.732	31.443	129.041	183.718	-0.509659	-3.13285	0.00173115	0.00446991	0.00151294	FALSE
gene	1900567	1901790	+	106	4943	407	52629044	-	lpg1705	COG0624E	carboxypeptidase G2	-0.966269	1025.83	189.849	20.962	298.173	374.688	-0.329539	-3.12953	0.00175088	0.00451695	0.00152886	FALSE
gene	1590516	1591364	+	106	4943	282	52628783	-	lpg1442	COG0613R	metal dependent phosphoesterase	-0.28741	314.949	99.4445	3.49367	392.135	307.808	0.34932	3.12823	0.00175865	0.00453308	0.00153432	FALSE
gene	3322598	3323992	+	106	4943	464	52630242	fum	lpg2937	COG0114C	fumarate hydratase	-0.219642	107.983	40.6818	6.98734	281.886	211.114	0.417088	3.12741	0.00176353	0.00454172	0.00153725	FALSE
gene	1819383	1819958	-	106	4943	191	52628984	-	lpg1645	COG2353S	hypothetical protein	-1.62619	26.9957	40.6818	6.98734	28.815	57.2104	-0.989455	-3.11208	0.00185775	0.00478027	0.00161799	FALSE
gene	2359739	2360692	-	106	4943	317	52629440	-	lpg2115	COG4823V	hypothetical phage AbiD protein	-0.979728	8.99855	31.6414	3.49367	269.358	341.651	-0.342997	-3.11081	0.00186575	0.00479672	0.00162355	FALSE
gene	1708503	1709783	-	106	4943	426	52628885	hisS	lpg1544	COG0124J	histidyl tRNA synthetase	-0.291574	494.92	63.2828	20.962	397.147	312.643	0.345156	3.11051	0.00186766	0.00479752	0.00162382	FALSE
gene	585004	585285	+	106	4943	93	52627897	fis	lpg0542	COG2901KL	DNA binding protein Fis	-0.321255	107.983	189.849	13.9747	537.463	431.898	0.315475	3.10863	0.00187959	0.00482402	0.00163279	FALSE
misc	74729	74969	-	38	26							0.547488	0	9.04041	0	47.6075	20.9503	1.18422	3.10322	0.00191427	0.0049088	0.00166149	FALSE		noncoding	-1.44039
gene	2279856	2280614	+	106	4943	252	52629363	-	lpg2035	COG0428P	transporter, Zip family	0.628031	53.9913	0	0	42.5962	17.7272	1.26476	3.1029	0.00191635	0.00490993	0.00166187	FALSE
misc	1444509	1444737	-	35	23							0.605721	35.9942	9.04041	0	43.849	18.5329	1.24245	3.1005	0.00193196	0.00494568	0.00167397	FALSE		noncoding	-0.121402	Q9KTS1	1e-15
gene	306543	308327	+	106	4943	594	52627625	-	lpg0259	-	hypothetical protein	-2.28011	8.99855	9.04041	6.98734	8.7698	27.3965	-1.64338	-3.09614	0.00196056	0.00501033	0.00169441	FALSE
gene	1603092	1604477	-	106	4943	461	52628795	-	lpg1454	COG0477GEPR	multidrug efflux protein	-2.28011	0	0	0	8.7698	27.3965	-1.64338	-3.09614	0.00196056	0.00501033	0.00169441	FALSE
gene	1816951	1818279	-	106	4943	442	52628982	thrC	lpg1643	COG0498E	threonine synthase	-2.28011	8.99855	4.5202	6.98734	8.7698	27.3965	-1.64338	-3.09614	0.00196056	0.00501033	0.00169441	FALSE
gene	3080093	3080557	-	106	4943	154	52630045	cycB	lpg2730	COG3245C	cytochrome c5	-1.14005	1511.76	203.409	87.3417	129.041	182.912	-0.503318	-3.09184	0.00198919	0.00507481	0.00171768	FALSE
gene	971284	971661	+	106	4943	125	52628242	-	lpg0896	COG0790R	hypothetical protein	-2.11548	8.99855	13.5606	0	11.2755	31.4254	-1.47875	-3.09001	0.00200152	0.00510192	0.00172685	FALSE
gene	1275652	1276848	-	106	4943	398	52628501	-	lpg1156	COG2234R	aminopeptidase	0.186413	8.99855	9.04041	0	82.6867	46.7353	0.823143	3.08964	0.00200397	0.0051038	0.00172749	FALSE
gene	2542341	2545283	+	106	4943	980	52629568	-	lpg2244	-	hypothetical protein	-1.82103	0	13.5606	6.98734	18.7924	42.7064	-1.1843	-3.08709	0.00202126	0.00514346	0.00174092	FALSE
gene	3041997	3044540	+	106	4943	847	52630008	-	lpg2691	COG2217P	cation transporting ATPase PacS	1	8.99855	0	0	25.0566	8.0578	1.63673	3.08514	0.00203457	0.00517293	0.00175089	FALSE
gene	1141102	1142019	-	106	4943	305	52628387	-	lpg1042	-	hypothetical protein	-1.5325	0	27.1212	20.962	35.0792	65.2682	-0.895765	-3.08429	0.00204036	0.00518103	0.00175148	FALSE
gene	2274807	2275943	-	106	4943	378	52629360	-	lpg2032	COG0628R	transporter, permease	-1.5325	8.99855	27.1212	0	35.0792	65.2682	-0.895765	-3.08429	0.00204036	0.00518103	0.00175148	FALSE
gene	3105451	3106050	+	106	4943	199	52630066	recR	lpg2756	COG0353L	recombinational DNA repair protein RecR	-0.347362	386.938	153.687	62.8861	690.308	564.852	0.289368	3.08428	0.00204044	0.00517466	0.00175148	FALSE
gene	924399	925157	+	106	4943	252	52628195	-	lpg0848	COG0327S	hypothetical TIGR00486	-0.962687	62.9899	45.202	76.8607	294.415	369.047	-0.325957	-3.08019	0.00206868	0.00524182	0.00177421	FALSE
misc	3284621	3284705	+	48	37							0.375509	0	4.5202	0	60.1358	29.8139	1.01224	3.07944	0.00207389	0.00525057	0.00177717	FALSE		noncoding	-1.38738
gene	1148725	1149417	-	106	4943	230	52628396	atpA	lpg1051	COG0356C	ATP synthase subunit A	-1.48875	26.9957	58.7626	0	38.8377	70.1029	-0.852017	-3.07853	0.00208027	0.00526227	0.00178113	FALSE
gene	988336	989997	+	106	4943	553	52628262	pbpB	lpg0916	COG0768M	penicillin binding protein 3	-0.232259	188.97	122.045	24.4557	286.898	216.755	0.404472	3.06817	0.00215373	0.0054435	0.00184247	FALSE
gene	422627	423346	-	106	4943	239	52627736	-	lpg0380	COG2274V	hypothetical protein	-2.36923	0	9.04041	24.4557	7.51697	24.9792	-1.7325	-3.065	0.00217671	0.00549693	0.00186056	FALSE
gene	246607	247314	-	106	4943	235	52627579	-	lpg0213	COG1346M	inner membrane protein, LrgB family protein	2.32193	0	0	6.98734	12.5283	1.61156	2.95866	3.05888	0.00222169	0.00560577	0.0018974	FALSE
gene	3204025	3205665	-	106	4943	546	52630139	-	lpg2832	-	hypothetical protein	-0.307804	80.987	72.3232	10.481	437.237	348.097	0.328926	3.05783	0.00222948	0.00562069	0.00190245	FALSE
misc	2013722	2013773	+	5	28							-2.48543	0	4.5202	0	6.26414	22.5618	-1.8487	-3.05681	0.00223705	0.00563504	0.0019073	FALSE		noncoding	-1.47778
gene	2787861	2790086	-	106	4943	741	52629793	hypF	lpg2474	COG0068O	hydrogenase maturation protein HypF	-1.1078	170.972	27.1212	13.9747	145.328	201.445	-0.471073	-3.05629	0.00224092	0.00564002	0.00190899	FALSE
gene	409989	410423	+	106	4943	144	52627726	-	lpg0370	COG2867I	oligoketide cyclase/lipid transporter protein	0.0489096	35.9942	36.1616	6.98734	112.755	70.1029	0.68564	3.05518	0.00224928	0.0056563	0.0019145	FALSE
gene	2852006	2852869	+	106	4943	287	52629843	-	lpg2524	COG2197TK	transcriptional regulator, LuxR family	-3.58496	0	0	6.98734	1.25283	9.66936	-2.94823	-3.05416	0.00225691	0.00567073	0.00191938	FALSE
gene	867705	868976	+	106	4943	423	52628140	ampG	lpg0792	COG0477GEPR	beta lactamase induction signal transducer AmpG	-0.292101	287.954	85.8839	13.9747	379.607	298.945	0.344629	3.05069	0.0022832	0.00573195	0.0019401	FALSE
gene	1931484	1932485	+	106	4943	333	52629070	qor	lpg1732	COG0604CR	quinone oxidoreductase	-1.88452	0	18.0808	6.98734	16.2868	38.6775	-1.24779	-3.04945	0.00229262	0.00575079	0.00194648	FALSE
gene	302309	303355	+	106	4943	348	52627622	-	lpg0256	COG1289S	conserved domain protein	-1.74543	26.9957	18.0808	0	21.2981	45.9295	-1.1087	-3.04526	0.00232482	0.00582179	0.00197051	FALSE
gene	638607	639056	+	106	4943	149	52627953	-	lpg0605	COG0822C	nitrogen fixation protein (Fe-S cluster formation) NifU	0.0144996	80.987	36.1616	10.481	125.283	79.7723	0.65123	3.04549	0.00232298	0.00582206	0.00197051	FALSE
gene	1258828	1259334	-	106	4943	168	52628489	-	lpg1144	-	hypothetical protein	-0.30648	26.9957	36.1616	0	423.456	336.816	0.33025	3.04205	0.00234972	0.0058743	0.00198828	FALSE
gene	1849247	1850650	-	106	4943	467	52629005	-	lpg1666	-	hypothetical protein	0.40439	35.9942	4.5202	0	56.3773	27.3965	1.04112	3.04211	0.00234923	0.00587798	0.00198828	FALSE
gene	2257496	2257777	+	106	4943	93	52629346	-	lpg2018	-	hypothetical protein	0.0494687	44.9928	13.5606	104.81	111.502	69.2971	0.686199	3.04165	0.00235282	0.00587713	0.00198924	FALSE
gene	972975	973706	-	106	4943	243	52628244	-	lpg0898	-	hypothetical protein	0.932886	17.9971	0	6.98734	26.3094	8.86358	1.56962	3.04023	0.00236397	0.00590005	0.001997	FALSE
gene	1466869	1468038	-	106	4943	389	52628671	-	lpg1329	COG0797M,COG3637M	hypothetical protein	-1.17557	224.964	27.1212	3.49367	106.49	154.71	-0.538841	-3.03957	0.00236918	0.00590813	0.00199974	FALSE
gene	1710317	1711099	-	106	4943	260	52628887	-	lpg1546	COG3063NU	fimbrial biogenesis and twitching motility protein PilF	0	98.9841	9.04041	3.49367	130.294	83.8012	0.63673	3.03584	0.00239867	0.00597669	0.00202054	FALSE
gene	462427	463776	-	106	4943	449	52627778	legY	lpg0422	COG3387G	glucoamylase	0.0310269	17.9971	0	0	117.766	74.1318	0.667757	3.03569	0.00239982	0.00597209	0.00202054	FALSE
gene	2500553	2502325	-	106	4943	590	52629540	-	lpg2216	-	purine NTPase, putative	0.0310269	44.9928	9.04041	31.443	117.766	74.1318	0.667757	3.03569	0.00239982	0.00597209	0.00202054	FALSE
gene	2827446	2829869	-	106	4943	807	52629827	-	lpg2508	-	hypothetical protein	0.125531	116.981	36.1616	132.759	90.2036	53.1815	0.762261	3.03348	0.00241752	0.00600864	0.00203375	FALSE
gene	2901559	2901966	-	106	4943	135	52629888	-	lpg2569	-	hypothetical protein	-1.19033	26.9957	31.6414	41.924	97.7206	143.429	-0.553601	-3.00453	0.00265993	0.00660565	0.00223583	FALSE
misc	871409	871501	-	40	29							0.463947	17.9971	0	0	50.1131	23.3676	1.10068	2.99681	0.00272818	0.00676952	0.00229129	FALSE		noncoding	-1.22127
gene	675829	677112	+	106	4943	427	52627986	-	lpg0638	COG0477GEPR	major facilitator family transporter	-0.278207	233.962	257.652	31.443	335.758	261.879	0.358523	2.99283	0.00276405	0.00685282	0.00231949	FALSE
gene	825609	827111	+	106	4943	500	52628103	yvfE	lpg0755	COG0399M,COG0517R	pyridoxal phosphate-dependent enzyme apparently involved in regulation of cell wall biosynthesis	-0.371718	638.897	158.207	45.4177	984.723	819.479	0.265012	2.99095	0.00278107	0.0068893	0.00233184	FALSE
gene	3161460	3162842	-	106	4943	460	52630113	-	lpg2806	-	hypothetical protein	-2.078	8.99855	9.04041	13.9747	11.2755	30.6197	-1.44127	-2.9898	0.00279163	0.00690974	0.00233875	FALSE
gene	3333109	3334911	-	106	4943	600	52630252	-	lpg2947	COG1132V	ABC transporter, ATP binding protein	-0.0136749	44.9928	40.6818	6.98734	131.547	85.4127	0.623055	2.98794	0.00280867	0.00694618	0.00235109	FALSE
misc	2122901	2122994	-	31	20							0.632268	8.99855	0	0	38.8377	16.1156	1.269	2.98292	0.00285512	0.00705522	0.00238799	FALSE		noncoding	-1.37709
gene	1974973	1975641	+	106	4943	222	52629106	aat	lpg1768	COG2360O	leucyl/phenylalanyl-tRNA protein transferase	0.0152668	134.978	90.4041	24.4557	119.019	75.7434	0.651997	2.98089	0.00287411	0.00709628	0.00240189	FALSE
gene	3327814	3328884	+	106	4943	356	52630247	-	lpg2942	-	hypothetical protein	-0.927284	4130.34	1333.46	286.481	1554.76	1901.64	-0.290554	-2.97938	0.00288831	0.00712546	0.00241177	FALSE
misc	3351555	3351860	+	104	105							-0.0138058	0	13.5606	0	130.294	84.6069	0.622924	2.97446	0.00293509	0.00723488	0.0024488	FALSE		noncoding	-1.11938
gene	1986556	1987563	-	106	4943	335	52629116	prfB	lpg1778	COG1186J	peptide chain release factor 2 (RF-2)	-0.321928	629.899	140.126	34.9367	461.041	370.659	0.314802	2.97046	0.0029735	0.00732353	0.00247881	FALSE
gene	872251	873594	-	106	4943	447	52628146	nadA	lpg0799	COG0379H	quinolinate synthetase A (NadA)	-0.128733	44.9928	0	10.481	187.924	132.148	0.507997	2.96771	0.00300025	0.00738333	0.00249905	FALSE
gene	206346	207494	+	106	4943	382	52627543	-	lpg0177	COG2814G	chloramphenicol resistance protein	-2.58496	53.9913	4.5202	3.49367	5.01131	19.3387	-1.94823	-2.96703	0.00300696	0.00739071	0.00250052	FALSE
gene	1190100	1190813	+	106	4943	237	52628437	-	lpg1092	COG0637R	beta-phosphoglucomutase	-2.58496	0	13.5606	3.49367	5.01131	19.3387	-1.94823	-2.96703	0.00300696	0.00739071	0.00250052	FALSE
gene	834580	835104	+	106	4943	174	52628112	-	lpg0764	-	hypothetical protein	-1.71989	8.99855	18.0808	0	21.2981	45.1237	-1.08316	-2.96324	0.00304417	0.00747297	0.00252939	FALSE
gene	3366946	3368475	-	106	4943	509	52630280	-	lpg2976	-	hypothetical protein	0.268489	35.9942	18.0808	20.962	66.3999	35.4543	0.905219	2.96285	0.00304805	0.00747636	0.00253054	FALSE
gene	1045932	1048115	+	106	4943	727	52628305	hbpA	lpg0959	COG0747E,COG4166E	bacterial extracellular solute-binding protein	-1.12199	134.978	94.9243	17.4683	127.788	178.883	-0.48526	-2.9621	0.00305545	0.00748835	0.00253459	FALSE
gene	334725	335909	-	106	4943	394	52627647	-	lpg0281	COG0531E	amino acid transporter	-1.49643	26.9957	13.5606	3.49367	35.0792	63.6566	-0.859696	-2.94376	0.00324255	0.00794039	0.0026876	FALSE
gene	164776	165966	-	106	4943	396	52627503	pgk	lpg0137	COG0126G	phosphoglycerate kinase	-0.375824	647.896	212.45	38.4304	1553.51	1296.5	0.260906	2.93388	0.00334752	0.00819073	0.00277233	FALSE
gene	2447235	2451596	+	106	4943	1453	52629503	-	lpg2179	COG1020Q	peptide synthetase, non-ribosomal	0.21818	44.9928	9.04041	24.4557	71.4112	39.4832	0.85491	2.93272	0.00336007	0.00821473	0.00278045	FALSE
gene	2785466	2786524	-	106	4943	352	52629790	hypE	lpg2471	COG0309O	hydrogenase expression/formation protein HypE	-1.00856	197.968	103.965	10.481	210.475	272.354	-0.371832	-2.93238	0.00336376	0.00821704	0.00278124	FALSE
gene	2515574	2517265	-	106	4943	563	52629550	-	lpg2226	COG1960I	isovaleryl CoA dehydrogenase	-1.16794	233.962	94.9243	27.9494	101.479	146.652	-0.531214	-2.9298	0.00339181	0.00827879	0.00280214	FALSE
gene	1226336	1227451	-	106	4943	371	52628463	-	lpg1118	COG1680V	serine-type D-Ala-D-Ala carboxypeptidase	-2.73697	17.9971	9.04041	20.962	3.75848	16.1156	-2.10024	-2.92896	0.00340096	0.00829434	0.0028074	FALSE
gene	2634644	2635648	-	106	4943	334	52629652	bioC	lpg2331	COG0500QR	biotin synthase BioC	-0.0501858	116.981	22.601	10.481	141.57	94.2763	0.586544	2.92551	0.00343895	0.00838016	0.00283645	FALSE
gene	1584510	1584905	-	106	4943	131	52628776	cdd	lpg1435	COG0295F	cytidine deaminase	0.137504	17.9971	0	0	82.6867	48.3468	0.774234	2.92479	0.00344685	0.00839258	0.00284065	FALSE
gene	3240854	3241972	+	106	4943	372	52630170	-	lpg2864	COG1565S	hypothetical protein	0.286304	197.968	4.5202	0	62.6414	33.037	0.923034	2.91622	0.00354304	0.00861977	0.00291755	FALSE
gene	3298613	3300055	-	106	4943	480	52630218	-	lpg2913	COG1373R	hypothetical protein	0.736966	26.9957	4.5202	0	31.3207	12.0867	1.3737	2.91409	0.00356731	0.00867176	0.00293515	FALSE
gene	2514038	2515567	-	106	4943	509	52629549	-	lpg2225	-	expressed protein (GH3 homolog)	-1.15116	260.958	108.485	10.481	107.743	153.904	-0.514434	-2.91144	0.00359762	0.00873834	0.00295768	FALSE
gene	767884	769557	+	106	4943	557	52628051	-	lpg0703	COG0488R	ABC transporter, ABC binding protein	-0.338479	818.868	280.253	76.8607	521.177	423.84	0.298251	2.90842	0.00363258	0.00880894	0.00298158	FALSE
gene	3103406	3105076	+	106	4943	556	52630064	dnaZX	lpg2754	COG2812L	DNA polymerase III subunits gamma and tau	-0.118644	251.959	54.2424	17.4683	175.396	122.479	0.518086	2.90855	0.00363114	0.00881259	0.00298158	FALSE
gene	318430	319848	+	106	4943	472	52627636	-	lpg0270	COG1488H	nicotinate phosphoribosyltransferase	-1.02838	116.981	76.8435	20.962	189.177	248.18	-0.391652	-2.90459	0.00367738	0.00891035	0.0030159	FALSE
gene	366685	366760		106	4943					-		0.392317	0	4.5202	0	52.6188	25.785	1.02905	2.90395	0.00368486	0.00892124	0.00301959	FALSE
gene	2867089	2867496	+	106	4943	135	52629854	-	lpg2535	COG2346R	myoglobin-like	1.22239	8.99855	13.5606	0	17.5396	4.83468	1.85912	2.89876	0.0037464	0.00905923	0.00306506	FALSE
gene	3077034	3077663	+	106	4943	209	52630041	-	lpg2725	COG2860S	inner membrane protein	1.22239	80.987	13.5606	3.49367	17.5396	4.83468	1.85912	2.89876	0.0037464	0.00905923	0.00306506	FALSE
gene	1285388	1286185	+	106	4943	265	52628510	udk	lpg1165	COG0572F	uridine kinase	0.17897	0	9.04041	0	75.1697	42.7064	0.8157	2.89799	0.00375563	0.00907054	0.00307012	FALSE
gene	387383	387577	+	106	4943	64	52627693	rpmC	lpg0337	COG0255J	50S ribosomal subunit protein L29	-0.299241	44.9928	36.1616	3.49367	353.298	279.606	0.33749	2.89364	0.00380802	0.00918964	0.00311043	FALSE
gene	528685	528975	+	106	4943	96	52627845	-	lpg0489	COG2827L	hypothetical protein	-3.45943	0	4.5202	0	1.25283	8.86358	-2.8227	-2.89247	0.00382222	0.00921277	0.00311701	FALSE
gene	2493393	2493923	+	106	4943	176	52629533	-	lpg2209	COG1881R	hypothetical protein	-3.45943	0	4.5202	13.9747	1.25283	8.86358	-2.8227	-2.89247	0.00382222	0.00921277	0.00311701	FALSE
gene	2280607	2281209	+	106	4943	200	52629364	-	lpg2036	COG0424D	Maf-like protein (septum formation)	0.142019	161.974	13.5606	3.49367	80.181	46.7353	0.778749	2.88933	0.00386064	0.00929413	0.0031458	FALSE
gene	1103657	1105564	+	106	4943	635	52628355	-	lpg1010	COG2217P	cadmium efflux ATPase	-1.15815	134.978	49.7222	13.9747	102.732	147.458	-0.521418	-2.88892	0.00386572	0.00929887	0.0031474	FALSE
gene	873669	875318	-	106	4943	549	52628147	nadB1	lpg0800	COG0029H	L-aspartate oxidase	-0.105353	269.957	63.2828	6.98734	165.373	114.421	0.531377	2.88707	0.00388842	0.00934596	0.00316335	FALSE
gene	3235033	3236028	-	106	4943	331	52630165	-	lpg2859	COG0714R	MoxR protein (ATPase) methanol dehydrogenase regulatory protein	-0.291463	413.933	167.248	27.9494	335.758	264.296	0.345267	2.88639	0.00389687	0.00935876	0.00316768	FALSE
gene	1042687	1043592	-	106	4943	301	52628303	-	lpg0957	-	hypothetical protein	-1.16	17.9971	76.8435	0	101.479	145.846	-0.523266	-2.88409	0.00392544	0.00941979	0.00318833	FALSE
gene	3030713	3032560	+	106	4943	615	52630000	-	lpg2683	COG0473CE,COG0684H	DlpA protein	-1.54432	53.9913	13.5606	24.4557	30.0679	56.4046	-0.90759	-2.88276	0.00394204	0.00945205	0.00319925	FALSE
gene	293971	294924	+	106	4943	317	52627613	-	lpg0247	-	hypothetical protein	-1.39428	44.9928	31.6414	3.49367	43.849	74.1318	-0.757549	-2.88136	0.0039596	0.00948653	0.00320647	FALSE
gene	1485646	1488117	-	106	4943	823	52628689	leuS	lpg1348	COG0495J	leucyl tRNA synthetase	-0.381443	494.92	275.732	38.4304	1279.14	1071.69	0.255287	2.88104	0.00396361	0.00947337	0.00320647	FALSE
gene	1025948	1026838	-	106	4943	296	52628291	legL1	lpg0945	COG4886S	Gala protein type 1, 3 or 4	0.862496	0	4.5202	0	25.0566	8.86358	1.49923	2.88128	0.00396065	0.00947765	0.00320647	FALSE
gene	2361172	2362620	+	106	4943	482	52629441	-	lpg2116	-	transposase, IS4 family TnpA	0.862496	8.99855	0	0	25.0566	8.86358	1.49923	2.88128	0.00396065	0.00947765	0.00320647	FALSE
gene	2170297	2171151	-	106	4943	284	52629270	-	lpg1942	COG1250I	3-hydroxyacyl CoA dehydrogenase	-1.52607	35.9942	27.1212	10.481	31.3207	58.0162	-0.889339	-2.87825	0.00399891	0.00955012	0.00323245	FALSE
gene	484816	485385	+	106	4943	189	52627803	lphA	lpg0447	COG2885M	LphA (DotK)	-1.00434	1205.81	131.086	48.9114	207.969	268.325	-0.367609	-2.8768	0.00401726	0.00958627	0.00324468	FALSE
gene	2110585	2111865	-	106	4943	426	52629222	-	lpg1893	COG0477GEPR	major facilitator family transporter	0.440573	548.912	9.04041	17.4683	47.6075	22.5618	1.0773	2.86825	0.00412747	0.00984141	0.00333104	FALSE
gene	510663	511514	-	106	4943	283	52627824	-	lpg0468	COG0596R	lipase A	-1.66297	8.99855	22.601	3.49367	22.5509	45.9295	-1.02623	-2.86514	0.00416828	0.00993081	0.0033613	FALSE
gene	2407667	2410288	+	106	4943	873	52629480	-	lpg2155	-	hypothetical protein	-0.168929	314.949	81.3637	87.3417	201.705	145.846	0.467801	2.86243	0.00420411	0.0100082	0.00338749	FALSE
gene	529838	530572	+	106	4943	244	52627847	-	lpg0491	COG0834ET	amino acid (glutamine) ABC transporter, periplasmic amino acid binding protein	1.09954	0	0	0	18.7924	5.64046	1.73627	2.86073	0.00422664	0.0100538	0.00340293	FALSE
gene	2348647	2350782	-	106	4943	711	52629426	merA1	lpg2101	COG0398S,COG1249C	mercuric reductase	-1.2854	53.9913	58.7626	6.98734	60.1358	94.2763	-0.648672	-2.85907	0.00424885	0.0100986	0.0034181	FALSE
gene	2524093	2525103	+	106	4943	336	52629556	fabH	lpg2232	COG0332I	3-oxoacyl-(acyl carrier protein) synthase III FabH	-1.28011	80.987	18.0808	31.443	61.3886	95.8879	-0.643378	-2.85761	0.00426839	0.010137	0.00343109	FALSE
gene	2986905	2989412	+	106	4943	835	52629959	-	lpg2642	COG5001T	sensory box/GGDEF family protein	-1.77761	17.9971	0	6.98734	17.5396	38.6775	-1.14088	-2.84826	0.00439592	0.0104316	0.0035308	FALSE
gene	2762922	2763890	-	106	4943	322	52629770	-	lpg2451	COG2162Q	putative N-hydroxyarylamine O-acetyltransferase	-1.0898	143.977	85.8839	10.481	136.558	186.941	-0.453067	-2.84526	0.00443746	0.0105218	0.00356133	FALSE
gene	3018077	3019402	+	106	4943	441	52629988	-	lpg2671	COG0612R	zinc protease (peptidase, M16 family)	0.321928	35.9942	0	6.98734	56.3773	29.0081	0.958658	2.83819	0.00453707	0.0107495	0.0036384	FALSE
gene	3010830	3012245	-	106	4943	471	52629981	-	lpg2664	COG0439I	acetyl-CoA carboxylase, biotin carboxylase subunit	-0.931216	548.912	76.8435	52.405	309.449	379.523	-0.294486	-2.83662	0.00455931	0.0107936	0.00365334	FALSE
gene	1692079	1693551	-	106	4943	490	52628870	prpD	lpg1529	COG2079R	2-methylcitrate dehydratase PrpD	-0.382761	350.943	122.045	20.962	849.418	712.31	0.253969	2.82859	0.00467532	0.0110595	0.00374333	FALSE
gene	1246993	1248159	-	106	4943	388	52628476	cfa	lpg1131	COG2230M	cyclopropane fatty acid synthase	-2.08746	17.9971	13.5606	6.98734	10.0226	27.3965	-1.45073	-2.82752	0.00469101	0.0110835	0.00374996	FALSE
gene	2422285	2423406	-	106	4943	373	52629484	-	lpg2159	COG0500QR	CrtF (hydroxyneurosporene (C20) methyltransferase)	-2.08746	0	13.5606	0	10.0226	27.3965	-1.45073	-2.82752	0.00469101	0.0110835	0.00374996	FALSE
gene	1181858	1183306	+	106	4943	482	52628431	-	lpg1086	-	transposase, IS4 family TnpA	0.330149	26.9957	0	0	55.1244	28.2023	0.966879	2.82396	0.00474339	0.0111939	0.00378883	FALSE
gene	263913	264746	-	106	4943	277	52627595	-	lpg0229	-	heme oxygenase	0.196397	17.9971	0	3.49367	68.9056	38.6775	0.833127	2.81461	0.00488371	0.011516	0.00389784	FALSE
gene	312673	314214	-	106	4943	513	52627631	-	lpg0265	COG2132Q	multicopper oxidase	-1.54253	17.9971	13.5606	3.49367	28.815	53.9873	-0.905797	-2.81337	0.00490258	0.0115514	0.00390982	FALSE
gene	501696	503285	-	106	4943	529	52627816	purH	lpg0460	COG0138F	phosphoribosylamineimidazolecarboxamide formyltransferase	-0.0845335	89.9855	27.1212	10.481	145.328	99.111	0.552197	2.79975	0.00511423	0.0120406	0.0040754	FALSE
gene	827765	828649	+	106	4943	294	52628105	-	lpg0757	COG1091M	dTDP-6-deoxy-L-mannose dehydrogenase RmlD	-0.213305	53.9913	27.1212	3.49367	228.015	170.02	0.423426	2.79518	0.00518705	0.0121928	0.00412693	FALSE
gene	1709773	1710342	-	106	4943	189	52628886	-	lpg1545	COG1426S	DNA-binding protein, putative	-0.0752881	80.987	27.1212	10.481	140.317	95.0821	0.561442	2.79538	0.00518386	0.0121949	0.00412693	FALSE
gene	1004273	1004908	+	106	4943	211	52628275	pilO	lpg0929	COG3167NU	type IV pilus biogenesis protein PilO	-1.28379	143.977	67.803	0	57.6301	90.2474	-0.647063	-2.79381	0.00520905	0.0122349	0.00414117	FALSE
gene	124044	125846	+	106	4943	600	52627476	-	lpg0110	COG0508C	hypothetical protein	-0.138447	107.983	18.0808	3.49367	174.143	123.284	0.498283	2.79303	0.00522174	0.0122551	0.00414801	FALSE
gene	410410	410682	+	106	4943	90	52627727	-	lpg0371	COG2914S	hypothetical protein	0.0888093	224.964	27.1212	10.481	83.9395	50.7642	0.725539	2.78824	0.00529957	0.012428	0.00420653	FALSE
gene	2617334	2617618	+	106	4943	94	52629636	-	lpg2315	-	hypothetical protein	-2.90689	8.99855	0	27.9494	2.50566	12.0867	-2.27016	-2.7838	0.00537256	0.0125893	0.00426112	FALSE
gene	733666	734784	+	106	4943	372	52628031	-	lpg0683	COG0842V	transmembrane protein, ABC-type multidrug transport system	-1.79141	17.9971	9.04041	0	16.2868	36.2601	-1.15468	-2.77811	0.00546763	0.0128021	0.00433314	FALSE
gene	1096026	1097282	+	106	4943	418	52628352	-	lpg1007	COG0845M	cation efflux system HelB	-1.1745	197.968	54.2424	27.9494	87.698	127.313	-0.537768	-2.77381	0.00554042	0.0129623	0.00438738	FALSE
gene	93312	94835	-	106	4943	507	52627450	-	lpg0084	-	hypothetical protein	-0.207	170.972	49.7222	0	219.245	162.768	0.42973	2.77117	0.00558561	0.0130476	0.00441626	FALSE
gene	2055478	2056269	+	106	4943	263	52629173	-	lpg1835	COG1464P	29 kDa immunogenic protein	-0.0303736	44.9928	27.1212	3.49367	117.766	77.3549	0.606356	2.77121	0.00558491	0.0130562	0.00441626	FALSE
gene	2231815	2232465	-	106	4943	216	52629319	-	lpg1991	COG3714S	hypothetical protein	-1.61005	0	4.5202	0	23.8037	46.7353	-0.973323	-2.7701	0.00560389	0.0130801	0.00442522	FALSE
gene	1255843	1256991	-	106	4943	382	52628486	-	lpg1141	COG3842E	spermidine/putrescine ABC transporter, ATP-binding protein PotA	0.0183785	44.9928	4.5202	0	98.9734	62.8509	0.655109	2.77	0.00560569	0.0130741	0.00442522	FALSE
gene	1559774	1561249	+	106	4943	491	52628755	-	lpg1414	COG0554C	glycerol kinase	-1.11426	431.93	135.606	45.4177	114.007	158.739	-0.477527	-2.76503	0.00569167	0.0132643	0.00448959	FALSE
gene	794785	795252	+	106	4943	155	52628074	-	lpg0726	COG1327K	ATP cone and Zn ribbon domains protein	-1.13124	71.9884	63.2828	3.49367	105.238	148.264	-0.494514	-2.76458	0.00569969	0.0132726	0.00449242	FALSE
gene	845134	845985	+	106	4943	283	52628120	rfbA	lpg0772	COG1682GM	polysaccharide ABC transporter, permease protein	-0.185867	53.9913	36.1616	0	200.453	146.652	0.450864	2.75497	0.00586983	0.0136582	0.00462291	FALSE
gene	1818391	1819155	-	106	4943	254	52628983	-	lpg1644	-	hypothetical protein	-1.35364	53.9913	27.1212	0	45.1018	74.1318	-0.716907	-2.75451	0.00587794	0.0136664	0.0046257	FALSE
gene	1497609	1500533	-	106	4943	974	52628696	sidG	lpg1355	-	SidG	-1.926	8.99855	13.5606	55.8987	12.5283	30.6197	-1.28927	-2.75313	0.00590281	0.0137136	0.00464166	FALSE
gene	3324704	3325876	-	106	4943	390	52630244	-	lpg2939	COG4692G	hypothetical BNR/Asp box repeat protein	0.643856	17.9971	4.5202	0	31.3207	12.8925	1.28059	2.7492	0.00597412	0.0138685	0.0046941	FALSE
gene	42476	42832	+	106	4943	118	52627402	-	lpg0035	COG0480J	hypothetical protein	-3.80735	8.99855	0	10.481	0	5.64046	-3.17062	-2.74466	0.00605732	0.0140453	0.00475209	FALSE
gene	2614430	2614732	+	106	4943	100	52629633	-	lpg2312	-	hypothetical protein	-3.80735	0	22.601	59.3924	0	5.64046	-3.17062	-2.74466	0.00605732	0.0140453	0.00475209	FALSE
gene	2481832	2482464	-	106	4943	210	52629523	-	lpg2199	-	hypothetical protein	0.415037	35.9942	9.04041	13.9747	45.1018	21.7561	1.05177	2.73606	0.00621796	0.014401	0.00487434	FALSE
gene	1695724	1697724	-	106	4943	666	52628873	-	lpg1532	COG0665E,COG4121S	putative peptidase	-1.12063	35.9942	18.0808	20.962	107.743	150.681	-0.4839	-2.7309	0.00631608	0.0146169	0.00494742	FALSE
gene	2943206	2944120	-	106	4943	304	52629925	lpxC	lpg2608	COG0774M	UDP-3-O-acyl-N-acetylglucosamine deacetylase	-0.883558	278.955	171.768	24.4557	468.558	555.988	-0.246828	-2.72717	0.00638797	0.0147719	0.00499986	FALSE
gene	655706	657649	-	106	4943	647	52627970	-	lpg0622	-	transmembrane protein	-1.8625	26.9957	9.04041	10.481	13.7811	32.2312	-1.22577	-2.72559	0.00641858	0.014814	0.00501219	FALSE
gene	3315903	3316628	+	106	4943	241	52630235	tatC	lpg2930	COG0805U	sec-independent (periplasmic) protein translocase protein TatC	-1.8625	35.9942	18.0808	0	13.7811	32.2312	-1.22577	-2.72559	0.00641858	0.014814	0.00501219	FALSE
gene	35024	37981	+	106	4943	985	52627396	rre41	lpg0029	COG2202T,COG5001T	sensory box (GGDEF/EAL domain) regulatory protein	-1.20163	251.959	67.803	185.164	75.1697	111.198	-0.564904	-2.7256	0.00641856	0.0148311	0.00501219	FALSE
gene	1824301	1826187	-	106	4943	628	52628990	-	lpg1651	COG0524G,COG3718G	IolC/IolB transferase kinase protein	-0.349825	152.975	90.4041	6.98734	474.822	389.192	0.286905	2.72301	0.00646891	0.0149129	0.0050476	FALSE
gene	848574	849263	-	106	4943	229	52628123	-	lpg0775	COG1216R	glycosyl transferase	-3.32193	0	4.5202	0	1.25283	8.0578	-2.6852	-2.72117	0.00650522	0.0149678	0.00506421	FALSE
gene	1533360	1533833	+	106	4943	157	52628727	-	lpg1386	COG1376S	enhanced entry protein EnhA	-3.32193	0	0	3.49367	1.25283	8.0578	-2.6852	-2.72117	0.00650522	0.0149678	0.00506421	FALSE
gene	2176986	2178326	-	106	4943	446	52629277	-	lpg1949	-	hypothetical protein	-2.04439	8.99855	18.0808	31.443	10.0226	26.5908	-1.40766	-2.72131	0.0065024	0.0149786	0.00506421	FALSE
gene	2086223	2086307		106	4943					-		-2.45943	197.968	13.5606	3.49367	5.01131	17.7272	-1.8227	-2.72063	0.00651583	0.0149749	0.00506858	FALSE
gene	1770226	1770903	-	106	4943	225	52628943	-	lpg1604	-	hypothetical protein	-1.2115	17.9971	4.5202	13.9747	71.4112	106.363	-0.574774	-2.71306	0.00666651	0.0152977	0.00517783	FALSE
gene	298794	299489	+	106	4943	231	52627618	-	lpg0252	COG1738S	membrane protein	0.536053	44.9928	13.5606	6.98734	36.332	16.1156	1.17278	2.71325	0.00666259	0.0153004	0.00517783	FALSE
gene	40298	41323	-	106	4943	341	52627400	-	lpg0033	-	hypothetical protein	0.476438	0	13.5606	0	40.0905	18.5329	1.11317	2.71238	0.00668022	0.0153174	0.0051845	FALSE
gene	852319	853338	-	106	4943	339	52628127	-	lpg0779	COG1216R	glycosyltransferase	0.222392	17.9971	0	0	61.3886	33.8428	0.859123	2.71114	0.0067052	0.0153629	0.0051999	FALSE
gene	448284	448832	-	106	4943	182	52627764	-	lpg0408	COG1495O	inner (transmembrane) protein	-2.32193	0	0	6.98734	6.26414	20.1445	-1.6852	-2.70918	0.00674503	0.0154246	0.00521787	FALSE
gene	1808947	1809837	+	106	4943	296	52628976	-	lpg1637	COG0726G	polysaccharide deacetylase	-2.32193	0	4.5202	24.4557	6.26414	20.1445	-1.6852	-2.70918	0.00674503	0.0154246	0.00521787	FALSE
gene	73714	74535	+	106	4943	273	52627432	-	lpg0065	-	hypothetical protein	0	80.987	4.5202	0	100.226	64.4624	0.63673	2.70927	0.00674321	0.0154381	0.00521787	FALSE
gene	3326744	3327592	-	106	4943	282	52630246	waaM	lpg2941	COG1560M	WaaM	0.169925	71.9884	0	0	67.6527	38.6775	0.806655	2.70898	0.006749	0.015416	0.00521787	FALSE
gene	542925	544196	-	106	4943	423	52627858	-	lpg0502	-	phosphatidylcholine hydrolyzing phospholipase	-1.21864	215.965	113.005	52.405	68.9056	103.14	-0.58191	-2.70695	0.00679051	0.015499	0.00524596	FALSE
gene	2455547	2456326	+	106	4943	259	52629506	-	lpg2182	COG0500QR	BG:DS09218.5 gene product	-1.61143	53.9913	18.0808	27.9494	22.5509	44.3179	-0.974705	-2.70087	0.00691587	0.015773	0.00533873	FALSE
gene	544546	545262	+	106	4943	238	52627859	uppS	lpg0503	COG0020I	undecaprenyl diphosphate synthetase	-0.0170735	197.968	9.04041	0	105.238	68.4913	0.619657	2.69882	0.00695849	0.0158581	0.00536753	FALSE
gene	2247838	2249985	-	106	4943	715	52629337	spoT	lpg2009	COG0317TK	guanosine-3,5-bis(diphosphate)-3-pyrophosphohydrolase	-0.38584	1205.81	293.813	83.8481	719.123	604.335	0.25089	2.69703	0.00699609	0.0159317	0.00539243	FALSE
gene	516084	516827	+	106	4943	247	52627830	-	lpg0474	COG1183I	CDP-diacylglycerol-serine-O-phosphatidyltransferase	-0.0906025	404.935	54.2424	20.962	135.305	92.6647	0.546128	2.67509	0.00747082	0.0169998	0.00575396	FALSE
gene	3054810	3055205	-	106	4943	131	52630018	sspB	lpg2701	COG2969R	stringent starvation protein B	-0.08092	80.987	22.601	3.49367	130.294	88.6358	0.55581	2.67012	0.0075825	0.0172408	0.00583553	FALSE
gene	782548	783009	-	106	4943	153	52628065	-	lpg0717	-	hypothetical protein	-2.58496	0	0	31.443	3.75848	14.504	-1.94823	-2.66837	0.00762195	0.0173173	0.00586143	FALSE
gene	452673	453314	+	106	4943	213	52627769	-	lpg0413	COG1999R	hypothetical, SCO1/SenC family protein	0.0978473	44.9928	54.2424	20.962	76.4225	45.9295	0.734577	2.66777	0.0076356	0.0173352	0.00586747	FALSE
gene	211023	211934	+	106	4943	303	52627547	-	lpg0181	-	hypothetical protein	1.45943	0	0	6.98734	13.7811	3.22312	2.09616	2.66243	0.00775792	0.0175995	0.00595695	FALSE
gene	2069558	2070853	-	106	4943	431	52629185	-	lpg1847	-	glutamate-cysteine ligase	-0.171046	125.98	45.202	20.962	179.154	129.731	0.465685	2.6621	0.00776556	0.0176035	0.00595829	FALSE
gene	2929940	2931025	+	106	4943	361	52629914	-	lpg2597	COG0758LU	DNA processing enzyme DprA (SMF family)	-0.159356	71.9884	103.965	17.4683	171.637	123.284	0.477374	2.6605	0.00780244	0.0176737	0.00598205	FALSE
gene	85025	85606	+	106	4943	193	52627442	-	lpg0076	COG3079S	hypothetical protein	-0.197232	305.951	67.803	10.481	196.694	145.04	0.439498	2.65968	0.00782144	0.0177033	0.00599208	FALSE
gene	1070520	1071026	-	106	4943	168	52628321	-	lpg0976	COG4734R	antirestriction protein	-1.88753	0	0	0	12.5283	29.8139	-1.2508	-2.65116	0.00802154	0.0181425	0.00614073	FALSE
gene	1671350	1672186	+	106	4943	278	52628851	-	lpg1510	COG0115EH	D-alanine-aminotransferase	-0.182864	8.99855	27.1212	3.49367	185.419	135.371	0.453866	2.64957	0.0080594	0.0182144	0.00616505	FALSE
gene	217228	218655	+	106	4943	475	52627553	-	lpg0187	COG0624E	zinc metalloprotein	-0.366009	458.926	153.687	17.4683	524.935	435.121	0.270721	2.64219	0.00823722	0.0186022	0.00629631	FALSE
gene	1701368	1701544	+	106	4943	58	52628876	-	lpg1535	COG1773C	rubredoxin (rubredoxin-type Fe(Cys)4 protein)	0.0437214	8.99855	9.04041	0	83.9395	52.3757	0.680452	2.63625	0.00838283	0.0189096	0.00639795	FALSE
gene	3214880	3216079	+	106	4943	399	52630148	-	lpg2841	COG0477GEPR	major facilitator superfamily	0.0437214	62.9899	58.7626	10.481	83.9395	52.3757	0.680452	2.63625	0.00838283	0.0189096	0.00639795	FALSE
gene	2438461	2439636	+	106	4943	391	52629498	-	lpg2173	COG3464L	TnpA transposase	-2.80735	0	0	0	2.50566	11.2809	-2.17062	-2.63228	0.00848133	0.019103	0.00646338	FALSE
gene	2669531	2669896	+	106	4943	121	52629684	-	lpg2364	COG0272L	hypothetical protein	-2.80735	0	0	6.98734	2.50566	11.2809	-2.17062	-2.63228	0.00848133	0.019103	0.00646338	FALSE
gene	512912	513922	-	106	4943	336	52627826	-	lpg0470	COG3588G	fructose bisphosphate aldolase	-0.387181	440.929	144.646	59.3924	671.516	564.852	0.249549	2.6281	0.00858629	0.0193175	0.00653844	FALSE
gene	1414540	1415283	+	106	4943	247	52628628	-	lpg1286	COG0217S	YebC	-0.271104	674.891	103.965	41.924	260.588	202.251	0.365626	2.6271	0.00861165	0.01936	0.00655283	FALSE
gene	1109618	1112146	+	106	4943	842	52628362	mgtA	lpg1017	COG0474P	cation efflux transporter	-1.14684	17.9971	40.6818	13.9747	87.698	124.896	-0.510111	-2.62508	0.00866276	0.0194603	0.00658676	FALSE
gene	2767580	2768029	-	106	4943	149	52629772	-	lpg2453	-	hypothetical protein	0.249978	35.9942	117.525	3.49367	55.1244	29.8139	0.886708	2.62224	0.00873544	0.0196088	0.00663704	FALSE
gene	2052959	2053375	-	106	4943	138	52629170	-	lpg1832	-	hypothetical protein	0	44.9928	40.6818	3.49367	92.7093	59.6277	0.63673	2.61467	0.00893128	0.0200334	0.00678074	FALSE
gene	744892	746772	-	106	4943	626	52628039	parE	lpg0691	COG0187L	DNA topoisomerase IV subunit B	-0.355244	494.92	117.525	55.8987	439.743	361.795	0.281486	2.61424	0.00894252	0.0200436	0.00678419	FALSE
gene	3384402	3386213	-	106	4943	603	52630299	-	lpg2995	COG3107R	lipoprotein	-0.393514	458.926	81.3637	6.98734	719.123	607.558	0.243216	2.61212	0.00899825	0.0201534	0.00682135	FALSE
gene	1078408	1078581	+	106	4943	57	52628330	-	lpg0985	-	hypothetical protein	-2	0	13.5606	0	10.0226	25.785	-1.36327	-2.61183	0.00900587	0.0201554	0.00682202	FALSE
gene	876838	878541	+	106	4943	567	52628149	-	lpg0802	COG0659P	sulfate transporter	-0.0939761	98.9841	18.0808	6.98734	130.294	89.4416	0.542754	2.61015	0.00905019	0.0202394	0.00685047	FALSE
gene	419232	419975	-	106	4943	247	52627733	-	lpg0377	COG3931E	hypothetical protein	-1.3388	0	13.5606	3.49367	42.5962	69.2971	-0.702072	-2.60908	0.00907852	0.0202724	0.00686164	FALSE
gene	862556	863731	+	106	4943	391	52628136	-	lpg0788	-	hypothetical protein	0.374396	0	9.04041	3.49367	43.849	21.7561	1.01113	2.60912	0.00907742	0.0202851	0.00686164	FALSE
gene	2801466	2801936	-	106	4943	156	52629806	dut	lpg2487	COG0756F	deoxyuridinetriphosphatase	-0.143836	233.962	9.04041	3.49367	155.351	110.392	0.492894	2.60218	0.0092632	0.0206694	0.006996	FALSE
gene	1395801	1396625	-	106	4943	274	52628611	-	lpg1268	-	hypothetical protein	0.142958	17.9971	22.601	0	66.3999	38.6775	0.779688	2.60102	0.0092947	0.0207242	0.00701455	FALSE
gene	2521730	2523124	+	106	4943	464	52629554	-	lpg2230	COG0318IQ	acyl CoA ligase	-1.53605	44.9928	27.1212	10.481	25.0566	46.7353	-0.899323	-2.60016	0.009318	0.0207607	0.0070269	FALSE
gene	68797	69975	+	106	4943	392	52627428	-	lpg0061	COG0477GEPR	multidrug resistance protein	-1.36773	17.9971	4.5202	0	38.8377	64.4624	-0.731002	-2.59465	0.00946886	0.0210811	0.00713535	FALSE
gene	1416806	1418392	-	106	4943	528	52628632	-	lpg1290	COG1269C	hypothetical protein	-2.39232	0	0	48.9114	5.01131	16.9214	-1.75559	-2.59368	0.00949536	0.0211165	0.00714468	FALSE
gene	1718670	1719407	-	106	4943	245	52628896	artJ	lpg1555	COG0834ET	arginine 3rd transport system periplasmic binding protein	-2.39232	8.99855	0	0	5.01131	16.9214	-1.75559	-2.59368	0.00949536	0.0211165	0.00714468	FALSE
gene	647840	648553	-	106	4943	237	52627963	-	lpg0615	COG0242J	polypeptide deformylase	0.556393	0	0	0	31.3207	13.6983	1.19312	2.59089	0.00957273	0.0212648	0.00719755	FALSE
gene	2437187	2438290	-	106	4943	367	52629497	-	lpg2172	COG0499H	adenosylhomocysteinase	0.263034	53.9913	22.601	3.49367	52.6188	28.2023	0.899765	2.5895	0.00961155	0.0213352	0.00722137	FALSE
gene	1131628	1131972	-	106	4943	114	52628376	-	lpg1031	-	hypothetical protein	-2.26303	0	4.5202	3.49367	6.26414	19.3387	-1.6263	-2.58654	0.00969462	0.0215036	0.00727838	FALSE
gene	986179	986682	+	106	4943	167	52628259	-	lpg0913	COG2001S	MraZ protein	-1.07325	458.926	216.97	20.962	120.272	162.768	-0.436519	-2.58229	0.00981473	0.0217539	0.00736309	FALSE
gene	1263574	1264077	+	106	4943	167	52628492	-	lpg1147	COG0454KR	hypothetical protein	-1.42884	296.952	27.1212	34.9367	32.5735	56.4046	-0.792113	-2.58055	0.0098642	0.0218474	0.00739472	FALSE
gene	1264367	1265878	+	106	4943	503	52628493	-	lpg1148	COG0445D	hypothetical protein	-1.16474	584.906	230.53	171.19	77.6754	112.003	-0.528015	-2.57812	0.00993406	0.0219858	0.00744158	FALSE
gene	236492	238030	+	106	4943	512	52627571	-	lpg0205	COG3046R	hypothetical protein	-1.1375	17.9971	49.7222	3.49367	87.698	124.09	-0.500773	-2.57532	0.0100147	0.022148	0.00749647	FALSE
gene	648782	650032	+	106	4943	416	52627964	-	lpg0616	COG0780R,COG0789K,COG2904S	GTP cyclohydrolase I PLUS perhaps regulatory protein	0.485427	35.9942	4.5202	6.98734	35.0792	16.1156	1.12216	2.57488	0.0100274	0.0221595	0.00750038	FALSE
gene	1470711	1471676	-	106	4943	321	52628674	rluD	lpg1333	COG0564J	ribosomal large subunit pseudouridine synthase D, RluD	-0.0500407	0	4.5202	0	106.49	70.9087	0.586689	2.57413	0.0100493	0.0221916	0.00751124	FALSE
gene	2423699	2425147	-	106	4943	482	52629485	-	lpg2160	-	hypothetical protein	-1.00529	152.975	131.086	3.49367	170.385	219.978	-0.368564	-2.56825	0.0102214	0.0225551	0.00763425	FALSE
gene	1650968	1651390	-	106	4943	140	52628835	-	lpg1494	-	hypothetical protein	2.58496	8.99855	0	0	7.51697	0.80578	3.22169	2.56597	0.0102887	0.0226868	0.00767883	FALSE
gene	1791042	1791815	-	106	4943	257	52628961	-	lpg1622	-	hypothetical protein	-1.6477	8.99855	4.5202	10.481	18.7924	37.8717	-1.01097	-2.56501	0.0103172	0.0227327	0.00769439	FALSE
gene	1364928	1366178	+	106	4943	416	52628579	-	lpg1236	COG0270L,COG0789K	modification methylase (Eco47II, Sau96I)	-1.03747	197.968	126.566	111.797	142.822	188.553	-0.400745	-2.5606	0.0104491	0.0230064	0.00778703	FALSE
gene	181180	182550	-	106	4943	456	52627516	-	lpg0150	COG4928R	putative phage protein	0.277534	8.99855	0	0	50.1131	26.5908	0.914264	2.55814	0.0105232	0.0231527	0.00783653	FALSE
gene	1154508	1156028	+	106	4943	506	52628402	-	lpg1057	COG5001T	sensory box/GGDEF family	-1.22677	71.9884	27.1212	31.443	58.8829	88.6358	-0.590041	-2.55718	0.0105524	0.0231912	0.00784668	FALSE
gene	2087055	2088281	+	106	4943	408	52629199	-	lpg1867	COG0582L,COG4974L	site specific recombinase, phage integrase	-1.22677	53.9913	36.1616	10.481	58.8829	88.6358	-0.590041	-2.55718	0.0105524	0.0231912	0.00784668	FALSE
gene	2211372	2211791	-	106	4943	139	52629299	-	lpg1971	COG1764O	organic hydroperoxide resistance protein OsmC, predicted redox protein, regulator of sulfide bond formation	-1.17544	296.952	49.7222	13.9747	72.664	105.557	-0.538712	-2.55432	0.0106396	0.0233572	0.00790575	FALSE
gene	2551374	2552072	-	106	4943	232	52629573	-	lpg2249	COG0518F	glutamine amidotransferase, class I	-1.30581	116.981	54.2424	3.49367	45.1018	71.7145	-0.669078	-2.55204	0.0107094	0.0234931	0.00795174	FALSE
gene	2623900	2625825	-	106	4943	641	52629643	legA5	lpg2322	COG0666R	cardiac ankyrin repeat protein	0.108934	278.955	36.1616	41.924	68.9056	41.0948	0.745665	2.54948	0.0107883	0.0236489	0.00800448	FALSE
gene	2705662	2706054	+	106	4943	130	52629715	-	lpg2395	-	hypothetical protein	-2.05063	0	22.601	97.8227	8.7698	23.3676	-1.4139	-2.54515	0.010923	0.0239091	0.00809257	FALSE
misc	2389117	2389440	-	45	106							-1.23607	0	4.5202	0	56.3773	85.4127	-0.599337	-2.54519	0.0109218	0.023924	0.00809257	FALSE		noncoding	-1.14033
gene	2607641	2608060	+	106	4943	139	52629627	-	lpg2306	COG0607P	rhodanese domain protein	0.285402	8.99855	4.5202	0	48.8603	25.785	0.922132	2.54418	0.0109533	0.0239579	0.00810906	FALSE
gene	2730149	2731864	+	106	4943	571	52629738	-	lpg2418	COG1680V	penicillin-binding protein AmpH, putative	0.206451	53.9913	18.0808	0	56.3773	31.4254	0.843181	2.54209	0.0110193	0.0240846	0.00815197	FALSE
gene	944196	945254	+	106	4943	352	52628217	-	lpg0870	COG1024I	3-hydroxyisobutyryl Coenzyme A hydrolase	-0.88577	269.957	189.849	17.4683	362.067	430.287	-0.24904	-2.54006	0.0110832	0.0242066	0.00819324	FALSE
gene	1641412	1641933	-	106	4943	173	52628827	-	lpg1486	COG1522K	AsnC family transcription regulator protein	-3.16993	0	4.5202	0	1.25283	7.25202	-2.53319	-2.5385	0.0111328	0.0242794	0.00821191	FALSE
gene	2895245	2895847	-	106	4943	200	52629880	-	lpg2561	-	hypothetical protein	-3.16993	0	0	0	1.25283	7.25202	-2.53319	-2.5385	0.0111328	0.0242794	0.00821191	FALSE
gene	3301729	3302265	-	106	4943	178	52630221	-	lpg2916	-	hypothetical protein	-3.16993	8.99855	0	3.49367	1.25283	7.25202	-2.53319	-2.5385	0.0111328	0.0242794	0.00821191	FALSE
gene	832277	833233	+	106	4943	318	52628109	-	lpg0761	COG0451MG	NAD dependent epimerase/dehydratase, UDP-glucose-4-epimerase	-0.125531	17.9971	49.7222	0	137.811	96.6936	0.511199	2.5347	0.0112544	0.0245089	0.00829558	FALSE
gene	604481	605014	+	106	4943	177	52627919	spmB	lpg0566	COG0700S	spore maturation protein B	-1.558	17.9971	18.0808	3.49367	22.5509	42.7064	-0.921265	-2.53338	0.011297	0.0245837	0.00832088	FALSE
gene	834336	834578	+	106	4943	80	52628111	-	lpg0763	-	hypothetical protein	-1.7885	0	13.5606	0	13.7811	30.6197	-1.15177	-2.529	0.0114388	0.0248742	0.00841923	FALSE
gene	2272934	2274703	-	106	4943	589	52629359	argS	lpg2031	COG0018J	arginyl tRNA synthetase	-0.873852	1151.81	569.546	38.4304	1331.76	1569.66	-0.237122	-2.52674	0.0115126	0.0250165	0.00846738	FALSE
gene	1580593	1580991	-	106	4943	132	52628772	-	lpg1431	-	hypothetical protein	-0.29956	80.987	76.8435	20.962	276.875	219.172	0.33717	2.52453	0.0115855	0.0251565	0.00851477	FALSE
gene	1686485	1687705	+	106	4943	406	52628864	pilC	lpg1523	COG1459NU	(type IV) pilus assembly protein PilC	-1.34958	26.9957	4.5202	31.443	38.8377	63.6566	-0.712854	-2.52413	0.0115984	0.0251663	0.00851808	FALSE
gene	251589	251942	-	106	4943	117	52627586	-	lpg0220	COG0347E	hypothetical protein	-3.58496	0	0	0	0	4.83468	-2.94823	-2.51999	0.011736	0.0254187	0.00859015	FALSE
gene	1278130	1278900	+	106	4943	256	52628503	-	lpg1158	-	hypothetical protein	-3.58496	8.99855	9.04041	6.98734	0	4.83468	-2.94823	-2.51999	0.011736	0.0254187	0.00859015	FALSE
gene	2488484	2489122	+	106	4943	212	52629529	-	lpg2205	-	hypothetical protein	-3.58496	0	4.5202	0	0	4.83468	-2.94823	-2.51999	0.011736	0.0254187	0.00859015	FALSE
gene	3316678	3317001	+	106	4943	107	52630236	-	lpg2931	COG3785S	hypothetical protein	-3.58496	8.99855	13.5606	104.81	0	4.83468	-2.94823	-2.51999	0.011736	0.0254187	0.00859015	FALSE
gene	1071092	1071514	-	106	4943	140	52628322	-	lpg0977	COG0629L	single strand DNA binding protein	-1.3599	17.9971	0	0	37.5848	62.0451	-0.723166	-2.5199	0.011739	0.0253792	0.00859015	FALSE
gene	1008038	1008565	+	106	4943	175	52628278	-	lpg0932	COG0703E	shikimate kinase	-0.937264	1745.72	67.803	76.8607	235.532	290.081	-0.300534	-2.51823	0.0117948	0.0254815	0.00862477	FALSE
gene	1558192	1559712	-	106	4943	506	52628754	glpD	lpg1413	COG0578C	glycerol-3-phosphate dehydrogenase	-1.08062	89.9855	45.202	3.49367	108.996	148.264	-0.443888	-2.51163	0.0120176	0.0259441	0.00878134	FALSE
gene	2101020	2101460	-	106	4943	146	52629211	gloA	lpg1882	COG0346E	lactoylglutathione lyase	-1.16175	206.967	103.965	48.9114	73.9169	106.363	-0.525021	-2.50746	0.0121602	0.026233	0.00887913	FALSE
gene	1407450	1407767	+	106	4943	105	52628620	-	lpg1278	-	hypothetical protein	-1.45372	44.9928	13.5606	20.962	28.815	50.7642	-0.816988	-2.50601	0.0122104	0.0263223	0.00890935	FALSE
gene	209967	210809	-	106	4943	280	52627546	htpX	lpg0180	COG0501O	heat shock protein, protease HtpX	-1.42223	62.9899	49.7222	31.443	31.3207	53.9873	-0.785503	-2.5047	0.0122554	0.0264004	0.00893578	FALSE
gene	1895076	1896758	+	106	4943	560	52629040	legC3	lpg1701	-	kinectin 1 (kinesin receptor)	-1.9542	8.99855	4.5202	0	10.0226	24.9792	-1.31747	-2.49969	0.0124302	0.0267577	0.00905672	FALSE
gene	2292022	2293080	-	106	4943	352	52629378	-	lpg2050	COG0515RTKL	hypothetical protein	0.621488	0	0	3.49367	25.0566	10.4751	1.25822	2.49941	0.01244	0.0267595	0.00905734	FALSE
gene	2552202	2553362	-	106	4943	386	52629574	-	lpg2250	COG1454C	alcohol dehydrogenase, iron containing	-0.920032	89.9855	81.3637	20.962	255.577	311.031	-0.283302	-2.48906	0.0128082	0.0275317	0.00931869	FALSE
gene	267234	269792	-	106	4943	852	52627597	-	lpg0231	COG2217P	heavy metal transporting P-type ATPase, cation transporting	0.0489096	224.964	13.5606	0	75.1697	46.7353	0.68564	2.48435	0.0129787	0.0278782	0.00943598	FALSE
gene	2260881	2262206	-	106	4943	441	52629349	ahcY	lpg2021	COG0499H	adenosylhomocysteinase	-0.416436	1241.8	461.061	87.3417	1291.67	1108.75	0.220294	2.48378	0.0129996	0.027903	0.00944436	FALSE
gene	774672	775481	+	106	4943	269	52628058	yueD	lpg0710	COG1028IQR	sepiapterin reductase	-0.195256	521.916	117.525	20.962	172.89	127.313	0.441474	2.48076	0.0131102	0.0281202	0.00951789	FALSE
gene	3131783	3132088	-	106	4943	101	52630088	nuoK	lpg2779	COG0713C	NADH dehydrogenase I, K subunit	-0.16601	0	13.5606	0	154.098	111.198	0.47072	2.4798	0.0131456	0.0281759	0.00953674	FALSE
gene	2251018	2251884	-	106	4943	288	52629339	-	lpg2011	COG1561S	stress-induced protein	-0.251872	161.974	40.6818	27.9494	216.739	165.991	0.384858	2.47816	0.0132061	0.0282853	0.00957376	FALSE
gene	1211847	1212728	-	106	4943	293	52628453	-	lpg1108	COG1075R	putative lipase	-2.70044	8.99855	13.5606	6.98734	2.50566	10.4751	-2.06371	-2.47513	0.0133189	0.0285064	0.00964861	FALSE
gene	22497	23882	+	106	4943	461	52627385	-	lpg0018	COG1538MU	outer membrane efflux protein	-1.30485	71.9884	22.601	20.962	42.5962	67.6855	-0.668124	-2.47137	0.0134597	0.0287871	0.00974362	FALSE
gene	3175334	3177385	+	106	4943	683	52630122	-	lpg2815	-	hypothetical protein	0.552541	62.9899	4.5202	0	27.5622	12.0867	1.18927	2.46698	0.0136259	0.0291219	0.00985693	FALSE
gene	1690550	1691005	-	106	4943	151	52628868	-	lpg1527	-	hypothetical protein	-2.32193	0	0	0	5.01131	16.1156	-1.6852	-2.46312	0.0137733	0.0294053	0.00994931	FALSE
gene	2271861	2272199	+	106	4943	112	52629357	-	lpg2029	COG1539H	dihydroneopterin aldolase FolB, putative kinase	-2.32193	0	0	0	5.01131	16.1156	-1.6852	-2.46312	0.0137733	0.0294053	0.00994931	FALSE
gene	1563781	1566396	+	106	4943	871	52628758	gyrA	lpg1417	COG0188L	DNA gyrase, A subunit	-0.418239	3878.38	687.071	160.709	1832.89	1575.3	0.218491	2.4599	0.0138976	0.0296389	0.0100319	FALSE
gene	410771	411115	-	106	4943	114	52627728	smpA	lpg0372	COG2913J	small protein A, tmRNA-binding	0.356144	17.9971	9.04041	0	40.0905	20.1445	0.992874	2.45954	0.0139115	0.0296475	0.0100348	FALSE
gene	996573	997511	+	106	4943	312	52628269	etfA-2	lpg0923	COG2025C	electron transfer flavoprotein, alpha subunit	-0.393481	305.951	94.9243	13.9747	591.335	499.584	0.243249	2.45573	0.0140598	0.0299422	0.0101346	FALSE
gene	1553994	1555145	+	106	4943	383	52628749	licA	lpg1408	COG0510M	choline kinase	-0.15451	107.983	72.3232	10.481	144.075	103.14	0.48222	2.45158	0.014223	0.0302681	0.0102449	FALSE
gene	828609	829688	+	106	4943	359	52628106	rfbB	lpg0758	COG1088M	dTDP-glucose 4,6-dehydratase RmlB	-0.324351	98.9841	22.601	3.49367	298.173	240.123	0.312379	2.44987	0.014291	0.0303696	0.0102792	FALSE
gene	1341674	1342624	-	106	4943	316	52628558	hemF	lpg1215	COG0408H	oxygen-dependent coproporphyrinogen III oxidase	-0.290156	224.964	67.803	17.4683	253.071	199.028	0.346574	2.45012	0.014281	0.03037	0.0102792	FALSE
gene	777414	779414	+	106	4943	666	52628061	-	lpg0713	COG1297S	oligopeptide transporter	-0.886159	431.93	140.126	27.9494	321.977	382.746	-0.249429	-2.44379	0.0145339	0.0308638	0.0104465	FALSE
gene	1185394	1187199	+	106	4943	601	52628433	-	lpg1088	COG1670J,COG1708R,COG2320S	nucleotidyltransferase PLUS glutamate rich protein GrpB PLUS ribosomal protein alanine acetyltransferase	0.0506261	53.9913	4.5202	0	72.664	45.1237	0.687356	2.44311	0.0145613	0.0309001	0.0104588	FALSE
gene	450232	450777	+	106	4943	181	52627766	-	lpg0410	-	hypothetical protein	0.4975	0	0	0	30.0679	13.6983	1.13423	2.44213	0.0146007	0.0309509	0.0104723	FALSE
gene	857281	858276	-	106	4943	331	52628131	birA	lpg0783	COG0340H,COG1654K	biotin operon repressor and biotin [acetyl CoA carboxylase] synthetase BirA bifunctional protein	0.4975	0	4.5202	0	30.0679	13.6983	1.13423	2.44213	0.0146007	0.0309509	0.0104723	FALSE
misc	2867415	2867524	-	29	74							-1.35147	0	27.1212	0	36.332	59.6277	-0.714742	-2.44179	0.0146146	0.0309474	0.0104748	FALSE		noncoding	-1.21369
gene	1691139	1691954	+	106	4943	271	52628869	-	lpg1528	COG1806S	hypothetical protein	-1.25376	89.9855	31.6414	10.481	48.8603	74.9376	-0.617026	-2.44039	0.0146714	0.0310456	0.0105081	FALSE
gene	1549805	1551085	-	106	4943	426	52628746	cmr	lpg1405	COG0477GEPR	multidrug translocase MdfA, chloramphenicol resistance pump Cmr	-1.48543	17.9971	4.5202	0	25.0566	45.1237	-0.848697	-2.43647	0.0148312	0.0313395	0.0106075	FALSE
gene	658289	658666	+	106	4943	125	52627972	-	lpg0624	-	hypothetical protein	0.241008	8.99855	4.5202	3.49367	48.8603	26.5908	0.877738	2.43666	0.0148235	0.0313453	0.0106075	FALSE
gene	593345	594229	-	106	4943	294	52627907	-	lpg0553	COG3173R	aminoglycoside phosphotransferase	0.415037	26.9957	13.5606	0	35.0792	16.9214	1.05177	2.43532	0.0148788	0.0314178	0.010634	FALSE
gene	1977990	1978766	+	106	4943	258	52629110	-	lpg1772	COG3698S	hypothetical protein	0.432959	17.9971	13.5606	3.49367	33.8264	16.1156	1.06969	2.4343	0.0149207	0.031484	0.0106564	FALSE
gene	2843496	2843861	-	106	4943	121	52629834	-	lpg2515	COG3323S	structural toxin protein (hemagglutinin/hemolysin) RtxA	0.807355	179.971	9.04041	0	17.5396	6.44624	1.44409	2.43292	0.0149775	0.0315816	0.0106895	FALSE
gene	78867	80858	+	106	4943	663	52627438	uvrB	lpg0072	COG0556L	excinuclease ABC subunit B	-0.912977	377.939	99.4445	62.8861	256.83	311.031	-0.276247	-2.43263	0.0149895	0.0315847	0.0106905	FALSE
gene	1822391	1824262	-	106	4943	623	52628989	iolD	lpg1650	COG3962E	myo-inositol catabolism protein IolD	-0.396775	494.92	212.45	48.9114	597.599	506.03	0.239955	2.43047	0.0150793	0.0317514	0.0107469	FALSE
gene	264958	267087	-	106	4943	709	52627596	pleD	lpg0230	COG2199T	sensor histidine kinase	-1.75002	35.9942	18.0808	27.9494	13.7811	29.8139	-1.11329	-2.4283	0.0151698	0.0319195	0.0108039	FALSE
gene	1008552	1009661	+	106	4943	369	52628279	aroB	lpg0933	COG0337E	3-dehydroquinate synthetase	-0.336795	296.952	72.3232	20.962	314.46	255.432	0.299935	2.42772	0.0151939	0.0319477	0.0108134	FALSE
gene	1667605	1668777	-	106	4943	390	52628848	-	lpg1507	COG0475P	sodium/hydrogen antiporter	-1.01228	440.929	103.965	17.4683	146.581	190.164	-0.375548	-2.42569	0.0152795	0.0321051	0.0108667	FALSE
gene	2840592	2841758	-	106	4943	388	52629832	-	lpg2513	COG0845M	RND multidrug efflux membrane fusion protein	-1.03493	143.977	58.7626	13.9747	127.788	168.408	-0.398204	-2.41525	0.0157245	0.033017	0.0111753	FALSE
gene	3115727	3116068	+	106	4943	113	52630075	hit	lpg2765	COG0537FGR	HIT family hydrolase	-0.0565835	251.959	58.7626	17.4683	93.9621	62.8509	0.580147	2.4103	0.0159393	0.0334447	0.0113201	FALSE
gene	839597	840688	-	106	4943	363	52628116	-	lpg0768	COG2089M	spore coat polysaccharide biosynthesis protein E (NeuB)	-0.334825	53.9913	22.601	0	306.943	248.986	0.301905	2.40892	0.0159997	0.0335478	0.011355	FALSE
gene	849512	849700	-	106	4943	62	52628124	-	lpg0776	-	transposase	1.32193	0	0	0	12.5283	3.22312	1.95866	2.40802	0.0160392	0.033607	0.011375	FALSE
misc	151325	151573	-	43	100							-1.21759	71.9884	45.202	6.98734	53.8716	80.578	-0.580861	-2.40715	0.0160774	0.0336635	0.0113942	FALSE		coding	0.7081	Q5X092	8e-28
gene	506035	506472	-	106	4943	145	52627820	aroQ	lpg0464	COG0757E	3-dehydroquinate dehydratase type II	0.178337	0	4.5202	3.49367	53.8716	30.6197	0.815067	2.40583	0.0161357	0.033762	0.0114275	FALSE
misc	2862083	2862349	+	34	83							-1.28758	17.9971	36.1616	0	42.5962	66.8798	-0.650846	-2.40162	0.0163225	0.0341289	0.0115517	FALSE		noncoding	-1.41259
gene	347089	347622	-	106	4943	177	52627657	-	lpg0291	COG2059P	chromate transport protein	-1.61891	71.9884	18.0808	3.49367	17.5396	34.6486	-0.98218	-2.38942	0.016875	0.0352594	0.0119343	FALSE
gene	194761	195582	+	106	4943	273	52627529	-	lpg0163	COG1073R	hydrolases of the alpha/beta superfamily	-1.90689	0	9.04041	38.4304	10.0226	24.1734	-1.27016	-2.38693	0.0169897	0.0354495	0.0119987	FALSE
gene	1581071	1582867	-	106	4943	598	52628773	-	lpg1432	COG0277C	FAD linked oxidase	-0.10806	143.977	36.1616	13.9747	112.755	78.1607	0.52867	2.38704	0.0169845	0.0354635	0.0119987	FALSE
gene	72782	73708	+	106	4943	308	52627431	-	lpg0064	COG0714R,COG1062C	hypothetical protein	-0.0216951	152.975	9.04041	0	82.6867	53.9873	0.615035	2.38406	0.0171227	0.0357021	0.0120841	FALSE
gene	365325	365400		106	4943					-		0.0246621	0	0	0	73.9169	46.7353	0.661392	2.3831	0.0171675	0.0357707	0.0121074	FALSE
gene	2216481	2217077	+	106	4943	198	52629305	-	lpg1977	COG0693R	intracellular protease, ThiJ/PfpI family	-1.58496	53.9913	22.601	31.443	18.7924	36.2601	-0.948232	-2.3809	0.0172704	0.0359474	0.0121629	FALSE
misc	413345	413495	+	15	45							-1.58496	8.99855	4.5202	0	18.7924	36.2601	-0.948232	-2.3809	0.0172704	0.0359474	0.0121629	FALSE		noncoding	-1.28166
gene	2847831	2848985	-	106	4943	384	52629841	-	lpg2522	COG3616E	metal-activated pyridoxal enzyme	0.0534393	134.978	13.5606	0	68.9056	42.7064	0.690169	2.37992	0.0173166	0.036006	0.012187	FALSE
gene	250165	250665	-	106	4943	166	52627584	purE	lpg0218	COG0041F	phosphoribosylaminoimidazole carboxylase, catalytic subunit PurE	-0.228028	134.978	45.202	31.443	182.913	137.788	0.408702	2.37939	0.0173412	0.036032	0.0121958	FALSE
gene	270036	270569	+	106	4943	177	52627598	np20	lpg0232	COG0735P	transcriptional regulator np20, Fur family	0.271302	35.9942	27.1212	3.49367	43.849	23.3676	0.908032	2.37686	0.0174609	0.0362431	0.012263	FALSE
gene	1318791	1319963	+	106	4943	390	52628534	-	lpg1190	COG1092R	SAM-dependent methyltransferase	0.271302	44.9928	4.5202	0	43.849	23.3676	0.908032	2.37686	0.0174609	0.0362431	0.012263	FALSE
gene	192160	193137	+	106	4943	325	52627526	-	lpg0160	-	hypothetical protein	-0.938971	395.936	140.126	38.4304	211.728	261.073	-0.30224	-2.37559	0.0175208	0.0363296	0.0122965	FALSE
gene	1148453	1148641	-	106	4943	62	52628395	-	lpg1050	COG0636C	ATP synthase C subunit (H+ transporting ATP synthase)	-2.05889	0	0	0	7.51697	20.1445	-1.42216	-2.37118	0.0177313	0.0367406	0.0124354	FALSE
gene	278060	280039	-	106	4943	659	52627602	-	lpg0236	-	hypothetical protein	0.628031	26.9957	9.04041	0	21.2981	8.86358	1.26476	2.37093	0.0177432	0.0367398	0.0124354	FALSE
gene	917120	917689	-	106	4943	189	52628185	-	lpg0838	-	hypothetical protein	0.187627	17.9971	13.5606	3.49367	51.366	29.0081	0.824357	2.36793	0.0178877	0.0370133	0.012528	FALSE
gene	2268198	2268800	-	106	4943	200	52629354	grpE	lpg2026	COG0576O	heat shock protein GrpE	-0.188204	71.9884	63.2828	41.924	152.845	112.003	0.448526	2.35722	0.0184123	0.0380462	0.0128776	FALSE
gene	34187	34900	-	106	4943	237	52627395	-	lpg0028	COG2941H	ubiquinone biosynthesis protein COQ7	0.0544478	44.9928	13.5606	3.49367	67.6527	41.9006	0.691178	2.35723	0.0184121	0.038072	0.0128776	FALSE
gene	1704752	1705174	+	106	4943	140	52628881	-	lpg1540	COG0589T	universal stress protein A	-1.45943	0	0	3.49367	25.0566	44.3179	-0.822701	-2.35307	0.0186189	0.0384466	0.0130131	FALSE
gene	1881178	1883853	+	106	4943	891	52629029	acnA	lpg1690	COG1048C	aconitate hydratase	-0.860166	827.867	230.53	656.81	1396.9	1630.9	-0.223435	-2.34962	0.0187928	0.0387788	0.0131255	FALSE
gene	43827	44570	-	106	4943	247	52627404	artJ	lpg0037	COG0834ET	arginine 3rd transport system periplasmic binding protein	-3	0	4.5202	6.98734	1.25283	6.44624	-2.36327	-2.34219	0.019171	0.039532	0.0133805	FALSE
gene	2269077	2270414	+	106	4943	445	52629355	dhs1	lpg2027	COG3200E	2-keto-3-deoxy-D-arabino-heptulosonate 7-phosphate synthase	-0.347099	431.93	45.202	31.443	313.207	256.238	0.289631	2.34028	0.0192694	0.0397075	0.0134399	FALSE
gene	136967	137446	+	106	4943	159	52627485	-	lpg0119	-	hypothetical protein	-1.76553	125.98	90.4041	52.405	12.5283	27.3965	-1.1288	-2.33551	0.0195169	0.040176	0.0135938	FALSE
gene	1905680	1906420	+	106	4943	246	52629048	-	lpg1709	COG0421E	hypothetical protein	-1.76553	0	9.04041	0	12.5283	27.3965	-1.1288	-2.33551	0.0195169	0.040176	0.0135938	FALSE
gene	810597	811121	+	106	4943	174	52628089	-	lpg0741	COG0517R	hypothetical protein	-2.1375	0	0	3.49367	6.26414	17.7272	-1.50077	-2.33433	0.0195785	0.0402612	0.0136273	FALSE
gene	1455996	1458131	-	106	4943	711	52628664	cyaA	lpg1322	COG0840NT,COG2114T	adenylate cyclase 1 protein	-2.24793	8.99855	0	10.481	5.01131	15.3098	-1.6112	-2.3303	0.0197905	0.0406553	0.0137559	FALSE
gene	2002200	2003207	+	106	4943	335	52629134	-	lpg1796	COG0583K	transcriptional regulator, LysR family	-2.24793	0	0	3.49367	5.01131	15.3098	-1.6112	-2.3303	0.0197905	0.0406553	0.0137559	FALSE
gene	998716	1001100	-	106	4943	794	52628271	ponA	lpg0925	COG5009M	penicillin binding protein 1A	-0.384839	368.941	76.8435	48.9114	438.49	368.242	0.251891	2.32983	0.019815	0.0406636	0.0137635	FALSE
gene	931428	932408	-	106	4943	326	52628202	-	lpg0855	-	signal peptide peptidase SppA (protease IV)	-0.171368	35.9942	31.6414	0	139.064	100.723	0.465362	2.32459	0.020094	0.0412078	0.0139477	FALSE
gene	1133866	1134072	-	106	4943	68	52628378	-	lpg1033	-	hypothetical protein	-1.71049	0	22.601	3.49367	13.7811	29.0081	-1.07376	-2.32222	0.0202211	0.0414401	0.0140263	FALSE
gene	1626117	1627064	+	106	4943	315	52628813	-	lpg1472	COG0502H	biotin synthase BioB	-0.0896372	53.9913	9.04041	0	97.7206	66.8798	0.547093	2.32042	0.020318	0.0415817	0.0140742	FALSE
gene	111300	111641	+	106	4943	113	52627463	-	lpg0097	COG2824P	alkylphosphonate uptake protein PhnA	0.514573	26.9957	9.04041	0	25.0566	11.2809	1.1513	2.32054	0.0203116	0.0415971	0.0140742	FALSE
gene	1158966	1159229	-	106	4943	87	52628405	-	lpg1060	COG1278K	cold shock domain family protein	-1.21723	53.9913	27.1212	13.9747	50.1131	74.9376	-0.580501	-2.3173	0.0204874	0.0418997	0.0141819	FALSE
gene	837477	838595	-	106	4943	372	52628114	-	lpg0766	-	hypothetical protein	-0.141554	62.9899	0	6.98734	121.524	86.2185	0.495176	2.31507	0.0206093	0.0421202	0.0142565	FALSE
gene	3335450	3335764	-	106	4943	104	52630253	-	lpg2948	-	hypothetical protein	0.321928	8.99855	0	0	37.5848	19.3387	0.958658	2.3148	0.0206239	0.0421213	0.0142569	FALSE
gene	199432	200187	-	106	4943	251	52627536	-	lpg0170	-	probable ABC transport system permease protein	-2.58496	0	0	0	2.50566	9.66936	-1.94823	-2.31136	0.0208129	0.0424783	0.0143777	FALSE
gene	2489349	2490449	+	106	4943	366	52629530	-	lpg2206	-	hypothetical protein	-1.66297	8.99855	0	0	15.0339	30.6197	-1.02623	-2.30972	0.0209039	0.0426348	0.0144307	FALSE
gene	2259750	2260763	-	106	4943	337	52629348	oruR	lpg2020	COG2207K	transcriptional regulator OruR, AraC family	-0.0430687	0	13.5606	6.98734	82.6867	54.7931	0.593661	2.30614	0.0211027	0.0430109	0.0145564	FALSE
gene	863728	865170	+	106	4943	480	52628137	-	lpg0789	COG1696M	alginate O-acetyltransferase AlgI	0.334419	0	9.04041	0	36.332	18.5329	0.971149	2.30593	0.0211148	0.0430063	0.0145564	FALSE
gene	1509219	1510628	+	106	4943	469	52628705	glnA	lpg1364	COG0174E	glutamine synthetase, type I	-0.429312	908.854	438.46	188.658	881.991	763.88	0.207419	2.3053	0.0211495	0.0430477	0.0145704	FALSE
gene	1004905	1005492	+	106	4943	195	52628276	pilP	lpg0930	COG3168NU	type IV pilus biogenesis protein PilP	-1.62149	53.9913	27.1212	3.49367	16.2868	32.2312	-0.984758	-2.30255	0.0213043	0.0433185	0.0146571	FALSE
misc	291705	291852	+	13	40							-1.62149	17.9971	18.0808	0	16.2868	32.2312	-0.984758	-2.30255	0.0213043	0.0433185	0.0146571	FALSE		noncoding	-0.993169
gene	3146601	3147968	-	106	4943	455	52630102	mrsA	lpg2794	COG1109G	phosphoglucomutase/phosphomannomutase MrsA	-0.824301	1016.84	113.005	143.24	666.505	759.045	-0.187571	-2.30225	0.021321	0.0433082	0.0146586	FALSE
gene	644249	645562	+	106	4943	437	52627959	-	lpg0611	COG1253R	metal ion transporter	-1.22781	89.9855	31.6414	6.98734	47.6075	71.7145	-0.591076	-2.3	0.0214483	0.0435373	0.0147361	FALSE
gene	2963973	2964455	-	106	4943	160	52629941	greA	lpg2624	COG0782K	transcription elongation factor GreA	-0.382286	233.962	230.53	27.9494	404.664	339.234	0.254444	2.29931	0.0214876	0.0435874	0.0147529	FALSE
gene	364946	365021		106	4943					-		0.347923	35.9942	18.0808	6.98734	35.0792	17.7272	0.984653	2.2988	0.0215164	0.0436014	0.0147529	FALSE
gene	915296	915874	-	106	4943	192	52628182	pabA	lpg0835	COG0512EH	anthranilate synthase component II	0.347923	35.9942	13.5606	3.49367	35.0792	17.7272	0.984653	2.2988	0.0215164	0.0436014	0.0147529	FALSE
gene	2191518	2193512	+	106	4943	664	52629287	-	lpg1959	-	hypothetical protein	1.80735	8.99855	0	0	8.7698	1.61156	2.44409	2.29159	0.0219292	0.0443929	0.0150257	FALSE
gene	1887731	1888036	-	106	4943	101	52629034	-	lpg1695	-	transposase IS630 family	0.415037	8.99855	18.0808	3.49367	30.0679	14.504	1.05177	2.28887	0.0220867	0.0446814	0.0151234	FALSE
gene	762468	763319	-	106	4943	283	52628046	-	lpg0698	COG0037D	hypothetical protein	0.14439	0	9.04041	0	52.6188	30.6197	0.78112	2.28706	0.022192	0.0448642	0.0151853	FALSE
gene	1687745	1688614	+	106	4943	289	52628865	pilD	lpg1524	COG1989NOU	type 4 (IV) prepilin-like protein leader peptide processing enzyme PilD	-1.52356	80.987	18.0808	0	20.0453	37.0659	-0.886832	-2.28275	0.0224453	0.0453457	0.0153482	FALSE
gene	2732983	2733534	+	106	4943	183	52629740	-	lpg2420	COG0454KR	hypothetical protein	0.215729	17.9971	0	0	45.1018	24.9792	0.852459	2.27992	0.0226123	0.0456366	0.0154415	FALSE
gene	2931036	2931452	+	106	4943	138	52629915	-	lpg2598	COG2922S	hypothetical protein	0.215729	8.99855	0	3.49367	45.1018	24.9792	0.852459	2.27992	0.0226123	0.0456366	0.0154415	FALSE
gene	1117741	1119102	+	106	4943	453	52628366	-	lpg1021	COG1236J	metallo-beta lactamase family	-1.4975	35.9942	13.5606	0	21.2981	38.6775	-0.86077	-2.27873	0.0226832	0.0457335	0.0154795	FALSE
gene	3282531	3282881		106	4943					-		0.0588937	35.9942	0	6.98734	62.6414	38.6775	0.695624	2.27403	0.0229644	0.0462692	0.0156608	FALSE
gene	54482	54880	+	106	4943	132	52627413	-	lpg0046	-	hypothetical protein	-1.45251	71.9884	0	0	23.8037	41.9006	-0.815782	-2.27241	0.0230617	0.0464184	0.015706	FALSE
gene	625023	625397	+	106	4943	124	52627940	glnK	lpg0592	COG0347E	nitrogen regulatory P-II transcription regulator	-1.45251	26.9957	9.04041	3.49367	23.8037	41.9006	-0.815782	-2.27241	0.0230617	0.0464184	0.015706	FALSE
gene	423535	424008	-	106	4943	157	52627737	-	lpg0381	-	hypothetical protein	-1.85798	8.99855	9.04041	0	10.0226	23.3676	-1.22125	-2.27144	0.0231203	0.0464893	0.0157353	FALSE
gene	1797226	1798140	+	106	4943	304	52628966	-	lpg1627	-	putative secreted protein	-0.116814	35.9942	58.7626	17.4683	103.985	72.5202	0.519916	2.26977	0.0232218	0.0466621	0.0157938	FALSE
gene	38113	38232	+	106	4943	39	52627398	-	lpg0031	-	hypothetical protein	-3.32193	0	0	0	0	4.0289	-2.6852	-2.26717	0.02338	0.0469012	0.0158588	FALSE
gene	472961	473572	+	106	4943	203	52627791	-	lpg0435	COG0500QR	SAM-dependent methyltransferase	-3.32193	0	0	0	0	4.0289	-2.6852	-2.26717	0.02338	0.0469012	0.0158588	FALSE
gene	1248174	1248554	-	106	4943	126	52628477	-	lpg1132	-	hypothetical protein	-3.32193	8.99855	0	3.49367	0	4.0289	-2.6852	-2.26717	0.02338	0.0469012	0.0158588	FALSE
gene	1999808	2000062	-	106	4943	84	52629131	-	lpg1793	-	hypothetical protein	-3.32193	0	0	3.49367	0	4.0289	-2.6852	-2.26717	0.02338	0.0469012	0.0158588	FALSE
gene	1745137	1745685	-	106	4943	182	52628921	-	lpg1580	COG3038C	cytochrome b-561 transmembrane protein	-1.05311	35.9942	76.8435	20.962	100.226	133.76	-0.416381	-2.26466	0.0235336	0.0471302	0.0159523	FALSE
gene	2058990	2059520	-	106	4943	176	52629176	-	lpg1838	COG0241E	histidinol phosphate phosphatase	-0.223965	1682.73	27.1212	10.481	164.121	123.284	0.412765	2.25907	0.0238792	0.0477903	0.0161757	FALSE
gene	155245	155430	-	106	4943	61	52627498	-	lpg0132	-	hypothetical protein	-1.25939	26.9957	9.04041	10.481	41.3433	63.6566	-0.622656	-2.25472	0.0241511	0.0483022	0.0163489	FALSE
gene	772451	773413	-	106	4943	320	52628056	-	lpg0708	-	IcmL-like	-0.987509	71.9884	31.6414	10.481	145.328	185.329	-0.350779	-2.25284	0.0242691	0.0485057	0.0164178	FALSE
gene	2153489	2154415	+	106	4943	308	52629257	indA	lpg1928	COG2313Q	indigoidine synthase A-like protein, uncharacterized enzyme involved in pigment biosynthesis	-1.12776	44.9928	27.1212	13.9747	67.6527	95.0821	-0.491025	-2.24786	0.0245853	0.0491049	0.0166206	FALSE
gene	401957	403234	+	106	4943	425	52627718	fabF	lpg0362	COG0304IQ	3-oxoacyl-(acyl carrier protein) synthase II, N-terminal	-0.419903	1250.8	235.051	27.9494	648.965	558.406	0.216827	2.24679	0.0246533	0.0492078	0.0166555	FALSE
gene	333622	334503	-	106	4943	293	52627646	-	lpg0280	COG0583K	transcriptional regulator, LysR family	-2.32193	8.99855	9.04041	13.9747	3.75848	12.0867	-1.6852	-2.24651	0.0246712	0.0492108	0.0166565	FALSE
gene	1218657	1221026	-	106	4943	789	52628459	-	lpg1114	COG2200T,COG2202T,COG5001T	sensory box protein (GGDEF domain/EAL domain)	-2	0	9.04041	24.4557	7.51697	19.3387	-1.36327	-2.24607	0.0246998	0.049235	0.0166646	FALSE
gene	2936021	2936461	-	106	4943	146	52629918	-	lpg2601	-	hypothetical protein	-1.78427	0	9.04041	0	11.2755	24.9792	-1.14754	-2.24469	0.024788	0.0493779	0.016713	FALSE
gene	304581	306524	+	106	4943	647	52627624	-	lpg0258	-	hypothetical protein	-1.00712	17.9971	18.0808	27.9494	126.536	163.573	-0.370394	-2.23395	0.0254863	0.050735	0.0171724	FALSE
gene	1751110	1752498	-	106	4943	462	52628924	-	lpg1583	COG1012C	succinate semialdehyde dehyrogenase (NADP+)	-0.987289	179.971	90.4041	97.8227	142.822	182.106	-0.350559	-2.23225	0.0255987	0.0509249	0.0172367	FALSE
gene	2928906	2929943	+	106	4943	345	52629913	-	lpg2596	COG1652S	signal peptide protein, LysM domain protein	-1.16636	71.9884	54.2424	6.98734	56.3773	81.3838	-0.529628	-2.23196	0.0256174	0.0509282	0.0172377	FALSE
gene	1204272	1205240	+	106	4943	322	52628446	-	lpg1101	COG0195K	hypothetical protein	0.156119	107.983	9.04041	3.49367	48.8603	28.2023	0.792849	2.22702	0.0259458	0.0515468	0.0174471	FALSE
gene	2116840	2117754	+	106	4943	304	52629227	-	lpg1898	COG0714R	methanol dehydrogenase regulatory protein	-1.72247	8.99855	0	6.98734	12.5283	26.5908	-1.08574	-2.22447	0.026117	0.0518354	0.017533	FALSE
gene	3038599	3039999	+	106	4943	466	52630006	icmX	lpg2689	-	IcmX (IcmY)	-1.72247	0	13.5606	6.98734	12.5283	26.5908	-1.08574	-2.22447	0.026117	0.0518354	0.017533	FALSE
gene	140195	141493	+	106	4943	432	52627488	-	lpg0122	COG1116P,COG4754S	ABC transporter, ATP binding protein	-0.849557	737.881	216.97	62.8861	385.871	447.208	-0.212827	-2.22434	0.0261254	0.0518004	0.017533	FALSE
gene	351696	352358	-	106	4943	220	52627661	-	lpg0295	COG1208MJ	mannose-1-phosphate guanyltransferase	-0.0813001	17.9971	18.0808	0	86.4451	58.822	0.55543	2.22384	0.0261592	0.051833	0.017544	FALSE
gene	173401	174849	+	106	4943	482	52627508	-	lpg0142	-	transposase, IS4 family TnpA	0.70044	0	0	0	16.2868	6.44624	1.33717	2.21938	0.0264606	0.0523955	0.0177344	FALSE
gene	122242	123048	-	106	4943	268	52627473	-	lpg0107	COG1723S	hypothetical protein	-0.944212	80.987	22.601	3.49367	181.66	224.813	-0.307482	-2.20852	0.0272082	0.0538401	0.0182234	FALSE
gene	2651415	2653439	-	106	4943	674	52629668	fadH	lpg2347	COG0446R,COG1902C	2,4-dienoyl-CoA reductase FadH1	-0.879274	557.91	185.328	83.8481	273.117	323.118	-0.242544	-2.20571	0.0274046	0.0541929	0.0183428	FALSE
gene	120944	122224	-	106	4943	426	52627472	-	lpg0106	COG2252R	xanthine/uracil permease	0.253757	17.9971	13.5606	3.49367	38.8377	20.9503	0.890487	2.2024	0.0276372	0.0545987	0.018474	FALSE
gene	327062	328561	+	106	4943	499	52627642	legG2	lpg0276	-	Ras GEF	0.253757	206.967	22.601	62.8861	38.8377	20.9503	0.890487	2.2024	0.0276372	0.0545987	0.018474	FALSE
gene	1145318	1146187	-	106	4943	289	52628392	atpG	lpg1047	COG0224C	ATP synthase gamma subunit C-terminus	-1.58496	0	13.5606	3.49367	16.2868	31.4254	-0.948232	-2.20128	0.0277165	0.0546832	0.0185026	FALSE
gene	3045394	3046194	-	106	4943	266	52630010	-	lpg2693	COG0500QR	hypothetical SnoK-like protein	-1.58496	8.99855	13.5606	10.481	16.2868	31.4254	-0.948232	-2.20128	0.0277165	0.0546832	0.0185026	FALSE
gene	1171464	1171805	+	106	4943	113	52628420	-	lpg1075	-	hypothetical protein	0.874469	0	0	0	13.7811	4.83468	1.5112	2.1997	0.0278284	0.0548135	0.0185406	FALSE
gene	1399280	1399738	-	106	4943	152	52628613	-	lpg1270	-	hypothetical protein	0.874469	8.99855	0	0	13.7811	4.83468	1.5112	2.1997	0.0278284	0.0548135	0.0185406	FALSE
gene	2336381	2336989	-	106	4943	202	52629411	-	lpg2086	-	TraW	0.874469	0	0	0	13.7811	4.83468	1.5112	2.1997	0.0278284	0.0548135	0.0185406	FALSE
gene	350967	351659	+	106	4943	230	52627660	-	lpg0294	-	hypothetical protein	-0.900189	170.972	85.8839	185.164	234.279	281.217	-0.263459	-2.19626	0.0280732	0.055223	0.0186914	FALSE
gene	1578477	1578965	+	106	4943	162	52628769	-	lpg1428	-	Tfp type 4 fimbrial pilin related signal peptide protein domain	-2.16993	0	9.04041	0	5.01131	14.504	-1.53319	-2.1947	0.0281851	0.0554067	0.0187536	FALSE
gene	2594148	2596151	+	106	4943	667	52629618	rne	lpg2297	COG1530J	ribonuclease E	-0.437526	665.893	162.727	10.481	2531.97	2205.42	0.199204	2.18977	0.0285406	0.0560686	0.0189776	FALSE
gene	601595	601993	+	106	4943	132	52627915	-	lpg0562	COG5394S	hypothetical protein	-1.46713	26.9957	31.6414	10.481	21.2981	37.8717	-0.830396	-2.18868	0.02862	0.0561693	0.0190055	FALSE
gene	1154000	1154542	+	106	4943	180	52628401	-	lpg1056	COG1719R	guanylate cyclase	-1.46713	125.98	4.5202	13.9747	21.2981	37.8717	-0.830396	-2.18868	0.02862	0.0561693	0.0190055	FALSE
gene	404662	407352	-	106	4943	896	52627721	-	lpg0365	-	hypothetical protein	-1.44478	0	18.0808	13.9747	22.5509	39.4832	-0.808055	-2.18733	0.0287188	0.0563076	0.0190585	FALSE
gene	319832	320473	+	106	4943	213	52627637	pncA	lpg0271	COG1335Q	bifunctional pyrazinamidase/nicotinamidase	-1.4245	35.9942	9.04041	6.98734	23.8037	41.0948	-0.787768	-2.18677	0.0287593	0.0563502	0.0190624	FALSE
gene	2894489	2895076	-	106	4943	195	52629879	-	lpg2560	COG5340K	hypothetical protein	-1.40599	8.99855	36.1616	0	25.0566	42.7064	-0.769262	-2.18647	0.0287811	0.056319	0.0190624	FALSE
gene	424005	424571	-	106	4943	188	52627738	osmY	lpg0382	COG2823R	osmotically inducible protein Y	-1.38904	44.9928	9.04041	13.9747	26.3094	44.3179	-0.752312	-2.18655	0.028775	0.0563441	0.0190624	FALSE
gene	338278	339402	-	106	4943	374	52627650	-	lpg0284	-	hypothetical protein	1.41504	0	4.5202	3.49367	10.0226	2.41734	2.05177	2.18252	0.029071	0.0568306	0.0192293	FALSE
gene	1167775	1168695	-	106	4943	306	52628417	-	lpg1072	COG3464L	transposase TnpA	1.41504	0	0	0	10.0226	2.41734	2.05177	2.18252	0.029071	0.0568306	0.0192293	FALSE
gene	2519995	2521740	+	106	4943	581	52629553	-	lpg2229	COG0318IQ	saframycin Mx1 synthetase B	-1.14886	8.99855	36.1616	13.9747	57.6301	82.1896	-0.512133	-2.17804	0.0294032	0.0574236	0.0194363	FALSE
gene	27119	27598	+	106	4943	159	52627388	-	lpg0021	COG3028S	alpha helix protein	-0.145198	35.9942	27.1212	6.98734	106.49	75.7434	0.491532	2.17242	0.0298238	0.058207	0.0197014	FALSE
gene	928676	929269	+	106	4943	197	52628199	-	lpg0852	-	hypothetical protein	-1.03562	89.9855	31.6414	10.481	100.226	132.148	-0.398894	-2.16781	0.0301728	0.0588497	0.019919	FALSE
gene	440213	440887	-	106	4943	224	52627757	-	lpg0401	-	hypothetical protein	1	0	0	0	12.5283	4.0289	1.63673	2.16156	0.0306524	0.0597462	0.0202224	FALSE
gene	2136427	2137671	+	106	4943	414	52629242	-	lpg1913	COG0205G	6-phosphofructokinase	-0.435674	314.949	189.849	31.443	739.169	643.013	0.201056	2.15807	0.030922	0.0602324	0.020387	FALSE
gene	2018348	2020888	+	106	4943	846	52629145	-	lpg1807	COG2911S	periplasmic protein	0.295456	17.9971	4.5202	0	33.8264	17.7272	0.932186	2.15717	0.0309924	0.0603302	0.0204201	FALSE
gene	3319576	3320847	-	106	4943	423	52630239	-	lpg2934	COG1158K	transcription termination factor Rho	-0.446488	1331.79	271.212	111.797	1861.7	1631.71	0.190242	2.1548	0.0311772	0.0606506	0.0205285	FALSE
gene	2751786	2752829	+	106	4943	347	52629755	-	lpg2435	-	hypothetical protein	-1.26303	17.9971	22.601	10.481	37.5848	58.0162	-0.626304	-2.15426	0.03122	0.0606548	0.0205299	FALSE
gene	2377025	2378293	+	106	4943	422	52629458	-	lpg2133	COG0477GEPR	proline/glycine betaine transporter	0.440573	0	4.5202	0	23.8037	11.2809	1.0773	2.1543	0.0312164	0.0606873	0.0205299	FALSE
gene	551703	552155	+	106	4943	150	52627866	fabZ	lpg0510	COG0764I	(3R)-hydroxymyristoyl-(acyl carrier protein) dehydratase	-0.357704	413.933	76.8435	0	289.403	238.511	0.279026	2.15201	0.0313964	0.0609184	0.0206192	FALSE
gene	3189788	3191521	-	106	4943	577	52630133	-	lpg2826	COG2071R	hypothetical protein	-0.179706	89.9855	36.1616	10.481	122.777	89.4416	0.457024	2.15202	0.0313957	0.0609565	0.0206192	FALSE
gene	2042569	2043738	+	106	4943	389	52629162	-	lpg1824	COG1960I	acyl CoA dehydrogenase	-0.812293	809.87	370.657	139.747	626.414	707.475	-0.175563	-2.14785	0.0317253	0.0615167	0.0208217	FALSE
gene	2918357	2919907	+	106	4943	516	52629904	-	lpg2587	COG3240IR	probable thermolabile hemolysin	0.415037	0	4.5202	27.9494	25.0566	12.0867	1.05177	2.147	0.0317932	0.0616083	0.0208527	FALSE
gene	968328	969092	+	106	4943	254	52628239	-	lpg0893	-	hypothetical protein	-0.194378	17.9971	18.0808	17.4683	130.294	95.8879	0.442352	2.14452	0.031991	0.0619514	0.0209688	FALSE
gene	1269764	1270720	-	106	4943	318	52628497	-	lpg1152	-	hypothetical protein	0.392317	0	0	0	26.3094	12.8925	1.02905	2.14234	0.0321662	0.0622504	0.02107	FALSE
gene	587251	587850	+	106	4943	199	52627902	kdtB	lpg0548	COG0669H	phosphopantetheine adenylyltransferase	-1.20511	26.9957	4.5202	3.49367	45.1018	66.8798	-0.568384	-2.14136	0.0322448	0.062342	0.0210942	FALSE
gene	2210715	2211338	-	106	4943	207	52629298	-	lpg1970	COG0625O	glutathione S-transferase	-1.20511	26.9957	9.04041	6.98734	45.1018	66.8798	-0.568384	-2.14136	0.0322448	0.062342	0.0210942	FALSE
gene	2727146	2727439	-	106	4943	97	52629734	-	lpg2414	-	hypothetical protein	0.0671142	53.9913	0	17.4683	55.1244	33.8428	0.703844	2.13913	0.0324249	0.0626295	0.0211983	FALSE
gene	1161307	1162599	-	106	4943	430	52628408	proP6	lpg1063	COG0477GEPR	proline/betaine transporter ProP6	0.371969	8.99855	0	3.49367	27.5622	13.6983	1.0087	2.13755	0.0325536	0.0628374	0.0212687	FALSE
gene	2016663	2018351	+	106	4943	562	52629144	-	lpg1806	COG0729M	outer membrane protein	0.353637	0	4.5202	0	28.815	14.504	0.990367	2.13635	0.0326507	0.0629843	0.0213184	FALSE
gene	125843	126883	+	106	4943	346	52627477	fdfT	lpg0111	COG1562I	squalene and phytoene synthases	0.180572	44.9928	9.04041	3.49367	42.5962	24.1734	0.817302	2.13391	0.0328504	0.0633082	0.0214211	FALSE
gene	3106900	3108897	+	106	4943	665	52630068	-	lpg2758	COG3119P	hypothetical protein	0.180572	8.99855	18.0808	0	42.5962	24.1734	0.817302	2.13391	0.0328504	0.0633082	0.0214211	FALSE
gene	185908	186222	-	106	4943	104	52627519	-	lpg0153	-	hypothetical protein	-2.80735	0	0	6.98734	1.25283	5.64046	-2.17062	-2.12909	0.0332467	0.0638867	0.02161	FALSE
gene	1460609	1462408	-	106	4943	599	52628667	frgA	lpg1325	COG4264Q	siderophore biosynthetic enzyme FrgA	-2.80735	0	0	0	1.25283	5.64046	-2.17062	-2.12909	0.0332467	0.0638867	0.02161	FALSE
gene	2673871	2674098	+	106	4943	75	52629688	-	lpg2368	COG1396K	hypothetical protein	-2.80735	0	0	0	1.25283	5.64046	-2.17062	-2.12909	0.0332467	0.0638867	0.02161	FALSE
gene	1980237	1983065	+	106	4943	942	52629112	nrdA	lpg1774	COG0209F	ribonucleoside-diphosphate reductase, alpha subunit	-0.831474	800.871	605.707	345.873	1210.23	1385.14	-0.194744	-2.12917	0.03324	0.0639561	0.02161	FALSE
gene	1544952	1545857	+	106	4943	301	52628741	holB	lpg1400	COG0470L	DNA polymerase III, delta prime subunit	-0.230884	404.935	18.0808	10.481	151.592	114.421	0.405846	2.12946	0.0332164	0.0639517	0.02161	FALSE
gene	1421614	1423053	-	106	4943	479	52628636	-	lpg1294	COG0741M	membrane bound lytic murein transglycosylase D	0.115477	44.9928	0	3.49367	48.8603	29.0081	0.752207	2.12392	0.0336771	0.0646306	0.0218756	FALSE
gene	1864151	1865413	-	106	4943	420	52629015	purQ	lpg1676	COG0047F	phosphoribosylformylglycinamidine synthase I	-0.358327	134.978	135.606	20.962	284.392	234.482	0.278403	2.12304	0.0337503	0.0647296	0.0219092	FALSE
gene	3290460	3291329	-	106	4943	289	52630213	msrA	lpg2908	COG0225O,COG0229O	peptide methionine sulfoxide reductase	-1.0651	89.9855	198.889	192.152	81.4338	109.586	-0.428365	-2.12159	0.0338725	0.0649223	0.0219657	FALSE
gene	1906498	1906863	-	106	4943	121	52629049	-	lpg1710	COG3245C	hypothetical protein	0	8.99855	13.5606	3.49367	63.8942	41.0948	0.63673	2.12149	0.0338808	0.0648966	0.0219657	FALSE
gene	2630172	2631524	-	106	4943	450	52629647	radA	lpg2326	COG1066O	DNA repair protein RadA	-0.876369	1322.79	230.53	48.9114	259.335	306.197	-0.239639	-2.12086	0.0339337	0.0649562	0.0219859	FALSE
gene	710548	711672	+	106	4943	374	52628009	-	lpg0661	COG0842V	ABC transporter permease protein	-1.9386	0	4.5202	3.49367	7.51697	18.5329	-1.30187	-2.11774	0.0341967	0.0654178	0.0221369	FALSE
gene	662946	666464	-	106	4943	1172	52627976	-	lpg0628	COG3419NU	type IV fimbrial biogenesis PilY1-related protein	-1.31034	8.99855	18.0808	20.962	31.3207	49.9584	-0.67361	-2.11758	0.0342105	0.0654025	0.0221369	FALSE
gene	893088	893786	+	106	4943	232	52628162	-	lpg0815	-	hypothetical protein	0.0687128	53.9913	27.1212	3.49367	53.8716	33.037	0.705443	2.11544	0.0343925	0.0657083	0.0222404	FALSE
gene	1507397	1507819	-	106	4943	140	52628703	gspG	lpg1362	COG2165NU	type II protein secretion LspG	-0.140863	386.938	103.965	52.405	97.7206	69.2971	0.495868	2.11284	0.0346141	0.0660895	0.0223694	FALSE
gene	2162633	2163694	-	106	4943	353	52629265	-	lpg1937	COG2175Q	pyoverdine biosynthesis regulatory gene SyrP-like	-1.33442	0	36.1616	0	28.815	46.7353	-0.697689	-2.10906	0.034939	0.0666672	0.022565	FALSE
gene	1266056	1266838	+	106	4943	260	52628494	-	lpg1149	-	hypothetical protein	-1.36257	8.99855	13.5606	0	26.3094	43.5121	-0.72584	-2.10287	0.0354768	0.0676502	0.0228977	FALSE
gene	2777324	2779267	-	106	4943	647	52629783	-	lpg2464	-	hypothetical protein	-1.06711	26.9957	13.5606	20.962	78.9282	106.363	-0.430384	-2.10176	0.0355744	0.0677931	0.0229461	FALSE
gene	3084000	3085289	-	106	4943	429	52630049	-	lpg2734	COG0642T	sensor protein LuxN	-1.39593	44.9928	27.1212	6.98734	23.8037	40.289	-0.759199	-2.09947	0.0357756	0.0681331	0.0230611	FALSE
gene	2475808	2477361	+	106	4943	517	52629517	-	lpg2193	COG0659P	sulfate transporter	-1.45943	80.987	13.5606	20.962	20.0453	35.4543	-0.822701	-2.09891	0.0358248	0.0681835	0.0230685	FALSE
gene	652576	652956	+	106	4943	126	52627967	-	lpg0619	COG3324R	glyoxylase	-1.4361	0	0	0	21.2981	37.0659	-0.799369	-2.09882	0.0358326	0.0681549	0.0230685	FALSE
gene	212762	214258	+	106	4943	498	52627549	-	lpg0183	COG2907R	amine oxidase, flavin containing	-0.864436	305.951	85.8839	6.98734	279.381	327.147	-0.227706	-2.09796	0.0359084	0.0682556	0.0231026	FALSE
gene	1475663	1476073	-	106	4943	136	52628678	fliS	lpg1337	COG1516NUO	flagellar protein FliS	-2.22239	8.99855	13.5606	41.924	3.75848	11.2809	-1.58566	-2.09574	0.0361053	0.0685863	0.0232145	FALSE
gene	1745706	1750583	-	106	4943	1625	52628922	-	lpg1581	COG2902E	NAD-glutamate dehydrogenase	-0.452886	1439.77	420.379	300.456	1861.7	1638.96	0.183845	2.08669	0.036916	0.0700817	0.0237207	FALSE
gene	1593441	1594232	+	106	4943	263	52628786	-	lpg1445	COG1354S	hypothetical protein	-0.905731	611.901	103.965	38.4304	207.969	250.598	-0.269001	-2.08618	0.0369624	0.0701254	0.0237355	FALSE
gene	2175670	2176677	-	106	4943	335	52629276	legLC4	lpg1948	COG4886S,COG5238TA	leucine-rich repeat- and coiled coil-containing protein	0.121991	1070.83	63.2828	73.3671	46.3546	27.3965	0.758721	2.08274	0.0372752	0.0706741	0.0239212	FALSE
gene	1783428	1784888	-	106	4943	486	52628955	uup	lpg1616	COG0488R	ABC transporter ATP-binding protein Uup, erythromycin resistance	0.199309	0	4.5202	6.98734	38.8377	21.7561	0.836039	2.08171	0.0373692	0.0708072	0.0239663	FALSE
gene	2276012	2278084	+	106	4943	690	52629361	recG	lpg2033	COG1200LK	ATP dependent DNA helicase RecG	-1.08901	125.98	40.6818	6.98734	68.9056	94.2763	-0.452275	-2.08141	0.0373964	0.070814	0.0239685	FALSE
misc	1385926	1386008	+	30	71							-1.24286	8.99855	9.04041	0	37.5848	57.2104	-0.606126	-2.08	0.0375251	0.0710128	0.0240358	FALSE		noncoding	-1.42448
gene	3236727	3237716	+	106	4943	329	52630167	-	lpg2861	COG0042J	nitrogen regulation protein	0.0324215	71.9884	0	3.49367	56.3773	35.4543	0.669152	2.06924	0.0385237	0.0728563	0.0246598	FALSE
gene	2752866	2753246	+	106	4943	126	52629756	-	lpg2436	-	hypothetical protein	-1.8365	17.9971	18.0808	0	8.7698	20.1445	-1.19977	-2.06536	0.0388886	0.073384	0.0248306	FALSE
gene	2816981	2817553	+	106	4943	190	52629818	-	lpg2499	COG1611R	lysine decarboxylase	-1.8365	8.99855	4.5202	0	8.7698	20.1445	-1.19977	-2.06536	0.0388886	0.073384	0.0248306	FALSE
gene	1571331	1571621	+	106	4943	96	52628763	-	lpg1422	COG3771S	hypothetical membrane protein	0.206451	0	0	0	37.5848	20.9503	0.843181	2.06544	0.0388814	0.0734632	0.0248306	FALSE
gene	3094245	3095414	-	106	4943	389	52630059	-	lpg2744	-	hypothetical protein	0.206451	17.9971	4.5202	0	37.5848	20.9503	0.843181	2.06544	0.0388814	0.0734632	0.0248306	FALSE
gene	3329878	3330915	+	106	4943	345	52630249	lpxD	lpg2944	COG1044M	UDP-3-O-[3-hydroxymyristoyl] glucosamine N-acyltransferase	-0.44791	215.965	140.126	31.443	801.81	703.446	0.18882	2.05848	0.0395437	0.0745496	0.0252329	FALSE
gene	2657485	2658048	-	106	4943	187	52629674	yrfE	lpg2353	COG0494LR	NUDIX hydrolase	-0.972255	107.983	67.803	27.9494	131.547	165.991	-0.335525	-2.05779	0.0396099	0.0746274	0.0252593	FALSE
gene	478631	478843	+	106	4943	70	52627796	-	lpg0440	-	hypothetical protein	-0.106915	0	4.5202	3.49367	81.4338	56.4046	0.529815	2.05515	0.0398646	0.0750599	0.0254057	FALSE
gene	847412	848560	+	106	4943	382	52628122	-	lpg0774	COG0635H	hypothetical protein	0	62.9899	0	0	60.1358	38.6775	0.63673	2.0505	0.0403155	0.075861	0.0256768	FALSE
gene	2299553	2300860	+	106	4943	435	52629385	-	lpg2060	-	hypothetical protein	0.214125	44.9928	13.5606	0	36.332	20.1445	0.850855	2.05023	0.0403416	0.0758625	0.0256773	FALSE
gene	1183472	1185079	+	106	4943	535	52628432	-	lpg1087	COG0728R	virulence factor MviN	-1.15381	242.961	27.1212	6.98734	50.1131	71.7145	-0.517075	-2.04983	0.0403814	0.0758897	0.0256865	FALSE
gene	1701966	1702697	-	106	4943	243	52628878	-	lpg1537	COG0861P	transport protein	-1.27684	71.9884	18.0808	3.49367	32.5735	50.7642	-0.64011	-2.04554	0.0408018	0.0766315	0.0259376	FALSE
misc	2360881	2360970	+	57	120							-1.074	0	0	0	71.4112	96.6936	-0.43727	-2.04416	0.0409375	0.0768382	0.0260075	FALSE		noncoding	-1.44289
gene	1049086	1050459	+	106	4943	457	52628307	-	lpg0961	COG1173EP	peptide ABC transporter, permease protein	-1.20353	26.9957	9.04041	3.49367	41.3433	61.2393	-0.566803	-2.03841	0.0415091	0.0778622	0.0263541	FALSE
gene	2047741	2049774	+	106	4943	677	52629167	-	lpg1829	COG4770I	acyl CoA carboxylase subunit alpha subunit	-0.842459	413.933	153.687	38.4304	326.988	377.105	-0.205729	-2.03626	0.0417243	0.0782167	0.0264666	FALSE
gene	3382822	3383394	-	106	4943	190	52630296	-	lpg2992	COG2823R	periplasmic protein	-0.294743	170.972	67.803	20.962	187.924	148.264	0.341987	2.03612	0.0417386	0.0781945	0.0264666	FALSE
gene	61823	62557	-	106	4943	244	52627421	-	lpg0054	-	hypothetical protein	-1.75489	71.9884	162.727	52.405	10.0226	21.7561	-1.11816	-2.0336	0.0419922	0.0785956	0.0265941	FALSE
gene	2762115	2762843	+	106	4943	242	52629769	-	lpg2450	-	integral membrane protein	-1.75489	89.9855	13.5606	0	10.0226	21.7561	-1.11816	-2.0336	0.0419922	0.0785956	0.0265941	FALSE
gene	646869	647192	-	106	4943	107	52627961	-	lpg0613	-	hypothetical protein	-0.0916305	89.9855	54.2424	3.49367	76.4225	52.3757	0.5451	2.03257	0.0420958	0.0787157	0.026643	FALSE
gene	335977	336753	-	106	4943	258	52627648	-	lpg0282	COG0500QR	hypothetical protein	-1.09761	26.9957	18.0808	3.49367	62.6414	86.2185	-0.460881	-2.03134	0.0422207	0.0789	0.0267054	FALSE
gene	2892852	2894309	+	106	4943	485	52629878	recG	lpg2559	COG2865K	ATP-dependent DNA helicase	0	35.9942	4.5202	0	58.8829	37.8717	0.63673	2.02619	0.0427455	0.0798308	0.0270205	FALSE
gene	1531442	1531873	+	106	4943	143	52628724	rnhA	lpg1383	COG0328L	ribonuclease HI	-1.03016	170.972	27.1212	20.962	88.9508	116.838	-0.393432	-2.02574	0.042791	0.0798659	0.0270324	FALSE
gene	2300843	2302048	-	106	4943	401	52629386	-	lpg2061	COG0477GEPR	major facilitator family transporter	-0.337358	125.98	18.0808	0	233.026	189.358	0.299372	2.02311	0.0430615	0.0803205	0.0271862	FALSE
gene	446478	447068	+	106	4943	196	52627761	-	lpg0405	-	hypothetical protein	0.133267	8.99855	9.04041	0	42.5962	24.9792	0.769997	2.02184	0.0431934	0.0804912	0.0272355	FALSE
gene	851432	852325	-	106	4943	297	52628126	-	lpg0778	COG1216R	glycosyl transferase	0.133267	17.9971	9.04041	0	42.5962	24.9792	0.769997	2.02184	0.0431934	0.0804912	0.0272355	FALSE
gene	1050534	1053980	+	106	4943	1148	52628308	dnaE	lpg0962	COG0587L	DNA polymerase III, alpha subunit	-0.434895	710.886	198.889	10.481	587.576	510.865	0.201835	2.01826	0.0435644	0.0811068	0.0274524	FALSE
gene	2307879	2308379	+	106	4943	166	52629391	-	lpg2066	COG1670J	acetyltransferase, GNAT family	-1.68806	17.9971	13.5606	6.98734	11.2755	23.3676	-1.05133	-2.01618	0.0437811	0.0814595	0.0275718	FALSE
gene	571657	572379	+	106	4943	240	52627886	sdhB	lpg0531	COG0479C	succinate dehydrogenase iron-sulfur protein subunit B	-0.803797	566.909	452.02	143.24	581.312	652.682	-0.167067	-2.01431	0.0439767	0.0817727	0.0276777	FALSE
gene	2690122	2692047	+	106	4943	641	52629704	kup	lpg2384	COG3158P	Kup system potassium uptake protein	-0.880905	89.9855	54.2424	0	229.268	271.548	-0.244175	-2.00946	0.0444888	0.0826734	0.0279826	FALSE
gene	545216	546070	+	106	4943	284	52627860	cdsA	lpg0504	COG0575I	phosphatidate cytidyltransferase	-0.110183	44.9928	13.5606	0	78.9282	54.7931	0.526547	2.00873	0.0445662	0.0827658	0.0280139	FALSE
gene	3342707	3343432	+	106	4943	241	52630258	-	lpg2953	COG0013J	hypothetical protein	-1.13124	53.9913	31.6414	31.443	52.6188	74.1318	-0.494514	-2.00772	0.0446733	0.0829133	0.0280638	FALSE
gene	466588	466899	+	106	4943	103	52627783	-	lpg0427	COG0537FGR	diadenosine tetraphosphate (Ap4A) hydrolase, histidine triad family protein	-1.63227	0	13.5606	0	12.5283	24.9792	-0.995538	-2.00453	0.045013	0.0834401	0.0282246	FALSE
gene	1217834	1218574	-	106	4943	246	52628458	-	lpg1113	-	hypothetical protein	-1.63227	0	9.04041	20.962	12.5283	24.9792	-0.995538	-2.00453	0.045013	0.0834401	0.0282246	FALSE
misc	532155	532291	-	10	31							-1.63227	0	0	0	12.5283	24.9792	-0.995538	-2.00453	0.045013	0.0834401	0.0282246	FALSE		noncoding	-1.1331
gene	2133598	2136330	+	106	4943	910	52629241	-	lpg1912	COG0642T	sensory box histidine kinase/response regulator	-0.161463	8.99855	54.2424	3.49367	95.2149	68.4913	0.475267	2.00283	0.045195	0.083622	0.0283037	FALSE
gene	190331	191104	-	106	4943	257	52627523	map-1	lpg0157	COG0024J	methionine aminopeptidase	0.251539	35.9942	9.04041	0	31.3207	16.9214	0.888269	2.00296	0.0451817	0.0836492	0.0283037	FALSE
gene	3382233	3382820	-	106	4943	195	52630295	-	lpg2991	COG2823R	hemolysin, lipoprotein	0	404.935	18.0808	3.49367	57.6301	37.0659	0.63673	2.0018	0.0453067	0.0837768	0.0283561	FALSE
gene	1065913	1067058	+	106	4943	381	52628317	-	lpg0971	COG5371GO	ecto-ATP diphosphohydrolase II	-1.47805	17.9971	54.2424	3.49367	17.5396	31.4254	-0.841317	-1.99976	0.045526	0.0841303	0.0284642	FALSE
gene	347619	348296	-	106	4943	225	52627658	-	lpg0292	-	hypothetical protein	0.447459	0	4.5202	0	18.7924	8.86358	1.08419	1.99941	0.0455639	0.0841223	0.0284642	FALSE
gene	1400011	1400796	-	106	4943	261	52628614	-	lpg1271	COG3293L	ISSod6 transposase, IS1301	0.447459	0	0	0	18.7924	8.86358	1.08419	1.99941	0.0455639	0.0841223	0.0284642	FALSE
gene	1636053	1637093	-	106	4943	346	52628822	-	lpg1481	COG0060J	hypothetical protein	0.263034	0	0	0	30.0679	16.1156	0.899765	1.99398	0.0461543	0.0850285	0.0287798	FALSE
gene	1617735	1617893	+	106	4943	52	52628805	-	lpg1464	COG0494LR	hypothetical protein	0.415037	0	0	3.49367	20.0453	9.66936	1.05177	1.99416	0.0461347	0.0850711	0.0287798	FALSE
gene	3384024	3384380	-	106	4943	118	52630298	-	lpg2994	COG0792L	hypothetical protein	0.415037	53.9913	9.04041	0	20.0453	9.66936	1.05177	1.99416	0.0461347	0.0850711	0.0287798	FALSE
gene	2297854	2298156	-	106	4943	100	52629383	-	lpg2058	-	hypothetical protein	1.58496	0	13.5606	0	7.51697	1.61156	2.22169	1.99216	0.0463539	0.0853437	0.0288864	FALSE
gene	343695	345779	-	106	4943	694	52627655	ppk	lpg0289	COG0855P	polyphosphate kinase	-0.87517	116.981	40.6818	3.49367	234.279	276.383	-0.23844	-1.98767	0.0468483	0.0861478	0.0291586	FALSE
gene	1741148	1741543	-	106	4943	131	52628916	-	lpg1575	COG0824R	esterase	0.387023	8.99855	0	0	21.2981	10.4751	1.02375	1.98789	0.0468237	0.0861556	0.0291586	FALSE
gene	1833912	1835249	+	106	4943	445	52628997	-	lpg1658	COG0531E	amino acid antiporter	0.275634	26.9957	0	0	28.815	15.3098	0.912365	1.98706	0.0469157	0.0862188	0.0291826	FALSE
gene	3112690	3113406	-	106	4943	238	52630072	-	lpg2762	-	hypothetical protein	0.652077	26.9957	9.04041	3.49367	13.7811	5.64046	1.28881	1.98626	0.0470049	0.0863296	0.0292201	FALSE
gene	2262225	2263373	-	106	4943	382	52629350	metK	lpg2022	COG0192H	S-adenosylmethionine synthetase	-0.459587	1097.82	316.414	34.9367	1058.64	936.317	0.177143	1.98506	0.0471376	0.0865202	0.0292847	FALSE
gene	1056482	1058029	+	106	4943	515	52628311	-	lpg0965	-	LphB	-1.24511	242.961	45.202	0	33.8264	51.5699	-0.608382	-1.97509	0.0482584	0.0884959	0.0299442	FALSE
gene	1420826	1421371	-	106	4943	181	52628635	ispZ	lpg1293	COG2917D	intracellular septation protein A	-1.24511	17.9971	40.6818	10.481	33.8264	51.5699	-0.608382	-1.97509	0.0482584	0.0884959	0.0299442	FALSE
gene	2586626	2587981	-	106	4943	451	52629609	-	lpg2285	COG4591M	lipoprotein ABC transporter	-0.261046	53.9913	72.3232	10.481	151.592	116.838	0.375684	1.97324	0.0484683	0.0887992	0.030056	FALSE
gene	623078	624589	-	106	4943	503	52627938	comM	lpg0590	COG0606O	competence related protein ComM	-1.18442	8.99855	18.0808	3.49367	41.3433	60.4335	-0.547694	-1.96544	0.0493629	0.0903827	0.030592	FALSE
gene	1321346	1322101	+	106	4943	251	52628536	-	lpg1192	COG0693R	ThiJ/PfpI family	-1.11042	152.975	40.6818	24.4557	55.1244	76.5491	-0.473694	-1.9651	0.0494023	0.0903996	0.0305977	FALSE
gene	1928571	1929662	-	106	4943	363	52629067	ugpC	lpg1729	COG3839G	sn-glycerol-3-phosphate transport, ATP binding protein	-0.947533	350.943	81.3637	13.9747	140.317	174.049	-0.310802	-1.96132	0.0498417	0.0911479	0.030851	FALSE
gene	1376276	1377313	-	106	4943	345	52628589	virB11	lpg1246	COG0630NU	LvhB11	-2.32193	0	9.04041	0	2.50566	8.0578	-1.6852	-1.95926	0.0500826	0.0915324	0.0309811	FALSE
gene	918227	919189	-	106	4943	320	52628187	-	lpg0840	COG0517R,COG0794M	polysialic acid capsule expression protein	-0.36257	404.935	162.727	62.8861	254.324	210.309	0.27416	1.95663	0.0503905	0.0920388	0.0311525	FALSE
gene	2650501	2651439	-	106	4943	312	52629667	-	lpg2346	COG1597IR	transcriptional regulator	-1.04809	44.9928	67.803	3.49367	73.9169	98.3052	-0.411364	-1.952	0.0509381	0.0929823	0.0314719	FALSE
gene	3095575	3097542	-	106	4943	655	52630060	-	lpg2745	-	hypothetical protein	-0.254573	134.978	45.202	3.49367	142.822	109.586	0.382157	1.94577	0.0516818	0.0942822	0.0319119	FALSE
gene	3113646	3114911	-	106	4943	421	52630073	-	lpg2763	COG4536P	Mg2+ and Co2+ transporter CorB, hemolysin	-0.296982	80.987	36.1616	0	175.396	138.594	0.339748	1.94113	0.052243	0.0952479	0.0322387	FALSE
gene	3288717	3288986	+	106	4943	89	52630211	tatB	lpg2906	COG1826U	sec-independent protein translocase TatB	-1.77761	0	0	6.98734	8.7698	19.3387	-1.14088	-1.93967	0.0524204	0.0955131	0.0323285	FALSE
gene	65147	65890	+	106	4943	247	52627425	-	lpg0058	COG0695O	hypothetical protein	-2.11548	0	13.5606	3.49367	3.75848	10.4751	-1.47875	-1.9385	0.0525628	0.0957142	0.0323966	FALSE
gene	1587285	1587965	-	106	4943	226	52628779	cpxR	lpg1438	COG0745TK	transcriptional regulatory protein CpxR	-1.08927	62.9899	31.6414	3.49367	58.8829	80.578	-0.452537	-1.93576	0.0528974	0.0962648	0.0325829	FALSE
gene	1589296	1590246	-	106	4943	316	52628782	-	lpg1441	COG1702T	phosphate starvation-inducible protein PhoH	-0.881356	197.968	81.3637	104.81	214.234	253.821	-0.244625	-1.93152	0.0534183	0.0970947	0.0328638	FALSE
gene	3048511	3049476	-	106	4943	321	52630013	miaA	lpg2696	COG0324J	tRNA delta(2)-isopentenylpyrophosphate transferase	-0.115477	404.935	13.5606	3.49367	75.1697	52.3757	0.521253	1.9317	0.0533969	0.0971148	0.0328638	FALSE
gene	787491	790538	-	106	4943	1015	52628068	-	lpg0720	COG0841V	multidrug resistance protein	-0.920773	107.983	149.167	13.9747	164.121	199.834	-0.284043	-1.9312	0.0534579	0.0971076	0.0328682	FALSE
gene	3300903	3301193	-	106	4943	96	52630219	-	lpg2914	COG2944K	hypothetical protein	-1.926	0	4.5202	6.98734	6.26414	15.3098	-1.28927	-1.93015	0.0535889	0.0972569	0.0329087	FALSE
gene	3343437	3344153	+	106	4943	238	52630259	-	lpg2954	COG0500QR	hypothetical protein	-1.926	0	13.5606	3.49367	6.26414	15.3098	-1.28927	-1.93015	0.0535889	0.0972569	0.0329087	FALSE
gene	3129805	3131778	-	106	4943	657	52630087	nuoL	lpg2778	COG1009CP	NADH dehydrogenase I, L subunit	-0.462573	1781.71	406.818	34.9367	888.255	787.247	0.174157	1.92435	0.0543111	0.098478	0.033332	FALSE
gene	2791964	2792995	+	106	4943	343	52629797	-	lpg2478	COG0463M	glycosyltransferase, group 2 family protein (glycan biosynthesis)	-0.247218	143.977	31.6414	3.49367	134.053	102.334	0.389512	1.91886	0.0550017	0.0996698	0.0337354	FALSE
gene	1277254	1278018	+	106	4943	254	52628502	-	lpg1157	COG1075R	lipase B	-1.70044	0	9.04041	3.49367	10.0226	20.9503	-1.06371	-1.91088	0.0560198	0.101392	0.0343183	FALSE
gene	1651437	1651730	+	106	4943	97	52628836	-	lpg1495	-	hypothetical protein	-0.0310269	71.9884	72.3232	38.4304	57.6301	37.8717	0.605703	1.91112	0.0559894	0.101398	0.0343183	FALSE
gene	2731994	2732788	-	106	4943	264	52629739	-	lpg2419	COG3637M	hypothetical protein	-0.276654	35.9942	31.6414	3.49367	154.098	120.061	0.360076	1.9101	0.0561201	0.101512	0.0343589	FALSE
gene	935335	937287	+	106	4943	650	52628208	ccmF	lpg0861	COG1138O	cytochrome c-type biogenesis protein CcmF	-0.314109	413.933	58.7626	17.4683	185.419	148.264	0.322622	1.90834	0.0563479	0.101862	0.0344775	FALSE
gene	1494996	1496180	+	106	4943	394	52628694	fadA	lpg1353	COG0183I	3-ketoacyl CoA thiolase	-0.447459	1115.82	289.293	101.316	606.369	531.815	0.189271	1.90503	0.0567765	0.102575	0.0347188	FALSE
gene	137421	137951	-	106	4943	176	52627486	-	lpg0120	-	IcmL-like	-1.41504	35.9942	0	13.9747	18.7924	32.2312	-0.778307	-1.90301	0.0570391	0.102987	0.0348583	FALSE
gene	3055208	3055828	-	106	4943	206	52630019	sspA	lpg2702	COG0625O	stringent starvation protein A	-0.254183	134.978	36.1616	13.9747	136.558	104.751	0.382547	1.90248	0.0571079	0.103049	0.0348793	FALSE
gene	358532	359023	+	106	4943	163	52627666	-	lpg0300	COG0262H	dihydrofolate reductase	0	323.948	13.5606	13.9747	52.6188	33.8428	0.63673	1.90127	0.0572662	0.103273	0.0349548	FALSE
gene	1735718	1736857	+	106	4943	379	52628910	-	lpg1569	COG0476H,COG0607P	sulfurylase ThiF	-2.58496	8.99855	4.5202	3.49367	1.25283	4.83468	-1.94823	-1.89476	0.0581239	0.104693	0.0354356	FALSE
gene	1601435	1602322	+	106	4943	295	52628793	-	lpg1452	COG0596R	lipase A	-0.238787	44.9928	9.04041	0	125.283	95.0821	0.397943	1.89489	0.0581063	0.104725	0.0354356	FALSE
gene	1544317	1544955	+	106	4943	212	52628740	-	lpg1399	COG0125F	thymidylate kinase	-0.207595	4031.35	22.601	34.9367	105.238	78.1607	0.429135	1.89119	0.0585986	0.105485	0.0357035	FALSE
gene	668593	669300	-	106	4943	235	52627980	-	lpg0632	COG4970NU	type IV pre-pilin	-1.54057	0	4.5202	31.443	13.7811	25.785	-0.903838	-1.88859	0.0589469	0.106016	0.0358726	FALSE
misc	685864	686010	-	11	32							-1.54057	0	0	0	13.7811	25.785	-0.903838	-1.88859	0.0589469	0.106016	0.0358726	FALSE		noncoding	-1.18308
gene	2237572	2238699	+	106	4943	375	52629326	hisC2	lpg1998	COG0079E	histidinol phosphate aminotransferase	-0.0317089	8.99855	9.04041	0	56.3773	37.0659	0.605021	1.8865	0.0592277	0.106425	0.0360218	FALSE
gene	2928300	2928812	-	106	4943	170	52629912	def	lpg2595	COG0242J	peptide deformylase	-0.40952	449.928	149.167	34.9367	328.241	280.412	0.22721	1.88201	0.0598348	0.107451	0.036349	FALSE
gene	2989553	2990212	+	106	4943	219	52629960	-	lpg2643	-	hypothetical protein	-0.101283	35.9942	4.5202	0	68.9056	47.541	0.535447	1.88199	0.0598375	0.107391	0.036349	FALSE
gene	2311404	2312924	-	106	4943	506	52629395	-	lpg2070	COG3344L	reverse transcriptase	-0.222392	107.983	27.1212	6.98734	112.755	84.6069	0.414338	1.88077	0.0600032	0.107624	0.0364277	FALSE
gene	218775	219851	+	106	4943	358	52627554	-	lpg0188	COG1804C	acyl CoA transferase/carnitine dehydratase	-0.359996	287.954	63.2828	10.481	234.279	193.387	0.276734	1.87976	0.0601411	0.107807	0.0364896	FALSE
gene	942246	943400	+	106	4943	384	52628215	-	lpg0868	COG1960I	acyl CoA dehydrogenase, short chain specific	-0.804045	575.907	302.854	20.962	468.558	526.175	-0.167315	-1.87695	0.0605253	0.108431	0.0367007	FALSE
gene	1884118	1885512	+	106	4943	464	52629030	-	lpg1691	COG0531E	amino acid antiporter	0.0395284	62.9899	13.5606	0	46.3546	29.0081	0.676259	1.8744	0.0608749	0.108992	0.0368906	FALSE
gene	1562840	1563721	+	106	4943	293	52628757	-	lpg1416	COG2820F	purine nucleoside phosphorylase II	-1.05445	107.983	49.7222	3.49367	65.1471	87.0243	-0.417718	-1.87252	0.0611343	0.109391	0.0370256	FALSE
gene	3004193	3006448	-	106	4943	751	52629974	feoB	lpg2657	COG0370P	ferrous iron transporter B	-0.882643	1718.72	76.8435	13.9747	200.453	237.705	-0.245913	-1.86482	0.062207	0.111243	0.0376527	FALSE
misc	172912	173266	-	83	163							-0.973689	0	27.1212	3.49367	103.985	131.342	-0.336959	-1.861	0.0627446	0.112138	0.0379554	FALSE		noncoding	-1.50179
gene	299524	300165	+	106	4943	213	52627619	-	lpg0253	COG1670J	acetyltransferase, GNAT family	-0.0324215	71.9884	40.6818	17.4683	55.1244	36.2601	0.604309	1.86031	0.0628422	0.112245	0.0379918	FALSE
gene	1739982	1740437	-	106	4943	151	52628914	tolR	lpg1573	COG0848U	biopolymer transport protein TolR	-0.204014	494.92	58.7626	24.4557	98.9734	73.326	0.432716	1.85921	0.0629968	0.112454	0.0380625	FALSE
gene	2589773	2590693	+	106	4943	306	52629612	-	lpg2288	COG0583K	transcriptional regulator, LysR family	-1.80735	0	18.0808	3.49367	7.51697	16.9214	-1.17062	-1.85824	0.0631345	0.112633	0.0381229	FALSE
gene	2566215	2567105	+	106	4943	296	52629587	cbpA	lpg2263	COG2214O	curved DNA binding protein DnaJ	-1.03814	98.9841	18.0808	6.98734	70.1584	92.6647	-0.401405	-1.85776	0.0632027	0.112687	0.0381413	FALSE
gene	703073	704299	-	106	4943	408	52628003	-	lpg0655	COG0814E	tryptophan/tyrosine permease	-0.849583	548.912	90.4041	10.481	253.071	293.304	-0.212853	-1.85709	0.0632978	0.112789	0.038176	FALSE
gene	1490971	1492491	+	106	4943	506	52628692	-	lpg1351	COG1012C	piperidine-6-carboxylate dehydrogenase	-0.469706	3464.44	777.475	174.683	2724.9	2427.01	0.167024	1.8548	0.0636246	0.113304	0.0383502	FALSE
gene	2642686	2643951	-	106	4943	421	52629661	kdtA	lpg2340	COG1519M	3-deoxy-D-manno-oct-2-ulosonic acid transferase	-0.176878	26.9957	9.04041	3.49367	86.4451	62.8509	0.459852	1.85453	0.0636638	0.113306	0.038351	FALSE
gene	2939490	2939906	-	106	4943	138	52629922	-	lpg2605	COG4278S	hypothetical protein	-1.18057	152.975	94.9243	24.4557	37.5848	54.7931	-0.543842	-1.85413	0.0637208	0.11334	0.0383625	FALSE
gene	1332772	1333404	-	106	4943	210	52628547	pyrE	lpg1204	COG0461F	orotate phosphoribosyltransferase	-0.137504	152.975	22.601	20.962	75.1697	53.1815	0.499227	1.85319	0.0638554	0.113512	0.0384207	FALSE
gene	2570779	2573355	+	106	4943	858	52629593	-	lpg2269	COG2887L,COG3893L	RecB family exonuclease, hypothetical	-0.269461	107.983	49.7222	10.481	140.317	108.78	0.367269	1.85278	0.0639133	0.113548	0.0384327	FALSE
gene	3236205	3236681	-	106	4943	158	52630166	-	lpg2860	-	hypothetical protein	0.040642	8.99855	0	0	45.1018	28.2023	0.677372	1.85114	0.0641487	0.113898	0.0385514	FALSE
gene	940306	942132	-	106	4943	608	52628214	recQ	lpg0867	COG0514L	ATP-dependent DNA helicase RecQ	0	0	0	3.49367	50.1131	32.2312	0.63673	1.84957	0.0643756	0.114233	0.0386647	FALSE
gene	807400	808782	+	106	4943	460	52628086	dnaB	lpg0738	COG0305L	replicative DNA helicase	-0.784963	1196.81	429.419	115.291	674.022	746.958	-0.148233	-1.84927	0.0644186	0.114242	0.0386676	FALSE
gene	2296527	2296602		106	4943					-		-1.1375	35.9942	4.5202	0	43.849	62.0451	-0.500773	-1.84665	0.0647975	0.114846	0.038872	FALSE
gene	135351	135728	-	106	4943	125	52627483	gcvH	lpg0117	COG0509E	glycine cleavage system H protein	-0.853829	89.9855	81.3637	27.9494	240.543	279.606	-0.217099	-1.83758	0.0661247	0.117129	0.0396447	FALSE
gene	1893413	1894105	-	106	4943	230	52629038	ubiG	lpg1699	COG2227H	3-demethylubiquinone-9 3-methyltransferase UbiG	-1.07973	125.98	40.6818	3.49367	55.1244	74.9376	-0.442997	-1.83322	0.0667695	0.118201	0.0400075	FALSE
gene	2337314	2339911	-	106	4943	865	52629412	traC	lpg2087	COG3451U	TraC	0.211504	8.99855	9.04041	13.9747	27.5622	15.3098	0.848234	1.83054	0.0671699	0.118769	0.0401761	FALSE
gene	2365065	2366483	+	106	4943	472	52629445	-	lpg2120	-	transposase, IS4 family, Tn5	0.211504	8.99855	0	0	27.5622	15.3098	0.848234	1.83054	0.0671699	0.118769	0.0401761	FALSE
gene	2903857	2904405	-	106	4943	182	52629891	-	lpg2573	COG1961L	transposase (resolvase, DNA invertase)	0.211504	8.99855	13.5606	0	27.5622	15.3098	0.848234	1.83054	0.0671699	0.118769	0.0401761	FALSE
gene	285047	285979	+	106	4943	310	52627607	-	lpg0241	COG2066E	glutaminase	-0.190103	35.9942	4.5202	10.481	88.9508	65.2682	0.446627	1.82834	0.0674983	0.119208	0.0403487	FALSE
gene	1861668	1863167	-	106	4943	499	52629013	purF	lpg1674	COG0034F	amidophosphoribosyltransferase	-0.888579	593.904	135.606	52.405	185.419	220.784	-0.251849	-1.82576	0.0678862	0.119752	0.0405327	FALSE
gene	197445	197855	-	106	4943	136	52627533	-	lpg0167	COG1186J	peptide chain release factor	0.0995357	125.98	31.6414	17.4683	37.5848	22.5618	0.736266	1.82596	0.0678565	0.11977	0.0405327	FALSE
gene	1545984	1546325	+	106	4943	113	52628742	pilZ	lpg1401	COG3215NU	type 4 fimbrial biogenesis protein PilZ	-1.3388	0	9.04041	6.98734	21.2981	34.6486	-0.702072	-1.8176	0.0691253	0.121866	0.0412482	FALSE
gene	2079705	2080007	-	106	4943	100	52629194	hupB	lpg1858	COG0776L	HupB DNA binding protein HU-beta	-0.848715	3068.51	16584.6	1418.43	3353.82	3884.67	-0.211985	-1.81295	0.0698399	0.123053	0.0416501	FALSE
gene	311920	312618	+	106	4943	232	52627630	-	lpg0264	COG3023V	hypothetical protein	-0.217231	89.9855	40.6818	10.481	100.226	74.9376	0.419499	1.81165	0.0700402	0.123333	0.0417449	FALSE
gene	1579611	1580459	+	106	4943	282	52628771	-	lpg1430	COG0382H	4-hydroxybenzoate octaprenyltransferase UbiA	0.263034	0	4.5202	0	22.5509	12.0867	0.899765	1.81002	0.070292	0.123704	0.0418703	FALSE
gene	2877541	2877831	+	106	4943	96	52629864	-	lpg2545	-	hypothetical protein	-1.71621	8.99855	18.0808	0	8.7698	18.5329	-1.07948	-1.80921	0.0704188	0.123854	0.0419211	FALSE
gene	91808	92371	+	106	4943	187	52627448	-	lpg0082	-	hypothetical protein	-1.20645	44.9928	27.1212	10.481	32.5735	48.3468	-0.569721	-1.80719	0.0707334	0.124334	0.0420837	FALSE
gene	1206678	1207889	+	106	4943	403	52628448	-	lpg1103	COG1506E	hypothetical protein	0.103093	8.99855	0	0	36.332	21.7561	0.739824	1.80511	0.0710568	0.124793	0.0422264	FALSE
gene	2510199	2511422	-	106	4943	407	52629547	-	lpg2223	-	hypothetical protein	0.103093	71.9884	13.5606	0	36.332	21.7561	0.739824	1.80511	0.0710568	0.124793	0.0422264	FALSE
gene	1768731	1770155	+	106	4943	474	52628942	-	lpg1603	-	hypothetical protein	-0.989658	152.975	108.485	27.9494	87.698	112.003	-0.352928	-1.80435	0.0711763	0.124893	0.0422548	FALSE
gene	552926	553330	+	106	4943	134	52627868	-	lpg0512	COG0239D	CrcB protein, camphor resistance	-0.265345	206.967	22.601	3.49367	130.294	100.723	0.371386	1.80428	0.071188	0.12484	0.0422548	FALSE
gene	2032320	2033210	-	106	4943	296	52629153	oxyR	lpg1815	COG0583K	hydrogen peroxide-inducible genes activator OxyR	-1.37851	53.9913	0	3.49367	18.7924	31.4254	-0.741781	-1.80301	0.0713873	0.125079	0.0423235	FALSE
gene	2474359	2474886	+	106	4943	175	52629515	ibpA	lpg2191	COG0071O	global stress protein GspA	-1.37851	143.977	103.965	394.785	18.7924	31.4254	-0.741781	-1.80301	0.0713873	0.125079	0.0423235	FALSE
gene	2582785	2583423	+	106	4943	212	52629604	-	lpg2280	COG0625O	glutathione S-transferase	-0.125531	44.9928	4.5202	0	68.9056	48.3468	0.511199	1.8024	0.0714831	0.125137	0.0423554	FALSE
gene	203005	204084	+	106	4943	359	52627540	pvcA	lpg0174	COG3207Q	pyoverdine biosynthesis protein PvcA	-1.4021	143.977	27.1212	0	17.5396	29.8139	-0.765368	-1.79647	0.0724204	0.126704	0.0428857	FALSE
gene	569875	571644	+	106	4943	589	52627885	sdhA	lpg0530	COG1053C	succinate dehydrogenase flavoprotein subunit A	-0.834878	4607.26	1649.87	447.19	2183.68	2505.17	-0.198148	-1.79557	0.0725623	0.126878	0.0429446	FALSE
gene	2284849	2285502	-	106	4943	217	52629369	-	lpg2041	COG0602O	radical activating enzyme	-0.348563	251.959	54.2424	6.98734	201.705	165.185	0.288167	1.79291	0.072988	0.127548	0.0431713	FALSE
gene	3121529	3121900	-	106	4943	123	52630081	rbfA	lpg2771	COG0858J	ribosome binding factor A	-0.803557	170.972	45.202	6.98734	408.422	458.489	-0.166827	-1.7919	0.0731494	0.127755	0.0432415	FALSE
gene	939745	940296	-	106	4943	183	52628213	-	lpg0866	COG2094L	3-methyladenine DNA glycosylase	0.378512	0	4.5202	0	16.2868	8.0578	1.01524	1.79109	0.0732793	0.127833	0.0432425	FALSE
gene	1068446	1069525	+	106	4943	359	52628319	-	lpg0974	-	hypothetical protein	0.378512	0	0	0	16.2868	8.0578	1.01524	1.79109	0.0732793	0.127833	0.0432425	FALSE
gene	2881518	2882288	-	106	4943	256	52629868	-	lpg2549	COG2207K	transcriptional regulator, AraC-family	0.378512	0	0	0	16.2868	8.0578	1.01524	1.79109	0.0732793	0.127833	0.0432425	FALSE
gene	2558698	2560116	-	106	4943	472	52629580	-	lpg2256	COG1236J	metallo-beta-lactamase superfamily protein	-0.9801	233.962	58.7626	73.3671	91.4565	116.032	-0.34337	-1.78966	0.0735084	0.128083	0.0433524	FALSE
gene	1221312	1222988	-	106	4943	558	52628460	kaiC2	lpg1115	COG0467T	DNA integration/recombination/inversion protein	-1.848	8.99855	4.5202	27.9494	6.26414	14.504	-1.21127	-1.78854	0.0736894	0.128286	0.0434086	FALSE
gene	2906717	2906971	-	106	4943	84	52629895	-	lpg2578	-	hypothetical protein	-1.848	0	9.04041	6.98734	6.26414	14.504	-1.21127	-1.78854	0.0736894	0.128286	0.0434086	FALSE
gene	2005655	2006851	-	106	4943	398	52629136	-	lpg1798	-	hypothetical protein	-0.0874628	44.9928	0	0	60.1358	41.0948	0.549267	1.78598	0.0741032	0.128894	0.043627	FALSE
gene	2780889	2781368	-	106	4943	159	52629785	vhtD	lpg2466	COG0680C	hydrogenase expression/formation protein	-1.64386	0	0	0	10.0226	20.1445	-1.00713	-1.78563	0.0741595	0.128917	0.0436347	FALSE
gene	801369	802979	-	106	4943	536	52628082	-	lpg0734	COG0171H,COG0388R	glutamine dependent NAD+ synthetase	-1.04264	35.9942	4.5202	20.962	62.6414	82.9954	-0.405914	-1.78509	0.0742465	0.128993	0.0436605	FALSE
gene	1737722	1738981	-	106	4943	419	52628912	tolB	lpg1571	COG0823U	TolB colicin import protein	-0.42553	737.881	271.212	48.9114	343.275	296.527	0.2112	1.78057	0.0749821	0.130195	0.0440675	FALSE
gene	1693529	1694647	-	106	4943	372	52628871	-	lpg1530	COG0372C	2-methylcitrate synthase	-0.462252	287.954	180.808	41.924	640.195	567.269	0.174478	1.77892	0.0752535	0.130591	0.0442013	FALSE
gene	235777	236475	+	106	4943	232	52627570	-	lpg0204	COG1028IQR	2-deoxy-D-gluconate-3-dehydrogenase	-1.1592	35.9942	45.202	3.49367	37.5848	53.9873	-0.522468	-1.77752	0.0754824	0.130912	0.04431	FALSE
gene	258360	259346	+	106	4943	328	52627591	-	lpg0225	COG0845M	RND efflux membrane fusion protein	-0.421904	665.893	122.045	17.4683	328.241	282.829	0.214826	1.77694	0.0755775	0.130925	0.0443144	FALSE
gene	179810	181150	-	106	4943	446	52627515	-	lpg0149	-	hypothetical protein	-0.252766	215.965	22.601	3.49367	117.766	90.2474	0.383964	1.77714	0.0755452	0.130945	0.0443144	FALSE
gene	1402531	1402986	+	106	4943	151	52628616	-	lpg1274	-	hypothetical protein	-1.58496	0	18.0808	17.4683	11.2755	21.7561	-0.948232	-1.77555	0.0758076	0.13121	0.0443979	FALSE
gene	3037576	3038031	-	106	4943	151	52630004	icmV	lpg2687	-	IcmV	-1.58496	0	4.5202	0	11.2755	21.7561	-0.948232	-1.77555	0.0758076	0.13121	0.0443979	FALSE
gene	1807502	1808041	+	106	4943	179	52628974	-	lpg1635	COG1530J	dienelactone hydrolase	-2.16993	0	0	0	2.50566	7.25202	-1.53319	-1.76786	0.0770849	0.133305	0.0451199	FALSE
gene	1827202	1828617	-	106	4943	471	52628992	-	lpg1653	COG0477GEPR	D-xylose-proton symporter	-0.230006	134.978	13.5606	3.49367	101.479	76.5491	0.406725	1.76593	0.0774077	0.133786	0.0452826	FALSE
gene	2883256	2884101	+	106	4943	281	52629870	-	lpg2551	-	hypothetical protein	0.459432	0	0	0	13.7811	6.44624	1.09616	1.76449	0.0776501	0.134127	0.0453982	FALSE
gene	204907	206349	+	106	4943	480	52627542	-	lpg0176	COG0654HC	FAD monooxygenase, PheA/TfdB family	-1.16439	98.9841	126.566	0	36.332	52.3757	-0.527657	-1.76408	0.0777191	0.134169	0.0454123	FALSE
gene	2616283	2617155	-	106	4943	290	52629635	-	lpg2314	COG0329EM	dihydropicolinate synthase	-0.781531	485.922	280.253	73.3671	575.048	635.761	-0.144801	-1.75663	0.0789814	0.136269	0.0461015	FALSE
gene	1876344	1877213	-	106	4943	289	52629024	-	lpg1685	-	hypothetical protein	0.0458037	44.9928	27.1212	27.9494	40.0905	24.9792	0.682534	1.75658	0.0789896	0.136205	0.0461015	FALSE
gene	1473056	1474354	-	106	4943	432	52628676	-	lpg1335	COG0477GEPR	major facilitator family transporter (permease)	-0.865591	89.9855	158.207	41.924	204.211	239.317	-0.228861	-1.75478	0.0792974	0.136657	0.0462544	FALSE
gene	2782650	2783435	-	106	4943	261	52629787	-	lpg2468	COG1941C	sulfhydrogenase delta subunit	-0.948775	170.972	63.2828	24.4557	107.743	133.76	-0.312045	-1.75266	0.0796597	0.137123	0.046402	FALSE
gene	2406709	2407614	+	106	4943	301	52629479	-	lpg2154	-	Sid related protein-like	-0.347923	107.983	63.2828	90.8354	192.936	157.933	0.288807	1.75278	0.0796404	0.137169	0.046402	FALSE
gene	840701	841420	-	106	4943	239	52628117	-	lpg0769	COG0500QR,COG2226H	hypothetical protein	-0.111031	53.9913	13.5606	6.98734	62.6414	43.5121	0.525699	1.7525	0.079688	0.137093	0.046402	FALSE
gene	1067616	1068374	+	106	4943	252	52628318	-	lpg0973	-	hypothetical protein	-0.130061	80.987	4.5202	0	66.3999	46.7353	0.50667	1.7465	0.0807247	0.138796	0.0469787	FALSE
gene	575283	576512	+	106	4943	409	52627888	sucB	lpg0533	COG0508C	dihydrolipoamide succinyltransferase	-0.481511	3905.37	614.748	565.974	1122.53	1008.03	0.155219	1.74191	0.0815237	0.14009	0.0474164	FALSE
gene	1555198	1555968	-	106	4943	256	52628750	-	lpg1409	COG3298L	hypothetical protein	-0.988859	71.9884	9.04041	0	81.4338	103.946	-0.352129	-1.74028	0.08181	0.140501	0.0475556	FALSE
gene	2796852	2797409	-	106	4943	185	52629802	-	lpg2483	COG2128S	hypothetical protein	-1.17585	17.9971	13.5606	0	33.8264	49.1526	-0.53912	-1.73887	0.0820577	0.140845	0.0476722	FALSE
gene	1702965	1704275	+	106	4943	436	52628879	pcnB	lpg1538	COG0617J	poly(A) polymerase I	-0.429604	134.978	72.3232	10.481	339.516	294.11	0.207127	1.73736	0.0823234	0.14122	0.0477991	FALSE
gene	1654079	1656781	+	106	4943	900	52628838	pepN	lpg1497	COG0308E	aminopeptidase N	-0.894818	143.977	99.4445	59.3924	160.362	191.776	-0.258088	-1.73595	0.0825724	0.141566	0.0479162	FALSE
gene	2285499	2286467	-	106	4943	322	52629370	-	lpg2042	COG1729S	outer membrane protein	-0.482358	755.878	203.409	48.9114	1094.97	983.858	0.154372	1.72814	0.0839627	0.143867	0.048695	FALSE
gene	3265772	3266326	-	106	4943	184	52630191	-	lpg2885	-	hypothetical protein	-0.113211	53.9913	49.7222	6.98734	61.3886	42.7064	0.52352	1.72743	0.0840913	0.144005	0.0487417	FALSE
gene	19643	20716	+	106	4943	357	52627382	-	lpg0015	COG1566V	multidrug resistance protein	-1.1822	0	18.0808	0	32.5735	47.541	-0.545473	-1.72653	0.0842528	0.144199	0.0488073	FALSE
gene	2864214	2865380	+	106	4943	388	52629851	-	lpg2532	COG0436E	aspartate aminotransferase	0.514573	8.99855	0	0	12.5283	5.64046	1.1513	1.72158	0.0851455	0.145602	0.049268	FALSE
gene	2924663	2925160	-	106	4943	165	52629908	-	lpg2591	-	hypothetical protein	0.514573	0	9.04041	3.49367	12.5283	5.64046	1.1513	1.72158	0.0851455	0.145602	0.049268	FALSE
gene	1253246	1254268	-	106	4943	340	52628483	-	lpg1138	COG0687E	spermidine/putrescine-binding periplasmic protein PotD	-0.0671142	17.9971	0	0	52.6188	35.4543	0.569616	1.7147	0.0863999	0.14762	0.0499654	FALSE
gene	3286884	3288533	+	106	4943	549	52630210	-	lpg2905	COG0661R	ubiquinone biosynthesis AarF	-0.298762	341.945	27.1212	0	141.57	112.003	0.337968	1.71348	0.0866247	0.14792	0.0500668	FALSE
gene	92368	93315	-	106	4943	315	52627449	-	lpg0083	COG0189HJ	glutathione synthase/ribosomal protein S6 modification enzyme	-0.436542	296.952	76.8435	13.9747	354.55	308.614	0.200188	1.71264	0.086779	0.148099	0.0501273	FALSE
gene	2101695	2102222	+	106	4943	175	52629212	-	lpg1883	COG2862S	transmembrane protein	0.0489096	26.9957	18.0808	3.49367	37.5848	23.3676	0.68564	1.70973	0.0873158	0.14893	0.0504086	FALSE
gene	2242058	2242393	-	106	4943	111	52629330	yajC	lpg2002	COG1862U	transmembrane protein YajC, preprotein translocase subunit	-0.314873	233.962	36.1616	3.49367	154.098	123.284	0.321857	1.70892	0.0874658	0.149101	0.0504664	FALSE
gene	3276056	3276925	-	106	4943	289	52630200	-	lpg2894	COG1845C	cytochrome c oxidase, subunit III	-0.443052	377.939	221.49	17.4683	383.365	335.205	0.193678	1.70609	0.0879906	0.14991	0.0507403	FALSE
gene	1624710	1626092	-	106	4943	460	52628812	bioA	lpg1471	COG0161H	adenosylmethionine-8-amino-7-oxononanoate aminotransferase	-0.0931094	8.99855	0	0	56.3773	38.6775	0.543621	1.70577	0.0880514	0.149928	0.0507464	FALSE
gene	678519	679067	+	106	4943	182	52627988	hslV	lpg0640	COG5405O	heat shock protein, HslVU, proteasome-related peptidase subunit	-0.23816	332.946	149.167	160.709	97.7206	74.1318	0.39857	1.70436	0.0883143	0.150247	0.05084	FALSE
gene	933968	934759	+	106	4943	263	52628205	ccmC	lpg0858	COG0755O	heme exporter protein CcmC	-0.23816	107.983	18.0808	6.98734	97.7206	74.1318	0.39857	1.70436	0.0883143	0.150247	0.05084	FALSE
gene	1176202	1177704	-	106	4943	500	52628426	-	lpg1081	COG3344L	reverse transcriptase	-1.34104	8.99855	9.04041	0	18.7924	30.6197	-0.704307	-1.70054	0.0890287	0.151205	0.051164	FALSE
gene	2532943	2533329	-	106	4943	128	52629562	-	lpg2238	COG3686S	transmembrane protein	-1.34104	0	18.0808	0	18.7924	30.6197	-0.704307	-1.70054	0.0890287	0.151205	0.051164	FALSE
gene	1159897	1160925	+	106	4943	342	52628407	-	lpg1062	COG0790R	TPR repeat protein	-1.01355	179.971	36.1616	20.962	66.3999	86.2185	-0.376816	-1.70106	0.0889317	0.151169	0.051164	FALSE
gene	1162604	1163122	-	106	4943	172	52628409	-	lpg1064	COG0242J	polypeptide deformylase	0.131245	8.99855	13.5606	0	28.815	16.9214	0.767975	1.6991	0.0893006	0.151537	0.0512911	FALSE
gene	1551307	1552482	+	106	4943	391	52628747	-	lpg1406	COG0463M	glycosyltransferase	-0.263034	26.9957	22.601	3.49367	112.755	87.0243	0.373696	1.69637	0.0898165	0.152326	0.0515582	FALSE
gene	2196799	2198898	-	106	4943	699	52629291	-	lpg1963	-	hypothetical protein	-1.36257	0	0	10.481	17.5396	29.0081	-0.72584	-1.69056	0.0909216	0.154113	0.052163	FALSE
gene	1524359	1525801	-	106	4943	480	52628719	-	lpg1378	COG3104E	proton/peptide symporter, POT family protein	0.0506261	98.9841	13.5606	6.98734	36.332	22.5618	0.687356	1.68639	0.0917203	0.155379	0.0525914	FALSE
gene	2583420	2583980	-	106	4943	186	52629605	-	lpg2281	-	hypothetical protein	0.137504	0	13.5606	0	27.5622	16.1156	0.774234	1.68502	0.0919848	0.155739	0.0527132	FALSE
gene	3232612	3233670	-	106	4943	352	52630163	-	lpg2856	COG2304R	hypothetical protein	-0.837729	242.961	117.525	10.481	235.532	270.742	-0.200998	-1.68364	0.0922517	0.156102	0.0528362	FALSE
gene	822797	823867	+	106	4943	356	52628100	neuB	lpg0752	COG2089M	N-acetylneuraminic acid synthetase	-0.455921	1196.81	167.248	27.9494	468.558	413.365	0.18081	1.68006	0.0929448	0.157186	0.053203	FALSE
gene	769599	770210	+	106	4943	203	52628052	enhA	lpg0704	COG1376S	enhanced entry protein EnhA	-0.410019	656.894	198.889	101.316	270.611	231.259	0.226711	1.67968	0.0930193	0.157223	0.053203	FALSE
gene	1629991	1630620	+	106	4943	209	52628818	-	lpg1477	COG2928S	transmembrane protein	-0.382248	17.9971	40.6818	0	223.003	186.941	0.254483	1.67952	0.0930499	0.157186	0.053203	FALSE
gene	1548437	1549729	+	106	4943	430	52628745	-	lpg1404	COG0477GEPR	major facilitator family transporter	-0.314636	296.952	76.8435	10.481	149.087	119.255	0.322095	1.67807	0.0933328	0.157575	0.0533347	FALSE
gene	479719	480081	+	106	4943	120	52627799	icmR	lpg0443	-	IcmR	-1.05063	17.9971	9.04041	6.98734	52.6188	70.1029	-0.413896	-1.6706	0.094801	0.159963	0.0541431	FALSE
gene	1407804	1408175	+	106	4943	123	52628621	-	lpg1279	COG5513S	hypothetical protein	-1.41504	8.99855	0	6.98734	15.0339	25.785	-0.778307	-1.66907	0.095103	0.160382	0.0542849	FALSE
gene	298358	298636	+	106	4943	92	52627617	-	lpg0251	COG0724R	RNA binding protein, cold-inducible rrm	-0.169925	26.9957	9.04041	0	70.1584	50.7642	0.466805	1.66771	0.0953733	0.160747	0.0544085	FALSE
gene	1949425	1950381	-	106	4943	318	52629087	sppA	lpg1749	COG0616OU	signal peptide peptidase	-0.286881	8.99855	27.1212	3.49367	125.283	98.3052	0.349849	1.66721	0.0954724	0.160824	0.0544344	FALSE
gene	1940874	1943180	+	106	4943	768	52629077	gidA	lpg1739	COG2114T,COG4252T	adenylate/guanylate cyclase transmembrane protein	-0.921145	35.9942	31.6414	10.481	117.766	143.429	-0.284414	-1.66513	0.0958869	0.161431	0.0546399	FALSE
gene	3317252	3317989	-	106	4943	245	52630237	ubiB	lpg2932	COG0543HC	CDP-6-deoxy-3,4-glucoseen reductase	-0.23644	152.975	18.0808	0	91.4565	69.2971	0.40029	1.66346	0.0962206	0.161902	0.0547798	FALSE
gene	2367160	2368566	+	106	4943	468	52629447	dbpA	lpg2122	COG0513LKJ	ATP dependent RNA helicase DbpA	-0.219313	17.9971	9.04041	3.49367	83.9395	62.8509	0.417417	1.66336	0.0962406	0.161844	0.0547798	FALSE
gene	1731264	1732214	+	106	4943	316	52628906	thi3	lpg1565	COG0715P	thiamine biosynthesis protein NMT-1	-1.23266	17.9971	4.5202	3.49367	25.0566	37.8717	-0.595931	-1.66075	0.0967644	0.162542	0.055016	FALSE
gene	866844	867551	+	106	4943	235	52628139	mip	lpg0791	COG0545O	macrophage infectivity potentiator (Mip)	-0.487734	1358.78	2508.71	366.835	3466.58	3126.43	0.148996	1.66097	0.0967203	0.16256	0.055016	FALSE
gene	41587	42348	+	106	4943	253	52627401	-	lpg0034	-	hypothetical protein	-1.58496	17.9971	9.04041	20.962	10.0226	19.3387	-0.948232	-1.65753	0.0974125	0.163539	0.0553196	FALSE
gene	595977	596597	-	106	4943	206	52627909	-	lpg0556	-	hypothetical protein	-1.44746	0	4.5202	6.98734	13.7811	24.1734	-0.810729	-1.65736	0.0974474	0.163506	0.0553196	FALSE
gene	2604832	2605890	-	106	4943	352	52629624	-	lpg2303	COG0082E	chorismate synthase AroC	-0.798495	3590.42	302.854	129.266	350.792	392.415	-0.161765	-1.65728	0.0974623	0.163439	0.0553196	FALSE
gene	580406	580738	-	106	4943	110	52627893	-	lpg0538	-	hypothetical protein	0.584963	0	0	0	11.2755	4.83468	1.22169	1.6545	0.0980254	0.164292	0.055608	FALSE
gene	2388257	2389093	+	106	4943	278	52629466	-	lpg2141	COG1028IQR	glucose-1-dehydrogenase, (3-oxoacyl-(acyl carrier protein) reductase)	-1.53051	80.987	13.5606	3.49367	11.2755	20.9503	-0.893785	-1.65207	0.0985197	0.164843	0.0557946	FALSE
gene	407663	408496	-	106	4943	277	52627722	dapF	lpg0366	COG0253E	diaminopimelate epimerase	-1	44.9928	27.1212	13.9747	67.6527	87.0243	-0.36327	-1.65217	0.0985003	0.164902	0.0557946	FALSE
gene	2433697	2434470	-	106	4943	257	52629493	-	lpg2168	COG0454KR	acetyltransferase, GNAT family	0.160465	8.99855	4.5202	0	23.8037	13.6983	0.797195	1.65246	0.0984401	0.164894	0.0557946	FALSE
gene	449520	450248	+	106	4943	242	52627765	-	lpg0409	COG3346S	hypothetical, SURF1 family	0	26.9957	0	0	40.0905	25.785	0.63673	1.64623	0.099716	0.166658	0.0563775	FALSE
gene	853550	854257	+	106	4943	235	52628128	-	lpg0780	COG0491R	metallo-beta-lactamase family protein	0	26.9957	13.5606	10.481	40.0905	25.785	0.63673	1.64623	0.099716	0.166658	0.0563775	FALSE
gene	2919924	2921081	-	106	4943	385	52629905	legS1	lpg2588	COG1409R	acid sphingomyelinase-like phosphodiesterase	0	8.99855	4.5202	0	40.0905	25.785	0.63673	1.64623	0.099716	0.166658	0.0563775	FALSE
gene	470965	471864	+	106	4943	299	52627788	-	lpg0432	COG1289S	hypothetical protein	-1.76553	80.987	13.5606	0	6.26414	13.6983	-1.1288	-1.64509	0.0999512	0.166771	0.0564159	FALSE
gene	2387854	2388234	-	106	4943	126	52629465	-	lpg2140	COG1733K	hypothetical transcriptional regulator, MarR family	-1.76553	8.99855	0	3.49367	6.26414	13.6983	-1.1288	-1.64509	0.0999512	0.166771	0.0564159	FALSE
gene	3301303	3301524	-	106	4943	73	52630220	-	lpg2915	-	hypothetical protein	-1.76553	8.99855	13.5606	3.49367	6.26414	13.6983	-1.1288	-1.64509	0.0999512	0.166771	0.0564159	FALSE
gene	1771492	1772151	+	106	4943	219	52628945	-	lpg1606	COG4123R	hypothetical protein	0.169925	8.99855	9.04041	0	22.5509	12.8925	0.806655	1.64329	0.100323	0.167205	0.0565943	FALSE
gene	1760090	1760287	+	106	4943	65	52628934	-	lpg1593	COG1551T	carbon storage regulator CsrA	0.0544478	8.99855	0	0	33.8264	20.9503	0.691178	1.64108	0.100782	0.167876	0.0568213	FALSE
misc	1355444	1355695	-	40	83							-1.05311	17.9971	0	3.49367	50.1131	66.8798	-0.416381	-1.64001	0.101003	0.168152	0.0569146	FALSE		noncoding	-1.40519
gene	3233676	3234083		106	4943					-		-1.25634	8.99855	13.5606	3.49367	22.5509	34.6486	-0.61961	-1.63892	0.10123	0.168436	0.0570107	FALSE
gene	2294267	2295565	+	106	4943	432	52629380	-	lpg2052	COG1257I	hydroxymethylglutaryl CoA reductase	-0.418313	260.958	103.965	20.962	275.622	236.899	0.218418	1.63499	0.102051	0.169706	0.0574409	FALSE
gene	2049785	2050693	+	106	4943	302	52629168	mvaB	lpg1830	COG0119E	hydroxymethylglutaryl-CoA lyase	-0.924273	44.9928	54.2424	3.49367	110.249	134.565	-0.287543	-1.63459	0.102136	0.169753	0.0574566	FALSE
gene	50444	51145	+	106	4943	233	52627409	-	lpg0042	COG3637M	hypothetical protein	-0.987289	0	27.1212	0	71.4112	91.0532	-0.350559	-1.63397	0.102266	0.16978	0.0574659	FALSE
gene	3309279	3310424	-	106	4943	381	52630229	-	lpg2924	COG0845M	lipoprotein	-0.265894	152.975	36.1616	27.9494	105.238	81.3838	0.370836	1.63422	0.102213	0.169787	0.0574659	FALSE
gene	662485	662934	-	106	4943	149	52627975	pilE3	lpg0627	COG4968NU	type IV pilin	-2.32193	0	0	0	1.25283	4.0289	-1.6852	-1.63254	0.102565	0.169947	0.0574745	FALSE
gene	1106003	1106200	-	106	4943	65	52628357	-	lpg1012	-	hypothetical protein	-2.32193	0	4.5202	0	1.25283	4.0289	-1.6852	-1.63254	0.102565	0.169947	0.0574745	FALSE
gene	2774397	2775035	+	106	4943	212	52629780	-	lpg2461	-	hypothetical protein	-2.32193	0	0	3.49367	1.25283	4.0289	-1.6852	-1.63254	0.102565	0.169947	0.0574745	FALSE
gene	3173075	3173935	+	106	4943	286	52630120	vipE	lpg2813	-	VipE	-2.32193	0	0	13.9747	1.25283	4.0289	-1.6852	-1.63254	0.102565	0.169947	0.0574745	FALSE
gene	2348055	2348642	-	106	4943	195	52629425	-	lpg2100	COG0558I	predicted phosphatidoglycerophosphate synthase	-1.1635	89.9855	40.6818	10.481	31.3207	45.1237	-0.526769	-1.63275	0.102522	0.170112	0.0574745	FALSE
gene	1724886	1727105	+	106	4943	739	52628902	-	lpg1561	COG3264M	potassium efflux system KefA	0.192645	0	27.1212	0	20.0453	11.2809	0.829375	1.62495	0.104173	0.172372	0.058343	FALSE
[truncated: 1,289 more rows]
