# Supplementary material for: Sequencing Illustrates the Transcriptional Response of Legionella pneumophila during Infection and Identifies Seventy Novel Small Non-Coding RNAs
Source: PLoS One. 2011 Mar 3;6(3):e17570. doi: 10.1371/journal.pone.0017570 (PMC3048289; doi:10.1371/journal.pone.0017570)
Supplement: Table S12 — Oligos used for Northern Blots. (XLS) [file pone.0017570.s012.xls]

## Sheet: Sheet1
	Oligos for Northern Blots, ncRNAs
	Name	ncRNA or gene name	5'Oligo	3'Oligo
	lpr0003	45316_ncRNA, legA10 antisense	oCID134	oCID135/T7
	lpr0017	539616_ncRNA	oCID136	oCID137/T7
	lpr0010	341341_ncRNA	oCID138	oCID139/T7
	lpr0069	3303401_ncRNA family	oCID142	oCID143/T7
	lpr0049	2389117_ncRNA family	oCID144	oCID145/T7
	RNAseP	1944585_RNaseP	oCID148	oCID149/T7
	lpg1742	lpg1742	oCID150	oCID151/T7
	6S2 RNA	80800_6S_minus_ncRNA	oCID152	oCID153/T7
	6S2RNA	80800_6S_plus_ncRNA	oCID154	oCID155/T7
	Oligos
	oCID134	TTTACTGGGGAGGCTCATTG
	oCID135	GAATTAATACGACTCACTATAAATCAACCAGATGCTCTTGACG
	oCID136	GGCATAAACCAATGCCAAAG
	oCID137	GAATTAATACGACTCACTATAGAAAAGCGGTCAATCCGTTA
	oCID138	GCCTACAAAGGGTAGGAAACC
	oCID139	GAATTAATACGACTCACTATAAGCCGCAACTGAAAGACACT
	oCID142	CATCTCCTCAGCCCGAAC
	oCID143	GAATTAATACGACTCACTATAAGGATATAACAGCCCGTCGAT
	oCID144	GGCTTCGAGACGATGCTTAC
	oCID145	GAATTAATACGACTCACTATAGATGTGGGTTCTGGATAAGGATT
	oCID148	CCCACTTTTCCTTTGGGAAT
	oCID149	GAATTAATACGACTCACTATAGGACCTTGCAGTCAAATGGA
	oCID150	AAAGGAAAAGTGGGCGGTAT
	oCID151	GAATTAATACGACTCACTATAGGCAATCGCTCTTTGCCTAA
	oCID152	ATCCTGTTATCGGCGTTGAG
	oCID153	GAATTAATACGACTCACTATAGATGGGTACCGGATTTTGAA
	oCID154	GATGGGTACCGGATTTTGAA
	oCID155	GAATTAATACGACTCACTATAGAGCAAGCCCACCAATAGAG
